# Supplementary material for: A multi-omic investigation of male lower urinary tract symptoms: Potential role for JC virus
Source: PLoS One. 2021 Feb 25;16(2):e0246266. doi: 10.1371/journal.pone.0246266 (PMC7906371; doi:10.1371/journal.pone.0246266)
Supplement: S3 Table — (XLSX) [file pone.0246266.s007.xlsx]

## Sheet: S-3_AllSamples_JCVpos_vs_neg
Name	Formula	Molecular Weight	RT [min]	Area (Max.)	KEGG Pathways	Metabolika Pathways	# Usable QC	RSD QC Areas [%]	RSD corr. QC Areas [%]	MS2	Group Areas	Group CV [%]	Ratio	Log2 Fold Change	P-value
5-Indolol	C8 H7 N O	133.053	7.379	155242	Biosynthesis of secondary metabolites;Tryptophan metabolism;Other	Other	5	9	8	PreferredMS2	50528.1477981035; 18597.5529749675	58.3405831269842; 71.9490089939665	2.717	1.44	0.000347075
O-octanoyl-L-carnitine	C15 H29 N O4	287.209	15.189	241480			5	7	6	PreferredMS2	117561.903993642; 44280.3107102155	51.6028711131204; 59.1244829229769	2.655	1.41	0.000737375
[Similar to: Soyasaponin I; ΔMass: 564.4261 Da]	C14 H14 N6 O7	378.093	8.505	195978			5	7	4	PreferredMS2	11491.4517223139; 2583.32507128776	195.683936740694; 103.297265771922	4.448	2.15	0.000775206
3-Methylene-3H-indole	C9 H7 N	129.058	9.468	182163			5	20	13	PreferredMS2	19308.1452078934; 11387.7055837701	110.414208446135; 48.6843914566521	1.696	0.76	0.000867974
[Similar to: Soyasaponin I; ΔMass: 594.4005 Da]	C14 H16 N6 O5	348.118	17.837	634773			5	22	18	PreferredMS2	46712.1189023144; 13167.311676612	147.898140277603; 167.673801540834	3.548	1.83	0.00166047
	C11 H6 S	170.019	1.335	138014			5	13	11	PreferredMS2	48727.3659231375; 30529.5076032939	36.4747474178236; 72.6992977956644	1.596	0.67	0.00246753
1-methylhypoxanthine	C6 H6 N4 O	150.054	3.858	92996			5	17	12	PreferredMS2	7681.41924622969; 28998.5085761759	136.938084073254; 85.7121140382597	0.265	-1.92	0.00299
[Similar to: N-{2-[2-Nitro-4-(trifluoromethyl)anilino]ethyl}-2-phenoxynicotinamide; ΔMass: 73.0428 Da]	C14 H11 N7 O6	373.077	10.338	1893296	Metabolic pathways;Other		5	14	12	PreferredMS2	304719.07997571; 179862.132742529	88.8570433302106; 93.9564731686307	1.694	0.76	0.00367432
Indole-3-acetic-acid-O-glucuronide	C16 H17 N O8	351.095	10.333	2377937			5	10	9	PreferredMS2	365021.972183883; 205341.416126236	93.1926827363566; 99.5428332913519	1.778	0.83	0.00393188
N-(indol-3-ylacetyl)glutamine	C15 H17 N3 O4	303.122	9.465	2902731		Other	5	11	10	PreferredMS2	280487.543940004; 157404.173298153	134.430476032664; 61.3037902478612	1.782	0.83	0.00406365
	C16 H15 N5 O6 P2	435.048	10.333	365431			5	18	14	PreferredMS2	81163.2419950443; 48934.6944348178	72.4815439183733; 74.5738929811264	1.659	0.73	0.00410623
Isoquinoline	C9 H7 N	129.058	10.338	787246			5	14	12	PreferredMS2	122981.634970412; 64244.4509331915	93.8251926003206; 98.7804306546113	1.914	0.94	0.00449508
[Similar to: (1E,4S,5E,7R,9E,11aR,14S,14aR,15S,15aR,16aS)-7-Hydroxy-14-(1H-indol-3-ylmethyl)-4,6,15,15a-tetramethyl-4,7,14,14a,15,15a,16a,16b-octahydro-3H-cyclotrideca[d]oxireno[f]isoindole-8,11,12(13H)-trione; ΔMass: 195.1775 Da]	C16 H15 N O7	333.085	10.254	277729			5	14	7	PreferredMS2	29267.4480743768; 11341.9890319278	130.189589692905; 62.1253126931324	2.58	1.37	0.00499021
4-Methoxybenzaldehyde	C8 H8 O2	136.052	6.112	275136	Metabolic pathways;Microbial metabolism in diverse environments;Biosynthesis of secondary metabolites;Degradation of aromatic compounds;Biosynthesis of plant secondary metabolites;Phenylalanine metabolism;Biosynthesis of alkaloids derived from shikimate pathway;Phenylpropanoid biosynthesis;Tyrosine metabolism;Isoquinoline alkaloid biosynthesis;Other	Anaerobic aromatic compound degradation (Thauera aromatica);Other	5	16	14	PreferredMS2	925.755617441855; 2603.44055608576	85.1375761052315; 357.722176593467	0.356	-1.49	0.00553614
Doxazosin	C23 H25 N5 O5	451.184	17.954	1326391			5	13	9	PreferredMS2	22062.9846015139; 8874.92824401665	215.857702872345; 164.73061519991	2.486	1.31	0.00632958
[Similar to: N-(3,5-Dimethyl-2-pyrazinyl)-5-methyl-N-[(5-methyl-3-phenyl-4-isoxazolyl)carbonyl]-3-phenyl-4-isoxazolecarboxamide; ΔMass: 27.0302 Da]	C18 H22 N6 O9	466.145	18.091	459407			5	26	22	PreferredMS2	179826.037180537; 109097.659797787	56.529732912727; 45.4243691290992	1.648	0.72	0.00698451
N-[3-Carboxy-2-(carboxymethyl)-2-hydroxypropanoyl]glutamic acid	C11 H15 N O10	321.069	1.333	737754	Metabolic pathways;Other		5	11	9	PreferredMS2	449685.65006926; 270365.888299154	28.5359930153129; 46.3988247791337	1.663	0.73	0.00766788
Zalcitabine	C9 H13 N3 O3	211.096	1.208	2509388	Other		5	16	11	PreferredMS2	1181761.19072679; 659037.821667892	45.4635020954742; 43.7288977502749	1.793	0.84	0.00803169
	C14 H9 N6 O7 P	404.027	2.367	119215			5	9	4	PreferredMS2	9852.06535474147; 26269.4183153401	114.302516193149; 78.7019264534471	0.375	-1.41	0.0083077
5-Methoxy-3-hydroxyanthranilate	C8 H9 N O4	183.053	4.464	580632	Metabolic pathways;Microbial metabolism in diverse environments;Biosynthesis of antibiotics;Other		5	13	11	PreferredMS2	45018.6820939066; 106106.881516094	102.377650672643; 85.9870244085617	0.424	-1.24	0.00837365
Hydrochlorothiazide	C7 H8 Cl N3 O4 S2	296.965	5.713	1092631			5	15	14	PreferredMS2	665.394247237268; 584.999254379195	166.881815922055; 12.9175040310282	1.137	0.19	0.00855167
Xanthurenic acid	C10 H7 N O4	205.035	4.461	371843			5	15	12	PreferredMS2	27096.8149411803; 63746.3782435826	102.095043810965; 89.3313089520125	0.425	-1.23	0.00899615
N-Nitrosoguvacoline	C7 H10 N2 O3	170.069	1.088	5208011			5	16	13	PreferredMS2	2628676.23321836; 1578038.08107183	35.2875816842383; 47.6841888175167	1.666	0.74	0.00899901
[Similar to: Piericidin A; ΔMass: 207.2681 Da]	C6 H8 O6 S	208.004	3.068	288992			5	4	3	PreferredMS2	14567.2302870077; 29220.1128923882	78.9338016822526; 138.473145330282	0.499	-1	0.00904026
Nicotinamide 1-oxide	C6 H6 N2 O2	138.043	1.37	1670904	Metabolic pathways;Other		5	16	13	PreferredMS2	83735.5369303515; 36308.4398996021	200.730524410785; 69.4600855611657	2.306	1.21	0.00999413
Xanthine	C5 H4 N4 O2	152.033	1.255	6204170	Metabolic pathways;Microbial metabolism in diverse environments;Biosynthesis of secondary metabolites;Biosynthesis of plant secondary metabolites;Other	Caffeine degradation IV (bacteria, via demethylation and oxidation);Other	5	16	13	PreferredMS2	666284.689032925; 426097.411248242	120.053822446689; 58.1260798352248	1.564	0.64	0.0101496
Methylimidazoleacetic acid	C6 H8 N2 O2	140.058	1.28	1145856	Other		5	15	11	PreferredMS2	554123.712730869; 385195.670658884	43.0455644682173; 47.4773486263544	1.439	0.52	0.0102737
Sedanolide	C12 H18 O2	194.131	14.823	131262			5	21	20	PreferredMS2	1701.60469362225; 2802.50560799098	159.367785478984; 198.236685642934	0.607	-0.72	0.0105381
[Similar to: 6-Chloro-3-[1-(4-fluorophenyl)-1H-1,2,3,4-tetraazol-5-yl]-4-phenylquinoline; ΔMass: 28.0069 Da]	C14 H11 N7 O6	373.077	9.42	255859	Metabolic pathways;Other		5	19	12	PreferredMS2	29301.8229881276; 10683.8337566036	131.101333890946; 63.7792656334644	2.743	1.46	0.0105807
(4S)-4-[(2E,4Z)-2,4-Decadienoyloxy]-4-(trimethylammonio)butanoate	C17 H29 N O4	311.21	17.879	981637			5	10	9	PreferredMS2	286581.949960614; 183912.02868469	68.6715868034101; 58.2465291816973	1.558	0.64	0.0109672
[Similar to: (1E,4S,5E,7R,9E,11aR,14S,14aR,15S,15aR,16aS)-7-Hydroxy-14-(1H-indol-3-ylmethyl)-4,6,15,15a-tetramethyl-4,7,14,14a,15,15a,16a,16b-octahydro-3H-cyclotrideca[d]oxireno[f]isoindole-8,11,12(13H)-trione; ΔMass: 195.1776 Da]	C16 H15 N O7	333.085	9.413	337894			5	14	11	PreferredMS2	34897.2891276571; 12605.4608317462	132.899422719791; 66.0446740972685	2.768	1.47	0.0112187
timobesone acetate	C24 H31 F O5 S	450.186	18.006	266360			5	11	10	PreferredMS2	50620.621873033; 33528.0234624475	88.9388970519221; 32.5487428433682	1.51	0.59	0.0118457
Buflomedil	C17 H25 N O4	307.178	17.239	1383311			5	7	6	PreferredMS2	65965.5898108072; 22747.7428512833	179.392805991642; 193.422073045606	2.9	1.54	0.0124763
	C19 H33 N O4	339.241	18.076	97005			5	7	7	NoMSn	30120.7166796118; 18530.8298189473	59.8121530541432; 78.3450771129373	1.625	0.7	0.0126802
Anhydroecgonine methyl ester	C10 H15 N O2	181.11	4.223	241418			5	9	6	PreferredMS2	460.453959125839; 1206.4633307141	212.075696160717; 290.074256496508	0.382	-1.39	0.0130292
Indole-3-acetic acid	C10 H9 N O2	175.063	10.338	1523446	Metabolic pathways;Tryptophan metabolism;Other	Other	5	10	10	PreferredMS2	264227.963842061; 133849.677966909	91.5161789871798; 100.851608585962	1.974	0.98	0.0131414
6-Methylnicotinamide	C7 H8 N2 O	136.064	0.945	97918043			5	15	12	PreferredMS2	2317976.6930322; 1144985.47427783	235.915171818958; 70.7673664368055	2.024	1.02	0.0133575
	C5 H4 N2 O8 S	251.968	3.069	172428			5	15	8	PreferredMS2	13487.4465707038; 21225.1671345316	82.0122340270768; 107.553930587777	0.635	-0.65	0.0137956
	C5 H N3 O2	135.007	1.343	16139595			5	23	9	PreferredMS2	680886.240204901; 421348.658395395	203.863792347809; 58.7682052682091	1.616	0.69	0.0140171
	C6 H7 N7	177.077	4.504	124709			5	3	3	PreferredMS2	299.840653512653; 1919.66534630085	261.924008252335; 177.91300064316	0.156	-2.68	0.0157756
[Similar to: HET0016; ΔMass: 17.0054 Da]	C9 H19 N O3	189.136	1.343	142145			5	12	12	PreferredMS2	8026.97380495957; 3680.4487261983	221.19487210547; 87.3354173146006	2.181	1.12	0.0167459
[Similar to: Pyridoxine; ΔMass: -176.0318 Da]	C14 H19 N O9	345.106	1.039	102323			5	20	18	PreferredMS2	1946.76498843179; 1407.81606114998	258.125937344987; 40.3596601918151	1.383	0.47	0.017083
	C5 H4 N2 O9 S	267.963	1.413	94088			5	18	11	PreferredMS2	8218.21215339177; 18033.6834998071	103.229828892282; 90.0439406462755	0.456	-1.13	0.0173697
Hydantoin-5-propionic acid	C6 H8 N2 O4	172.048	1.472	477606	Other		5	17	13	PreferredMS2	110522.597604363; 186252.423825585	60.7654567195926; 53.1206581978414	0.593	-0.75	0.017401
gamma-Glutamylleucine	C11 H20 N2 O5	260.137	9.776	2821715			5	10	8	PreferredMS2	21609.0338741235; 13352.5649949132	347.934260228587; 86.5688534044355	1.618	0.69	0.0176301
Benzoxazolone	C7 H5 N O2	135.032	2.518	10664420			5	12	10	PreferredMS2	4672673.59932741; 3398292.44123332	39.7681228102013; 39.8072047425563	1.375	0.46	0.0187193
7-Methylguanine	C6 H7 N5 O	165.065	3.178	120647			5	18	14	PreferredMS2	59270.0532882189; 38750.313348956	41.7302490825649; 47.1789754397483	1.53	0.61	0.0188798
(4S)-6-Methyl-2-oxa-6-azatricyclo[3.3.1.0~3,7~]nonan-4-ol	C8 H13 N O2	155.095	7.79	439069	Biosynthesis of secondary metabolites;Tropane, piperidine and pyridine alkaloid biosynthesis;Other		5	6	5	PreferredMS2	3105.32659507656; 8900.27769154375	211.167797821758; 175.942428959747	0.349	-1.52	0.0195854
[Similar to: 3,5-Dihydroxy-2-naphthoic acid; ΔMass: -79.9544 Da]	C7 H4 N6 O5 S	283.997	3.467	169413			5	8	2	PreferredMS2	972.018082030345; 2591.33258966366	95.8789772946658; 290.761378589025	0.375	-1.41	0.0206177
[Similar to: 2-Morpholino-5-(1H-pyrrol-1-yl)benzoic acid; ΔMass: 48.0216 Da]	C6 H16 N4 O3 S	224.094	17.93	632335			5	21	13	PreferredMS2	16609.3226801279; 6283.1224685529	198.598133840579; 244.304021871804	2.643	1.4	0.0209563
		171.971	19.313	745892			5	25	10	PreferredMS2	471075.53573815; 452544.413304934	13.4610690266112; 21.17487629928	1.041	0.06	0.0211955
[Similar to: {(1R,2R)-2-[(2Z)-5-(Hexopyranosyloxy)-2-penten-1-yl]-3-oxocyclopentyl}acetic acid; ΔMass: 85.0230 Da]	C14 H25 N O4 S	303.15	16.246	119004			5	8	7	PreferredMS2	24690.1643726298; 15687.6638964315	76.9128511902539; 86.3794654907962	1.574	0.65	0.0220405
Hydroxyhexanoycarnitine	C13 H25 N O5	275.173	8.106	1549991			5	15	7	PreferredMS2	3615.6299034026; 2694.93806295886	388.227547068321; 86.6406475931843	1.342	0.42	0.0220779
[Similar to: Piperanine; ΔMass: -176.0318 Da]	C24 H25 N5 O5	463.184	18.087	702367			5	13	11	PreferredMS2	126416.913880768; 55717.2278622103	94.7634653639269; 119.834702585858	2.269	1.18	0.0222078
[Similar to: Colchicine; ΔMass: 55.0788 Da]	C12 H17 N4 O6 P	344.089	9.777	169440	Other	Other	5	21	17	PreferredMS2	1267.40496167365; 551.205815238208	351.337715290205; 92.566965324801	2.299	1.2	0.0222233
metyridine	C8 H11 N O	137.084	2.016	136200	Biosynthesis of secondary metabolites;Biosynthesis of plant secondary metabolites;Biosynthesis of alkaloids derived from shikimate pathway;Tyrosine metabolism;Isoquinoline alkaloid biosynthesis;Other		5	25	19	PreferredMS2	10468.6164213925; 7776.37498038517	172.778843592514; 39.9287486343215	1.346	0.43	0.0226004
N2-Methylguanosine	C11 H15 N5 O5	297.107	3.181	365078			5	13	11	PreferredMS2	229156.399947099; 133021.683185753	34.562881391112; 47.1467261863172	1.723	0.78	0.0236412
9-Decenoylcarnitine	C17 H31 N O4	313.225	17.96	2354666			5	16	9	PreferredMS2	646142.72711077; 468634.102000229	63.5293738798254; 60.6046373904021	1.379	0.46	0.0243025
[Similar to: Carnosine; ΔMass: -47.0046 Da]	C14 H15 N3 O3	273.111	5.051	202714			5	12	9	PreferredMS2	105593.961580672; 54160.9519648675	50.4842503137416; 70.5000501640446	1.95	0.96	0.0244144
[Similar to: 1,2:3,4-di-O-Isopropylidene-D-galactopyranose; ΔMass: 36.1270 Da]	C6 H8 O7 S	223.999	1.408	411427			5	8	8	PreferredMS2	20291.5036877231; 47284.9658420843	87.596957166323; 137.550742605224	0.429	-1.22	0.0246232
3,4-dihydroxystyrene	C8 H8 O2	136.053	5.18	199183	Metabolic pathways;Microbial metabolism in diverse environments;Biosynthesis of secondary metabolites;Degradation of aromatic compounds;Biosynthesis of plant secondary metabolites;Phenylalanine metabolism;Biosynthesis of alkaloids derived from shikimate pathway;Phenylpropanoid biosynthesis;Tyrosine metabolism;Isoquinoline alkaloid biosynthesis;Other	Anaerobic aromatic compound degradation (Thauera aromatica);Other	5	21	15	PreferredMS2	4657.20820395502; 14811.0720696573	75.3055458057868; 166.729979052816	0.314	-1.67	0.0254035
Lotaustralin	C11 H19 N O6	261.121	1.994	92379	Biosynthesis of secondary metabolites;Other	Other	5	14	12	PreferredMS2	51669.4358378142; 40021.5422533826	30.6403089712734; 37.402377849653	1.291	0.37	0.0261818
(+)-Retronecine	C8 H13 N O2	155.095	4.505	234543	Biosynthesis of secondary metabolites;Tropane, piperidine and pyridine alkaloid biosynthesis;Other		5	7	6	PreferredMS2	1241.06183805485; 3535.03161338335	249.45641025406; 173.118970305797	0.351	-1.51	0.0264882
Fraxetin	C10 H8 O5	208.035	2.418	72377			5	21	17	PreferredMS2	1130.71845584826; 3751.75155201606	158.174602076916; 163.052986702767	0.301	-1.73	0.0265801
L-gamma-Glutamyl-L-aspartic acid	C9 H14 N2 O7	262.08	0.898	173839			5	17	16	PreferredMS2	94399.8853196994; 80135.7040758118	26.1879625702406; 38.5790553881147	1.178	0.24	0.0272589
5-Methylcytosine	C5 H7 N3 O	125.059	1.302	287972	Other		5	20	13	PreferredMS2	134176.312396415; 90458.4184998535	43.1694072995022; 48.0415333161931	1.483	0.57	0.0273703
5-methylthioribose	C6 H12 O4 S	180.045	1.103	810593	Metabolic pathways;Biosynthesis of plant secondary metabolites;Other	Other	5	16	14	PreferredMS2	497271.078780326; 408234.208365022	20.5681599488482; 32.1659304463155	1.218	0.28	0.0280855
Prolylleucine	C11 H20 N2 O3	228.147	2.259	7062779			5	19	18	PreferredMS2	3893089.75856543; 2751512.31061693	29.0777802342121; 44.5503750457222	1.415	0.5	0.0286674
	C14 H24 N6 O9	420.16	13.785	3277308	Other		5	7	6	PreferredMS2	21309.0070638909; 4885.59728460608	103.233172287677; 418.725771286531	4.362	2.12	0.0290429
[Similar to: N-Phenylacetylglutamine; ΔMass: -6.0468 Da]	C13 H22 N2 O4	270.158	15.357	434940			5	10	9	PreferredMS2	78835.0355907191; 47321.5027288914	104.571046859799; 101.836317431788	1.666	0.74	0.029065
Diglycidyl ether	C6 H10 O3	147.089	0.907	1478137	Biosynthesis of secondary metabolites;Other	Other	5	15	11	PreferredMS2	487551.917598183; 337350.499118862	34.5147940804954; 65.4311129489146	1.445	0.53	0.029085
Uracil	C4 H4 N2 O2	112.028	1.109	236663	Metabolic pathways;Other	Other	5	24	22	PreferredMS2	120121.964338058; 84948.8327651282	42.5541567527151; 40.1237318212071	1.414	0.5	0.0293882
L-Pyroglutamic acid	C5 H7 N O3	129.042	1.083	3161706	Metabolic pathways;Arginine and proline metabolism;Other	Superpathway of butirocin biosynthesis;Other	5	16	13	PreferredMS2	1340183.58161851; 970453.284171314	42.4769422973447; 74.3057904056306	1.381	0.47	0.0295929
PIVOPRIL	C16 H27 N O4 S	329.166	17.882	72812			5	16	10	PreferredMS2	22320.0060472812; 16717.8607609042	67.6115440430445; 47.4806267521154	1.335	0.42	0.029876
[Similar to: Boldenone; ΔMass: 55.1368 Da]	C9 H13 N O4 S	231.056	2.497	378600			5	16	14	PreferredMS2	4994.72051553678; 51075.6985937152	163.159354893299; 126.089839051619	0.098	-3.35	0.0302513
2-Anisic acid	C8 H8 O3	134.037	11.159	468210			5	17	9	PreferredMS2	69056.606344178; 37387.9082777342	102.850898678328; 135.771924337245	1.847	0.89	0.0306432
	C18 H3 N9 O4	409.032	6.241	156365			5	26	21	PreferredMS2	71338.3635392318; 37676.4015571188	43.3836194369327; 64.803516637302	1.893	0.92	0.0308543
Fasoracetam	C10 H16 N2 O2	196.121	8.11	541181			5	14	13	PreferredMS2	29754.5487844855; 40255.5089465657	70.6800110637521; 143.311165209571	0.739	-0.44	0.0308748
	C20 H29 N3 O11	487.181	18.027	87893			4	4	4	NoMSn	1576.77949383934; 552.181518193385	213.222682599985; 241.810480959369	2.856	1.51	0.0309912
?-hydroxymetoprolol	C15 H25 N O4	283.178	12.697	228752			5	9	8	PreferredMS2	65366.1050490309; 44084.3230666963	69.1154806244471; 68.6584630408786	1.483	0.57	0.0310802
[Similar to: L-Glutathione oxidized; ΔMass: -34.0290 Da]	C26 H32 N8 O8 P2	646.181	2.366	716667			5	30	12	OtherMS2	912.750081934206; 474.279526334442	295.623748025125; 54.1307370295075	1.924	0.94	0.0313391
Zalcitabine	C9 H13 N3 O3	211.096	1.087	642566	Other		5	20	17	PreferredMS2	177351.190973337; 92585.9157004847	74.9925420030171; 121.987770846917	1.916	0.94	0.0320745
		158.02	1.176	161368			5	5	3	PreferredMS2	72885.4252822206; 48350.0136987256	52.6388157820733; 59.2096938571925	1.507	0.59	0.0320837
indol-2-one	C8 H5 N O	131.037	6.242	650991			5	23	19	PreferredMS2	245293.690600454; 170202.204282873	49.9640850228412; 69.0747019306476	1.441	0.53	0.0321876
(2S)-2-Amino-8-hydroxyoctanoic acid	C8 H17 N O3	175.121	1.807	88465			5	20	17	PreferredMS2	34381.8130846985; 28831.8028144927	29.4237570590214; 57.1733268671496	1.192	0.25	0.0325101
3-(4-Hydroxy-3-methoxyphenyl)propanal	C10 H12 O3	180.079	18.037	404886	Metabolic pathways;Biosynthesis of secondary metabolites;Phenylpropanoid biosynthesis;Biosynthesis of phenylpropanoids;Other		5	23	16	PreferredMS2	194855.350536632; 172258.01693841	33.2763258886913; 17.9572680151443	1.131	0.18	0.0327525
[Similar to: Methyl (3β,8α,9ξ,13α)-3-acetoxy-17-hydroxy-4,4,8,12,16-pentamethyl-15,19-dioxo-6,19-epoxyandrosta-11,16-diene-14-carboxylate; ΔMass: 290.1541 Da]	C7 H10 N6 O2	210.087	14.05	136659			5	16	13	PreferredMS2	33585.8104091609; 19031.7464074662	74.675562405978; 61.040262096653	1.765	0.82	0.0327987
[Similar to: 4-Chloro-N-[2-methyl-1-(3-morpholinopropyl)-5-phenyl-1H-pyrrol-3-yl]benzamide; ΔMass: 269.0607 Da]	C9 H16 N2 O	168.126	1.579	451737			5	8	8	PreferredMS2	182125.178192266; 97575.7616433437	54.4754444326566; 57.8859410963944	1.867	0.9	0.0328871
ARECOLINE	C8 H13 N O2	155.095	1.206	77047	Biosynthesis of secondary metabolites;Tropane, piperidine and pyridine alkaloid biosynthesis;Other		5	11	7	PreferredMS2	9943.29789314945; 6674.96143417383	108.267017161393; 89.6925910884483	1.49	0.57	0.0329488
(4S)-4-[(2E)-2-Octenoyloxy]-4-(trimethylammonio)butanoate	C15 H27 N O4	285.194	14.606	6437605			5	4	4	PreferredMS2	1998275.94506778; 1003125.32859447	73.438924450677; 75.1851845070516	1.992	0.99	0.0330017
	C19 H31 N O4	337.225	18	619202			5	7	3	PreferredMS2	180920.211151598; 88325.4380145126	76.360093722721; 62.9692615932762	2.048	1.03	0.0331442
[Similar to: (±)-Abscisic acid; ΔMass: -10.9831 Da]	C12 H21 N O4 S	275.119	11.123	141984			5	10	9	PreferredMS2	39119.045330216; 31040.8199225121	65.4251740588203; 84.4404896030308	1.26	0.33	0.0334055
[Similar to: Kasugamycin; ΔMass: 253.1296 Da]	C2 H2 N6 O	126.029	1.444	83659			5	20	18	PreferredMS2	42431.1574414325; 34705.9928559115	37.8168590359529; 41.1127793626601	1.223	0.29	0.0337619
[Similar to: Fasciculic acid B; ΔMass: 238.2450 Da]	C17 H26 N4 O7	398.179	13.783	4688317			5	6	5	PreferredMS2	30185.6235567662; 7796.24355938684	102.375832942004; 418.078874556473	3.872	1.95	0.0338534
[Similar to: Fasciculic acid B; ΔMass: 194.2186 Da]	C19 H30 N4 O8	442.205	15.212	1892110			5	7	6	PreferredMS2	17771.7906654008; 3032.99362838158	103.713129413622; 411.699957396692	5.859	2.55	0.0340287
(3S,6S)-3-(Hydroxymethyl)-6-{4-[(3-methyl-2-buten-1-yl)oxy]benzyl}-2,5-piperazinedione	C17 H22 N2 O4	318.158	11.356	426701			5	8	8	PreferredMS2	70639.9281971177; 26387.9199481484	99.0300859589464; 136.005220000063	2.677	1.42	0.0340618
Dihydroxyindole	C8 H7 N O2	149.048	6.243	749127	Metabolic pathways;Biosynthesis of secondary metabolites;Tyrosine metabolism;Tryptophan metabolism;Other	Other	5	21	18	PreferredMS2	281456.817126878; 199771.606853751	50.4022023920718; 69.5823325525841	1.409	0.49	0.0342987
[Similar to: Isoprenaline; ΔMass: 18.0494 Da]	C6 H7 N7 O	193.071	2.992	89402			5	4	4	PreferredMS2	403.151675414686; 557.379360865461	166.326988535895; 222.977882354496	0.723	-0.47	0.0350233
Ethamivan	C12 H17 N O3	223.121	3.034	91999	Biosynthesis of alkaloids derived from shikimate pathway		5	13	12	PreferredMS2	11160.2670037577; 1270.28436390082	128.585276325376; 175.31126942756	8.786	3.14	0.0352867
Ankorine	C19 H29 N O4	335.209	17.912	338685	Isoquinoline alkaloid biosynthesis		5	10	8	PreferredMS2	138944.220369759; 83155.0648936951	58.0883573507889; 61.3468708818097	1.671	0.74	0.0354873
	C11 H3 N O6	244.997	0.768	93703			5	25	22	NoMSn	9405.35318053641; 5864.18510874878	118.249697577244; 190.500530819149	1.604	0.68	0.0358402
4-Hydroxyphenylacetylglycine	C10 H11 N O4	209.069	11.16	800388	Tyrosine metabolism;Other		5	13	11	PreferredMS2	124659.790752896; 65371.1145486402	101.86605974469; 135.109731205076	1.907	0.93	0.0359611
	C8 H13 N3 O S2	231.051	11.16	483371			5	14	12	PreferredMS2	76557.3743229888; 39046.8993695828	100.935952871521; 135.05720309043	1.961	0.97	0.0359662
3-[4-[[4-(aminomethyl)cyclohexyl]-oxomethoxy]phenyl]propanoic acid	C17 H23 N O4	305.163	15.659	169091	Metabolic pathways;Biosynthesis of secondary metabolites;Tropane, piperidine and pyridine alkaloid biosynthesis	Other	5	8	8	PreferredMS2	561.481202614035; 308.421957848797	359.339714590173; 132.739480898976	1.82	0.86	0.0364593
Dinitrocarbanilide	C13 H10 N4 O5	604.133	8.05	289445			5	10	8	OtherMS2	169152.272618849; 106578.585435925	39.4572055673897; 54.8650496540003	1.587	0.67	0.036648
Apiol	C12 H14 O4	222.089	18.039	493383	Metabolic pathways;Biosynthesis of secondary metabolites;Phenylpropanoid biosynthesis;Ubiquinone and other terpenoid-quinone biosynthesis		5	17	10	PreferredMS2	29422.6087888088; 17079.2376344907	149.452261375037; 54.497005058192	1.723	0.78	0.0369574
1-Isopropenyl-3-isopropylbenzene	C12 H16	160.125	18.108	777681			5	14	12	PreferredMS2	11594.569884597; 6973.34308852907	323.323387418278; 66.1408098468821	1.663	0.73	0.0371948
N-acetyl-L-2-aminoadipic acid	C8 H13 N O5	203.079	2.35	104545			5	15	13	PreferredMS2	23687.3899140719; 17528.1482254217	71.353601168829; 40.6426757168279	1.351	0.43	0.0372028
Tiglylcarnitine	C12 H21 N O4	243.147	7.04	331257	Other		5	6	6	PreferredMS2	231636.140320947; 149903.724760099	33.0867810932497; 33.4864569465467	1.545	0.63	0.0373484
Prolylleucine	C11 H20 N2 O3	228.147	3.624	2134929			5	9	8	PreferredMS2	1217945.79406741; 845338.858810335	27.8370398010065; 45.380262134255	1.441	0.53	0.0374894
3-[(6-Oxodecanoyl)oxy]-4-(trimethylammonio)butanoate	C17 H31 N O5	329.22	16.733	349798			5	16	15	PreferredMS2	169762.796419967; 122311.674209709	50.7518055388013; 37.7335056269297	1.388	0.47	0.0382258
	C15 H19 N6 O4 P	378.12	11.86	318784			5	10	9	OtherMS2	5057.08078992216; 940.697695748682	103.68279315331; 391.573222040665	5.376	2.43	0.0382686
1-Phenyl-1,3-butanedione	C10 H10 O2	162.068	14.751	258275	Metabolic pathways;Microbial metabolism in diverse environments;Degradation of aromatic compounds;Other	Superpathway of aromatic compound degradation via 2-oxopent-4-enoate;Other	5	3	2	PreferredMS2	7298.20535593741; 6773.78695128265	267.975091094527; 47.7252722524135	1.077	0.11	0.0385503
(+)-a(S)-butyr-amido-r-butyrolactone	C8 H13 N O3	171.089	2.268	141905	Other		5	22	20	PreferredMS2	17831.7624728873; 11791.6049523108	125.281650017495; 34.6547576800123	1.512	0.6	0.0392218
[Similar to: Phenyl fentanyl; ΔMass: 144.1092 Da]	C11 H16 N2 O4	240.111	8.102	219897			5	12	11	PreferredMS2	12463.7143378114; 18978.5332802599	74.7076420073954; 146.465138675612	0.657	-0.61	0.0401229
9-Pentofuranosyl-3,9-dihydro-1H-purine-2,6-dione	C10 H12 N4 O6	284.076	2.356	600246	Metabolic pathways;Biosynthesis of secondary metabolites;Other	Other	5	11	10	PreferredMS2	108788.818818753; 87906.1269228652	97.0835609596453; 36.6281502145832	1.238	0.31	0.0422296
	C14 H7 N6 O4 P	354.026	6.501	135678			5	20	16	PreferredMS2	12636.1511700392; 9227.76463654811	127.544564733461; 90.2880686692514	1.369	0.45	0.0425307
[Similar to: Codeine; ΔMass: -180.9997 Da]	C20 H21 N10 O3 P	480.152	15.221	252969			5	20	17	OtherMS2	2440.59813587039; 371.955342538871	106.508193799837; 413.721678006539	6.562	2.71	0.0426849
[Similar to: Diethyl 5-amino-2-benzylidene-3-oxo-7-phenyl-2,3-dihydro-7H-pyrido[2,1-b][1,3]thiazole-6,8-dicarboxylate; ΔMass: -62.9787 Da]	C25 H22 Cl N5 O7	539.119	18.144	122136			4	25	21	PreferredMS2	1716.57745300171; 718.59678789165	262.568171255121; 107.595554277429	2.389	1.26	0.0431991
6-Oxo-2-piperidinecarboxylic acid	C6 H9 N O3	143.058	2.356	73826	Biosynthesis of antibiotics		5	13	13	PreferredMS2	18201.1610331251; 13028.568327963	65.7454000824831; 44.5157933636383	1.397	0.48	0.0433662
N-Phenylacetylglutamic acid	C13 H15 N O5	265.095	10.35	406490			5	10	8	PreferredMS2	182203.074486882; 82198.233315486	54.6114991632492; 72.5749658176075	2.217	1.15	0.0438398
	C10 H17 N3 O7	291.106	0.898	88039			5	16	13	NoMSn	36868.7803509215; 29673.7049820917	50.4889943479832; 37.0902676484778	1.242	0.31	0.0446077
Furaneol	C6 H8 O3	128.048	3.072	258771	Metabolic pathways;Microbial metabolism in diverse environments;Degradation of aromatic compounds;Aminobenzoate degradation;Other	Other	5	16	11	NoMSn	17228.1339494323; 23534.6896460788	68.5134571697303; 143.719610855536	0.732	-0.45	0.0450772
[Similar to: Ethyl 7-[2-(3-cyanoanilino)-2-oxoethoxy]-4-oxo-4H-chromene-2-carboxylate; ΔMass: 0.0016 Da]	C15 H17 N6 O5 P	392.099	12.151	974644			5	13	12	PreferredMS2	4335.68911625714; 1702.91807897356	112.173593181579; 418.51474007185	2.546	1.35	0.0455145
[Similar to: Creatinine; ΔMass: -136.0383 Da]	C8 H15 N3 O6	249.097	1.173	156876			5	10	9	PreferredMS2	78167.1693882199; 43772.3497868063	51.2850407235678; 57.0335450685222	1.786	0.84	0.0456969
	C7 H5 N7 O4 S	283.013	1.364	242736			5	11	8	PreferredMS2	152699.626517527; 119020.492718108	23.8564901653049; 39.7418847820536	1.283	0.36	0.0457106
[Similar to: N-Acetylneuraminic acid; ΔMass: -1.0203 Da]	C12 H22 O9	310.126	10.254	4001261			5	9	8	PreferredMS2	29596.9827571865; 13573.3101876184	107.410021998042; 408.075155690799	2.181	1.12	0.0461892
	C2 H6 N4 O3 S	166.015	19.282	1713674			5	7	7	PreferredMS2	1509326.36235374; 1463681.3782006	6.71430122481534; 17.9223569445189	1.031	0.04	0.0463195
Asparaginyl-4-hydroxyproline	C9 H15 N3 O5	245.101	0.88	178943			5	15	14	NoMSn	62187.1026766561; 38822.0758700816	64.333132574911; 55.7529811134645	1.602	0.68	0.0464068
1,2-Dihydro-1,2-phenanthrenediol	C14 H12 O2	212.084	17.975	154949	Metabolic pathways;Microbial metabolism in diverse environments;Biosynthesis of secondary metabolites;Degradation of aromatic compounds;Other	Benzoate biosynthesis I (CoA-dependent, ss-oxidative)	5	17	16	PreferredMS2	1013.55582830747; 528.239772176996	235.903090624985; 402.221186328978	1.919	0.94	0.0465552
	C19 H29 N5 O	343.236	17.914	80696			5	21	18	NoMSn	34138.8283243299; 24514.4961979758	50.487507378307; 55.619716110508	1.393	0.48	0.0465843
[Similar to: Kanosamine; ΔMass: -54.9922 Da]	C5 H10 N6 O5	234.072	0.793	72151			3	11	10	PreferredMS2	1670.80280366219; 1362.27981269105	269.077261121431; 18.263667809477	1.226	0.29	0.0470343
Nicotinamide	C6 H6 N2 O	122.048	1.396	967459	Metabolic pathways;Other	Other	5	18	15	PreferredMS2	42577.8161994243; 32271.6189468131	187.892776308723; 74.038811730851	1.319	0.4	0.0471942
Hypoxanthine	C5 H4 N4 O	136.039	1.488	11192283	Metabolic pathways;Other	Other	5	20	14	PreferredMS2	7464.86608640999; 3428.92063827911	418.150545816893; 62.183943907533	2.177	1.12	0.0474776
[Similar to: Aminotadalafil; ΔMass: -47.9808 Da]	C16 H18 N6 O9	438.114	17.894	137235			5	25	22	PreferredMS2	3832.56251853605; 1125.37460800971	197.365792600057; 171.168659795308	3.406	1.77	0.0476615
[Similar to: N'2-[3-(trifluoromethyl)benzoyl]-5-(trifluoromethyl)pyridine-2-carbohydrazonamide; ΔMass: 29.0141 Da]	C12 H9 N7 O6	347.062	6.241	562166	Metabolic pathways;Biosynthesis of secondary metabolites;Biosynthesis of antibiotics;Biosynthesis of plant secondary metabolites;Other	Superpathway of chorismate metabolism;Anaerobic aromatic compound degradation (Thauera aromatica);Superpathway of 4-hydroxybenzoate biosynthesis (yeast);Benzoate biosynthesis I (CoA-dependent, ss-oxidative);Benzoate biosynthesis III (CoA-dependent, non-ss-oxidative);Other	5	14	12	PreferredMS2	208057.558193139; 144237.407300345	52.1379451398461; 76.640218948762	1.442	0.53	0.0476835
Val-Leu	C11 H22 N2 O3	230.163	1.582	326822			5	15	13	PreferredMS2	125317.551941555; 33331.7425860207	75.0917261460691; 87.5947872237873	3.76	1.91	0.0486127
1-[2,4-Dihydroxy-3-(2-hydroxyethyl)-6-methoxyphenyl]-1-butanone	C13 H18 O5	254.116	17.79	368630			5	19	13	PreferredMS2	1180.10279816599; 346.258367920846	338.758171553741; 192.759857786132	3.408	1.77	0.0486877
[Similar to: Ethyl 1-(2-thienylsulfonyl)-4-piperidinecarboxylate; ΔMass: 74.0368 Da]	C8 H7 N O7	229.023	0.775	242150			5	22	14	PreferredMS2	51193.4707862481; 28706.9701822737	48.274361509408; 117.666115149988	1.783	0.83	0.0489046
Butylphthalide	C12 H14 O2	190.099	17.794	14042077	Biosynthesis of antibiotics;Other		5	13	11	PreferredMS2	25118.6966175541; 12720.8828151308	351.870950137474; 254.879297355193	1.975	0.98	0.0490307
	C17 H21 N6 O6 P	436.125	13.784	744869			5	14	12	PreferredMS2	4226.79494321294; 967.951992727364	109.219546103014; 419.431745421769	4.367	2.13	0.0494635
[Similar to: Soyasaponin I; ΔMass: 650.4630 Da]	C10 H8 N6 O5	292.056	6.506	297353			5	16	13	PreferredMS2	39581.3873604616; 33102.2842957592	106.806931595241; 88.5567470033924	1.196	0.26	0.0495556
[Similar to: 3-{[(4-Methoxy-1-methyl-1H-indazol-3-yl)amino]carbonyl}-2-pyrazinecarboxylic acid; ΔMass: 43.9936 Da]	C9 H13 N7 O4	283.103	5.43	317556			5	15	13	PreferredMS2	291.98083268397; 732.033241344438	281.169367168875; 301.029804256734	0.399	-1.33	0.0500293
	C8 H9 N3 O3	195.064	7.226	154209			5	12	10	PreferredMS2	9457.39159174164; 13253.6675029861	131.502811391965; 129.637683719009	0.714	-0.49	0.0501969
	C19 H33 N O5	355.236	17.995	1076510			5	10	3	PreferredMS2	360781.142475171; 209774.219577125	66.6135629125843; 53.079141699725	1.72	0.78	0.0502917
Allyl 2-(1H-benzimidazol-2-yl)-2-cyano-N-phenylethanimidothioate	C19 H16 N4 S	332.108	10.254	3196259			5	12	10	PreferredMS2	24020.3761332198; 11049.893198151	107.498756508047; 407.239998722133	2.174	1.12	0.0506355
N-Acetyl-L-carnosine	C11 H16 N4 O4	134.058	1.071	3523594	Metabolic pathways;Biosynthesis of secondary metabolites;Biosynthesis of antibiotics;Biosynthesis of amino acids;2-Oxocarboxylic acid metabolism;Other	Other	5	14	11	OtherMS2	1139244.50660598; 860994.450896113	24.585436633245; 62.0348122457256	1.323	0.4	0.0513038
3,4-Dihydroxyphenylpropionic acid	C9 H10 O4	164.047	5.173	835853	Metabolic pathways;Microbial metabolism in diverse environments;Biosynthesis of secondary metabolites;Biosynthesis of antibiotics;Degradation of aromatic compounds;Biosynthesis of plant secondary metabolites;Phenylalanine metabolism;Biosynthesis of amino acids;Phenylpropanoid biosynthesis;2-Oxocarboxylic acid metabolism;Biosynthesis of phenylpropanoids;Tyrosine metabolism;Tropane, piperidine and …	Superpathway of chorismate metabolism;Anaerobic aromatic compound degradation (Thauera aromatica);Superpathway of scopolin and esculin biosynthesis;Superpathway of aromatic amino acid biosynthesis;Superpathway of 4-hydroxybenzoate biosynthesis (yeast);Other	5	17	11	PreferredMS2	30688.6569506936; 86280.7672465579	61.7217904004443; 143.851484263254	0.356	-1.49	0.051429
Dihydrothymine	C5 H8 N2 O2	128.059	8.051	412312	Metabolic pathways;Other		5	17	13	PreferredMS2	188812.601291764; 122766.117963456	49.2640925753796; 70.1483030630421	1.538	0.62	0.0517079
[Similar to: Azinphos ethyl; ΔMass: 19.9575 Da]	C15 H11 N5 O4	325.08	6.243	675598			5	12	10	PreferredMS2	248988.78748056; 176087.588968535	53.0991496087275; 76.3329342633108	1.414	0.5	0.051785
1-Deoxy-L-mannitol	C6 H14 O5	166.084	0.889	557113			5	14	13	PreferredMS2	107037.624734845; 143291.397685365	42.1743954061499; 62.7062107308125	0.747	-0.42	0.0523601
[Similar to: Piperanine; ΔMass: -176.0320 Da]	C24 H25 N5 O5	463.184	18.204	481164			5	16	15	PreferredMS2	112535.946687248; 38357.3763613527	91.1480385496282; 127.334104216344	2.934	1.55	0.052472
	C14 H27 N O2 S	273.176	18.047	849423			5	6	5	PreferredMS2	325980.95564669; 154090.144088805	55.321533977993; 56.6446473329347	2.116	1.08	0.0527368
	C16 H15 N10 O7 P	490.087	2.132	138146			5	20	19	OtherMS2	10548.5541947489; 2833.72253891439	135.310252127864; 203.052298616696	3.723	1.9	0.0531995
	C14 H24 O2 S	256.15	18.048	919662			5	6	4	OtherMS2	355863.096499887; 166748.337523914	54.9544508117044; 57.0363032768194	2.134	1.09	0.0535937
N-Phenylacetylglutamine	C13 H16 N2 O4	264.111	8.052	85744766	Phenylalanine metabolism;Tryptophan metabolism	Other	5	9	9	PreferredMS2	39873238.4563907; 29191789.2900472	46.9900830839635; 64.7506391933251	1.366	0.45	0.0537119
D-(-)-Glutamine	C5 H10 N2 O3	146.069	8.05	3235053	Metabolic pathways;Microbial metabolism in diverse environments;Biosynthesis of plant secondary metabolites;Biosynthesis of amino acids;Other	Superpathway of chorismate metabolism;Superpathway of aromatic amino acid biosynthesis;Superpathway of butirocin biosynthesis;Other	5	19	13	PreferredMS2	1454503.91840949; 985888.530945576	48.2911106467659; 70.3247430404688	1.475	0.56	0.0537695
	C5 H8 N6 O4	216.061	0.799	101625			5	14	14	NoMSn	19962.2956551744; 35002.6525409099	86.4503944837741; 42.2796454133706	0.57	-0.81	0.0538222
L-Pyroglutamic acid	C5 H7 N O3	129.043	8.053	2822741	Metabolic pathways;Arginine and proline metabolism;Other	Superpathway of butirocin biosynthesis;Other	5	19	13	PreferredMS2	1263767.3714434; 856309.112547957	48.2272813055249; 70.4495805902544	1.476	0.56	0.0539782
[Similar to: Candesartan cilexetil; ΔMass: 262.1809 Da]	C11 H16 N4 O7 S	348.073	10.254	769538			5	12	10	PreferredMS2	4430.54075242537; 2099.05397317139	113.347008237442; 411.201947488074	2.111	1.08	0.0548331
	C12 H17 N3 O3	251.127	0.876	94364			5	15	13	NoMSn	38479.2806124247; 29796.6319636265	41.0042115862704; 54.935144171588	1.291	0.37	0.0549093
[Similar to: Theobromine; ΔMass: -176.0320 Da]	C14 H12 N8 O4	356.097	6.856	250536			5	18	15	PreferredMS2	67769.0250450218; 40503.9384097026	81.2513833371499; 110.523621563075	1.673	0.74	0.05502
[Similar to: Azaspiracid-3; ΔMass: 355.2301 Da]	C21 H36 N4 O8	472.252	16.248	1631522			5	8	4	PreferredMS2	21066.526630482; 7831.65828679309	102.014443813534; 382.145115872213	2.69	1.43	0.0552861
	C7 H15 N P2 S	207.041	0.798	290475			5	17	13	NoMSn	85839.0912150122; 57311.0057402697	51.7209093471237; 82.9219740653269	1.498	0.58	0.0553643
Muramic acid	C9 H17 N O7	251.102	3.303	116622	Metabolic pathways;Other	Superpathway of butirocin biosynthesis;Other	5	17	14	PreferredMS2	1742.24858257872; 10955.3195610143	173.9735696414; 128.613954943746	0.159	-2.65	0.055455
DL-Phenylalanine	C9 H11 N O2	165.079	8.674	228280	Metabolic pathways;Biosynthesis of secondary metabolites;Biosynthesis of antibiotics;Biosynthesis of plant secondary metabolites;Phenylalanine metabolism;Biosynthesis of alkaloids derived from shikimate pathway;Biosynthesis of amino acids;Phenylpropanoid biosynthesis;2-Oxocarboxylic acid metabolism;Biosynthesis of phenylpropanoids;Tropane, piperidine and pyridine alkaloid biosynthesis;Other	Superpathway of chorismate metabolism;Anaerobic aromatic compound degradation (Thauera aromatica);Superpathway of scopolin and esculin biosynthesis;Superpathway of aromatic amino acid biosynthesis;Benzoate biosynthesis I (CoA-dependent, ss-oxidative);Benzoate biosynthesis III (CoA-dependent, non-ss-oxidative);Other	5	24	9	PreferredMS2	1874.39775926592; 2223.20410125007	42.7216115090338; 358.205089466278	0.843	-0.25	0.0558308
	C6 H7 N4 O2 P S	230.004	0.811	208073			5	16	9	NoMSn	15983.7546879942; 18135.1393067294	49.1461827078107; 134.838413366132	0.881	-0.18	0.056198
[Similar to: 5-Acetoxy-3-(hydroxymethyl)-6-isopropyl-2-oxo-3-cyclohexen-1-yl 3-methylpentanoate; ΔMass: 116.0862 Da]	C8 H12 N6 O2	224.102	17.19	163268			5	17	14	PreferredMS2	49117.4640546467; 30935.7598715537	53.0667768627515; 90.6428517205859	1.588	0.67	0.0563546
(Z)-Ligustilide	C12 H14 O2	190.099	16.202	447063	Biosynthesis of antibiotics;Other		5	10	10	PreferredMS2	2277.30672380262; 1105.65932675324	362.05238098737; 147.627024370757	2.06	1.04	0.0564091
5-acetamido-6-formamido-3-methyluracil	C8 H10 N4 O4	226.07	2.133	4305731	Metabolic pathways;Microbial metabolism in diverse environments;Biosynthesis of secondary metabolites;Other		5	13	13	PreferredMS2	748030.187316577; 365953.525666694	93.6221644268102; 160.194492687535	2.044	1.03	0.0565074
β-Asarone	C12 H16 O3	208.11	18.09	229634			5	21	11	PreferredMS2	81496.8771985269; 41601.3146763031	57.6816164010714; 112.130532700654	1.959	0.97	0.0566452
2-methoxyacetaminophen sulfate	C9 H11 N O6 S	261.031	1.365	1037099			5	14	11	PreferredMS2	661845.256690207; 548784.964726078	23.6354826204918; 42.8905929432911	1.206	0.27	0.0573064
5-Nitro-o-toluidine	C7 H8 N2 O2	152.059	2.373	71696402	Metabolic pathways;Microbial metabolism in diverse environments;Other		5	14	11	PreferredMS2	5152861.53802005; 3895733.22465798	175.412804752078; 33.9830945335498	1.323	0.4	0.0575023
	C10 H26 N2 O7 P2	348.121	9.78	121872			4	14	10	OtherMS2	857.007802569559; 469.328412222895	346.273574019327; 75.7844544423101	1.826	0.87	0.0575729
[Similar to: 6-Hydroxypicolinic acid; ΔMass: -57.0215 Da]	C8 H8 N2 O4	196.048	4.219	726416			5	15	13	PreferredMS2	25420.131038764; 42221.9753902963	96.0329244412788; 170.776327633906	0.602	-0.73	0.057634
	C27 H23 N6 O9 P	606.127	11.273	194120			5	25	21	OtherMS2	12249.810334322; 1072.18858816437	145.78602438684; 162.033951797157	11.425	3.51	0.0577192
2-Methoxy-5-nitrophenol	C7 H7 N O4	169.037	9.775	143659	Microbial metabolism in diverse environments;Biosynthesis of antibiotics;Degradation of aromatic compounds;Other		5	9	6	PreferredMS2	1638.98312551072; 1273.86749890064	332.417813703889; 54.1849244655983	1.287	0.36	0.0578717
	C19 H27 N5 O	341.22	14.997	149388			5	6	6	PreferredMS2	51930.1079402828; 29918.4158635256	61.8292961931887; 81.7491042737953	1.736	0.8	0.0579266
[Similar to: (3β,5ξ,9ξ,16α,18ξ)-16-Hydroxy-13,28-epoxyoleanan-3-yl 6-deoxy-α-L-mannopyranosyl-(1->2)-β-D-galactopyranosyl-(1->3)-[β-D-glucopyranosyl-(1->2)]-β-D-glucopyranosiduronic acid; ΔMass: 762.5156 Da]	C11 H6 N10 O4	342.056	2.362	1373507			5	14	11	PreferredMS2	77917.356222937; 198342.579732459	108.517051400954; 115.770051962189	0.393	-1.35	0.0580181
3-Methylhistidine	C7 H11 N3 O2	169.085	0.795	14272161	Other		5	16	15	PreferredMS2	5104548.11674353; 3597334.45401214	47.1439341987027; 67.6490231361484	1.419	0.5	0.0590197
3-methoxyanthranilic acid	C8 H9 N O3	167.058	3.538	2295068	Metabolic pathways;Microbial metabolism in diverse environments;Biosynthesis of secondary metabolites;Biosynthesis of antibiotics;Tryptophan metabolism;Other	Other	5	16	12	PreferredMS2	82766.5695323432; 62289.8084087122	216.174881800036; 41.6384791379491	1.329	0.41	0.0594113
[Similar to: Dimethyl succinate; ΔMass: -47.9306 Da]	C5 H6 O6 S	193.989	1.809	236805			5	7	5	PreferredMS2	15798.3034860175; 22950.2938722809	100.467313985115; 128.851393911911	0.688	-0.54	0.0596148
[Similar to: Azinphos ethyl; ΔMass: 214.0014 Da]		131.036	6.24	114464			5	7	5	OtherMS2	40146.0433492762; 31245.0739634699	57.2754871434802; 77.4239161991573	1.285	0.36	0.0597202
2,6-Dimethyl-5-(4-methylphenoxy)pyrimidin-4-ol	C13 H14 N2 O2	230.106	9.168	228608			5	17	14	PreferredMS2	33590.9837248611; 24187.4952236769	95.4553390241906; 77.2596021460592	1.389	0.47	0.0599431
n-Hexanamide	C6 H13 N O	115.1	1.097	1734482			5	9	8	PreferredMS2	582634.745611413; 431413.276320724	31.1232788506212; 62.6816262838769	1.351	0.43	0.0599923
	C7 H7 N2 O6 P	246.005	3.253	105505	Metabolic pathways;Biosynthesis of secondary metabolites;Biosynthesis of antibiotics;Biosynthesis of plant secondary metabolites;Ubiquinone and other terpenoid-quinone biosynthesis;Other	Superpathway of chorismate metabolism;Other	5	20	11	PreferredMS2	3077.99937348284; 7714.72501467812	252.248966603985; 146.902586516284	0.399	-1.33	0.0600869
[Similar to: β-Cortolone; ΔMass: 35.0592 Da]	C16 H29 N O4 S	331.181	17.947	169144			5	15	12	PreferredMS2	36425.2643256274; 20912.4005120376	83.4001693905638; 62.9207334088416	1.742	0.8	0.0606466
[Similar to: (3β,5ξ,9ξ,16α,18ξ)-16-Hydroxy-13,28-epoxyoleanan-3-yl 6-deoxy-α-L-mannopyranosyl-(1->2)-β-D-galactopyranosyl-(1->3)-[β-D-glucopyranosyl-(1->2)]-β-D-glucopyranosiduronic acid; ΔMass: 798.5002 Da]	C11 H10 N6 O5	306.071	11.276	3037616			5	13	10	PreferredMS2	508939.707550323; 123040.524512931	104.70722849388; 122.663640081279	4.136	2.05	0.0615262
3-(4-Hydroxy-5-oxo-3-phenyl-2,5-dihydro-2-furanyl)propanoic acid	C13 H12 O5	248.068	11.275	426948			5	7	6	PreferredMS2	65806.5470999421; 14839.386729697	110.551931141486; 124.913347743375	4.435	2.15	0.0616497
fenalamide	C19 H30 N2 O3	334.225	17.991	77303			5	24	21	PreferredMS2	588.921654951537; 441.643738082188	240.422135070339; 233.924895682798	1.333	0.42	0.0630809
2-Aminoacetophenone	C8 H9 N O	135.068	8.048	284718	Microbial metabolism in diverse environments;Biosynthesis of secondary metabolites;Phenylalanine metabolism;2-Oxocarboxylic acid metabolism;Other		5	23	18	PreferredMS2	127744.304384937; 82456.6732920964	48.2782318390781; 69.1605011031782	1.549	0.63	0.063604
[Similar to: 4-Coumaric acid; ΔMass: -79.9567 Da]	C9 H8 O6 S	244.004	3.469	228636			5	16	13	PreferredMS2	1137.27838661877; 3477.45800623227	112.208237435649; 296.496768610571	0.327	-1.61	0.0640981
Hinokitiol glucoside	C16 H22 O7	326.136	17.839	647504			5	7	5	PreferredMS2	116390.141445511; 26469.5382091296	110.651882205725; 110.297353323807	4.397	2.14	0.0643059
Isopropyl 6-O-[(2R,3R,4R)-3,4-dihydroxy-4-(hydroxymethyl)tetrahydro-2-furanyl]-D-glucopyranoside	C14 H26 O10	354.153	12.15	7364011			5	6	5	PreferredMS2	33223.1815727474; 12666.2911088713	108.159610152299; 416.724758331914	2.623	1.39	0.0644787
Hostmaniane	C13 H18 O5	254.115	17.988	1749058			5	10	9	PreferredMS2	56231.4989611792; 31798.793953298	191.100941691393; 71.5853832090573	1.768	0.82	0.0646531
[Similar to: N-(3-{3-[(2,1,3-Benzoxadiazol-4-ylsulfonyl)amino]propoxy}phenyl)acetamide; ΔMass: 218.0651 Da]	C11 H8 S	172.035	0.869	497483			5	11	10	PreferredMS2	224264.841042561; 250665.175755202	32.0012075136297; 31.8487190505606	0.895	-0.16	0.064705
4-Piperidinecarboxamide	C6 H12 N2 O	128.095	1.144	909845			5	16	10	PreferredMS2	214467.815534763; 166229.813262364	71.6819957859034; 39.9009295072122	1.29	0.37	0.0650143
indol-2-one	C8 H5 N O	131.037	6.52	309344			5	16	9	PreferredMS2	118523.496628475; 79518.4718459043	54.790739053893; 71.5261291825951	1.491	0.58	0.0651383
(4S)-4-[(2E,4Z)-2,4-Decadienoyloxy]-4-(trimethylammonio)butanoate	C17 H29 N O4	311.21	17.79	758171			5	8	7	PreferredMS2	99312.8133419722; 50183.3869129271	127.693486121965; 70.2785583563086	1.979	0.98	0.0652515
[Similar to: Fasciculic acid B; ΔMass: 150.1926 Da]	C21 H34 N4 O9	486.231	16.472	921015			5	8	7	PreferredMS2	6480.84640500819; 1482.08783500621	114.704763947292; 406.155951438754	4.373	2.13	0.0658876
S-Adenosylmethionine	C15 H22 N6 O5 S	199.068	0.88	347924			5	14	13	OtherMS2	184365.811325295; 135012.186121213	27.7702458516429; 40.0547332400555	1.366	0.45	0.0663999
[Similar to: Kasugamycin; ΔMass: 255.1273 Da]		124.032	19.455	438478			5	19	10	PreferredMS2	256653.029732163; 237351.581691833	28.5236492031909; 10.4459548980023	1.081	0.11	0.0665545
	C15 H9 N6 O4 P	368.042	11.276	1091193			5	17	14	PreferredMS2	259246.712527175; 64024.9853219021	87.7981276199938; 116.229717226054	4.049	2.02	0.0666739
3-Aminosalicylic acid	C7 H7 N O3	153.042	3.541	9116022	Metabolic pathways;Microbial metabolism in diverse environments;Biosynthesis of antibiotics;Aminobenzoate degradation;Tryptophan metabolism;Other	L-tryptophan degradation XI (mammalian, via kynurenine);Other	5	16	12	PreferredMS2	429363.19753657; 329795.694945156	202.28421511066; 38.291241761257	1.302	0.38	0.0666744
	C2 H8 N6 S2	180.026	0.849	151990			5	15	5	PreferredMS2	30672.1960852789; 54413.1452286335	90.2543841897588; 45.6438126399128	0.564	-0.83	0.0676467
[Similar to: (1-{[3,5-Bis(trifluoromethyl)phenyl]sulfonyl}piperidin-4-yl)(phenyl)methanone; ΔMass: 227.1311 Da]	C4 H2 N2 O8 S	237.952	1.81	109371			5	14	9	PreferredMS2	13217.4595064675; 17457.4355680929	97.4198486908862; 95.1519457037652	0.757	-0.4	0.0678964
[Similar to: 2,3-Bis(acetyloxy)-4-anilino-1-[1,2-bis(acetyloxy)ethyl]-4-oxobutyl acetate; ΔMass: 350.1228 Da]		131.036	6.516	122757			5	9	8	OtherMS2	41445.5668238487; 25734.8726883998	62.5317649938482; 73.2053160848388	1.61	0.69	0.0685112
3-Succinoylpyridine	C9 H9 N O3	157.074	5.807	477252	Biosynthesis of antibiotics		5	14	7	OtherMS2	34166.1717129234; 38524.472970126	56.6732097003795; 149.595310222801	0.887	-0.17	0.068861
N-[2-Pyrrolidin-1-yl-5-(trifluoromethyl)phenyl]-2,3-dihydro-1-benzofuran-5-carboxamide	C20 H19 F3 N2 O2	376.135	12.142	5532093			5	7	7	PreferredMS2	25850.9190639234; 10159.2995133687	107.733136587852; 415.885044248079	2.545	1.35	0.0690549
[Similar to: Azaspiracid-3; ΔMass: 399.2561 Da]	C19 H32 N4 O7	428.226	14.962	2276541			5	8	5	PreferredMS2	29389.1429859239; 6129.06107309579	103.217300229025; 385.482282875717	4.795	2.26	0.0697607
Ipronidazole-OH	C7 H11 N3 O3	185.08	1.181	303928			5	21	20	PreferredMS2	68774.122714453; 40009.5818231056	86.4818863919471; 79.3840572114417	1.719	0.78	0.0701069
N-Methylcytidine	C10 H15 N3 O5	257.101	1.309	223514			5	10	5	PreferredMS2	133386.593587661; 77056.9847743723	40.6651223257422; 57.5725129389693	1.731	0.79	0.0701659
4-Methoxycinnamaldehyde	C10 H10 O2	162.068	18.024	589670	Metabolic pathways;Microbial metabolism in diverse environments;Degradation of aromatic compounds;Other	Superpathway of aromatic compound degradation via 2-oxopent-4-enoate;Other	5	18	13	PreferredMS2	303229.580098838; 259164.976437987	29.370557594384; 20.426328294284	1.17	0.23	0.071115
ophthalmic acid	C11 H19 N3 O6	289.127	2.073	711535	Metabolic pathways;Biosynthesis of antibiotics;Other		5	16	13	PreferredMS2	105942.395164282; 93733.3159465612	94.6265663338783; 52.1241041474396	1.13	0.18	0.0713266
AH 7959	C19 H26 Cl2 N2 O	368.145	15.671	153436			4	19	15	PreferredMS2	12929.4465582401; 6498.53733116678	140.320687912796; 137.719115081669	1.99	0.99	0.0715212
Hydroxyhexanoycarnitine	C13 H25 N O5	275.173	5.308	134534			5	11	10	PreferredMS2	47407.9398023655; 34250.1243129417	59.7514359887237; 62.373542073018	1.384	0.47	0.0716607
L-alpha-Aspartyl-L-phenylalanine	C13 H16 N2 O5	280.106	10.678	933874			5	11	10	PreferredMS2	11019.6197403643; 1561.85391246434	207.030018835876; 292.808989020329	7.055	2.82	0.0718926
Methylhippuric acid	C10 H11 N O3	193.074	10.176	110824	Phenylalanine metabolism;Other		4	9	6	PreferredMS2	427.141289339647; 782.286537600822	83.9586858710628; 353.681194810079	0.546	-0.87	0.072157
[Similar to: N-Acetylneuraminic acid; ΔMass: -509.0535 Da]	C28 H37 N8 O15 P3	818.159	4.532	96349			5	26	18	OtherMS2	5057.77801582673; 315.75846430175	172.741719637862; 192.540285850301	16.018	4	0.0722114
asp-leu	C10 H18 N2 O5	246.121	4.29	488329	Other		5	11	10	PreferredMS2	103471.02147093; 86856.9664179162	77.2810456637133; 48.3474855498222	1.191	0.25	0.0723464
Pyridoxal	C8 H9 N O3	167.058	1.411	1033290	Metabolic pathways;Microbial metabolism in diverse environments;Biosynthesis of secondary metabolites;Biosynthesis of antibiotics;Tryptophan metabolism;Other	Other	5	13	11	PreferredMS2	23175.6358180588; 15367.1149717178	193.735982840692; 108.474281170716	1.508	0.59	0.072397
Benzoxazolone	C7 H5 N O2	135.032	3.543	22164248			5	15	9	PreferredMS2	991467.020700631; 708852.823169078	208.782885818706; 36.8228550611443	1.399	0.48	0.0724241
[Similar to: trans-Aconitic acid; ΔMass: -39.0109 Da]	C8 H7 N O6	213.027	2.909	353893			5	16	11	PreferredMS2	28546.3880077339; 71918.7404709055	84.7737556545178; 106.266268133025	0.397	-1.33	0.0724247
[Similar to: PEG n16; ΔMass: 206.1519 Da]	C23 H40 N4 O9	516.278	17.394	719043			5	16	7	PreferredMS2	12418.1876682941; 4612.6842634588	113.908978885467; 365.346685925422	2.692	1.43	0.0728681
1-Methylguanine	C6 H7 N5 O	165.066	2.955	177920			5	16	11	PreferredMS2	103634.875638974; 80284.7735641759	30.2239784401016; 38.8350403332056	1.291	0.37	0.0733818
6-(alpha-D-glucosaminyl)-1D-myo-inositol	C12 H23 N O10	341.133	0.862	80382			5	13	9	NoMSn	10492.9334921345; 6019.57331749238	121.742524853842; 113.277293643191	1.743	0.8	0.0734875
(4S)-4-[(11-Carboxyundecanoyl)oxy]-4-(trimethylammonio)butanoate	C19 H35 N O6	373.246	17.872	85434			5	14	5	PreferredMS2	11478.0753792543; 7530.16124256401	98.1733418043568; 70.3483048006191	1.524	0.61	0.0735514
[Similar to: 4-(3-Chloro-2-cyanophenoxy)-N'-(3,5-dichloro-4-pyridinyl)benzenesulfonohydrazide; ΔMass: 196.9790 Da]	C8 H6 N3 O4 P S	270.983	5.831	313173			5	24	19	PreferredMS2	3789.02234233898; 1083.09497463946	270.208115718928; 212.098585817969	3.498	1.81	0.073564
Z-Maleylacetic acid	C6 H6 O5	158.021	11.275	253420	Metabolic pathways;Microbial metabolism in diverse environments;Degradation of aromatic compounds;Aminobenzoate degradation;Tryptophan metabolism;Other	Superpathway of aromatic compound degradation via 2-oxopent-4-enoate;L-tryptophan degradation XI (mammalian, via kynurenine);Superpathway of aerobic toluene degradation;Toluene degradation IV (aerobic) (via catechol);Meta cleavage pathway of aromatic compounds;Other	5	21	16	PreferredMS2	38439.9875978449; 10560.2364311831	106.315940745816; 125.267084545234	3.64	1.86	0.0735768
Catramilast	C17 H22 N2 O3	302.163	18.273	133890	Biosynthesis of antibiotics;Other		5	21	10	PreferredMS2	10008.0458603226; 2430.30685171155	161.940459597572; 147.62962666472	4.118	2.04	0.0741703
N?-methylhistamine	C6 H11 N3	125.095	0.781	225792	Other		5	26	17	PreferredMS2	50896.0562469648; 28539.8490207331	70.9006308282887; 111.877788672143	1.783	0.83	0.0742447
[Similar to: 1-O-{(3β,5ξ,9ξ,18ξ)-3-[(3-O-Hexopyranosylhexopyranuronosyl)oxy]-28-oxoolean-12-en-28-yl}hexopyranose; ΔMass: 636.4239 Da]	C12 H16 O10	320.074	2.364	2885618			5	14	12	PreferredMS2	146675.251827515; 371348.475982171	103.975383015524; 124.037150987823	0.395	-1.34	0.0744689
	C3 H10 O5 P2	188	1.452	115774			5	18	15	PreferredMS2	63827.7299655879; 59016.3498305097	32.7822189367012; 31.8381767964005	1.082	0.11	0.0751664
6-(2-Hydroxy-4-methylphenyl)-2-methyl-2-hepten-4-one	C15 H20 O2	232.146	17.875	124342	Biosynthesis of secondary metabolites;Other		5	23	21	PreferredMS2	33311.4496388632; 21081.18425543	77.7233650162119; 96.6548057434727	1.58	0.66	0.0762914
N-Acetylcadaverine	C7 H16 N2 O	144.126	1.197	668832			5	12	9	PreferredMS2	71866.2275581447; 21749.5297761644	114.196529005658; 210.616766757539	3.304	1.72	0.0763327
[Similar to: 8-Amino-1-naphthol-3,6-disulfonic acid; ΔMass: 52.9718 Da]	C10 H7 N2 O5 P	266.01	5.177	77953			5	20	18	PreferredMS2	5972.80170463802; 15819.7302543937	68.9109193001445; 96.8619263838568	0.378	-1.41	0.0764179
[Similar to: Azinphos ethyl; ΔMass: 19.9575 Da]	C15 H11 N5 O4	325.08	6.523	515570			5	14	13	PreferredMS2	178349.486628327; 112219.031413341	60.5305141369932; 80.7159884178647	1.589	0.67	0.0765961
Artemisinin	C15 H22 O5	282.147	18.09	284772	Other		5	30	17	PreferredMS2	176923.341597724; 141498.447972205	28.8330222380627; 29.8670319474429	1.25	0.32	0.07705
1-{[(3S,4S,5R)-2,3,4-Trihydroxy-5-(hydroxymethyl)tetrahydro-2-furanyl]methyl}-2-pyrrolidinecarboxylic acid (non-preferred name)	C11 H19 N O7	277.116	1.066	350726			5	12	11	PreferredMS2	128265.89490263; 100688.548165269	40.1864699561069; 62.1320100393627	1.274	0.35	0.077437
[Similar to: Cannabidiol; ΔMass: -113.9801 Da]	C22 H28 N4 O5	428.205	15.459	192745			5	5	4	PreferredMS2	332.469188773498; 683.365339645448	394.723424794667; 196.414376067748	0.487	-1.04	0.0778412
Trideca-1,3,5-triene-7,9,11-triyne	C13 H10	166.078	17.983	1745366	Metabolic pathways;Microbial metabolism in diverse environments;Other		5	20	10	PreferredMS2	6148.21258632217; 3378.75433333468	318.751247804951; 397.30048277831	1.82	0.86	0.0779405
[Similar to: 2-Chloro-3-(octylamino)-1,4-dihydronaphthalene-1,4-dione; ΔMass: -14.9325 Da]	C12 H10 N6 O6	334.066	10.097	201210			5	11	10	PreferredMS2	15758.9364730828; 8047.75864934499	154.500018531135; 105.990496313399	1.958	0.97	0.0779603
ascopyrone M	C6 H8 O4	144.042	1.413	362668	Microbial metabolism in diverse environments;Other	Superpathway of nicotinate degradation	5	21	21	PreferredMS2	11327.1306032558; 24395.8039958207	123.07815214706; 179.687266810567	0.464	-1.11	0.0779993
Aceglutamide	C7 H12 N2 O4	188.079	1.079	3346940	Biosynthesis of antibiotics;Other		5	15	13	PreferredMS2	1399644.46993385; 1073293.18653302	41.4834559378924; 61.229473745248	1.304	0.38	0.0784458
Creatinine	C4 H7 N3 O	113.059	0.965	127704931	Metabolic pathways;Arginine and proline metabolism		5	14	12	PreferredMS2	80927441.8249887; 72860621.1556	21.9369712195863; 25.7132826856451	1.111	0.15	0.0785295
[Similar to: O1-Benzoyl-2-(4-{[3-chloro-5-(trifluoromethyl)-2-pyridyl]methoxy}phenyl)ethanehydroximamide; ΔMass: 154.0754 Da]	C11 H8 N3 O6 P	309.016	5.225	151178			5	16	12	PreferredMS2	8930.74460745236; 14692.2471663759	192.40197111973; 93.094639682201	0.608	-0.72	0.0790983
	C11 H12 N6	228.112	18.398	473763			5	7	6	PreferredMS2	426287.555058389; 416891.236437105	6.22021960237708; 7.89202084601443	1.023	0.03	0.0793845
	C22 H38 N6 O10	546.262	17.167	145864			5	24	17	OtherMS2	6757.9797848905; 1904.72097759291	93.7181021657274; 312.224783010262	3.548	1.83	0.0798762
Dihydrouracil	C4 H6 N2 O2	114.043	1.132	68334	Metabolic pathways;Biosynthesis of secondary metabolites;Arginine and proline metabolism;Other	Other	5	25	20	PreferredMS2	37284.8952398861; 30464.3781579391	33.1326612824029; 37.4906500377391	1.224	0.29	0.0802434
Clavamycin E	C11 H17 N3 O6	287.112	3.504	121886			5	17	14	PreferredMS2	47451.86371598; 34893.2365869701	49.1027517853231; 46.0089397683138	1.36	0.44	0.0804303
L-Pyroglutamic acid	C5 H7 N O3	129.043	2.974	197143	Metabolic pathways;Arginine and proline metabolism;Other	Superpathway of butirocin biosynthesis;Other	5	20	14	PreferredMS2	22208.6715890667; 9638.62919662017	138.784369337848; 132.727832854438	2.304	1.2	0.0805173
Radicinin	C12 H12 O5	236.066	12.725	165044			5	16	13	PreferredMS2	40067.4308631212; 34596.8435826797	75.3361975947152; 63.7493655917936	1.158	0.21	0.080684
4-Hydroxy-5-(phenyl)-valeric acid-O-sulphate	C11 H14 O6 S	274.052	17.792	539047			5	22	18	PreferredMS2	1683.41915982891; 818.567038203634	306.973833545739; 302.644520386369	2.057	1.04	0.0807894
[Similar to: Violacerol II; ΔMass: 0.0026 Da]	C11 H21 O P3	262.082	18.037	256015			5	28	22	PreferredMS2	11010.5102874676; 5054.95831261319	160.789650340949; 138.625245287889	2.178	1.12	0.0813673
		195.861	0.751	739794			5	15	11	PreferredMS2	269114.600508631; 216913.082314355	45.8099403879049; 65.1981551245272	1.241	0.31	0.0816178
[Similar to: N-[4-(Cyanomethyl)phenyl]-N'-[4-(trifluoromethoxy)phenyl]urea; ΔMass: -237.0974 Da]	C19 H29 N10 O9 P	572.186	8.052	242247			5	4	3	PreferredMS2	127721.356245241; 98295.6592893772	43.8642253165991; 62.0646338847644	1.299	0.38	0.081975
		464.07	6.125	170542			5	21	19	OtherMS2	1617.68858722975; 1863.16118132587	51.0490292825376; 359.329660519578	0.868	-0.2	0.0820651
4-Hydroxyprolylleucine	C11 H20 N2 O4	244.142	8.937	959548			5	11	10	PreferredMS2	285952.68158706; 209357.791833362	71.3161554602842; 70.9400455107388	1.366	0.45	0.0820731
Milrinone	C12 H9 N3 O	422.146	13.51	432267			5	17	15	OtherMS2	5095.9943957862; 978.07033592578	110.565563521273; 393.264959322969	5.21	2.38	0.0823357
3'-Adenosine monophosphate (3'-AMP)	C10 H14 N5 O7 P	347.062	6.521	392813	Metabolic pathways;Biosynthesis of secondary metabolites;Biosynthesis of antibiotics;Biosynthesis of plant secondary metabolites;Other	Superpathway of chorismate metabolism;Anaerobic aromatic compound degradation (Thauera aromatica);Superpathway of 4-hydroxybenzoate biosynthesis (yeast);Benzoate biosynthesis I (CoA-dependent, ss-oxidative);Benzoate biosynthesis III (CoA-dependent, non-ss-oxidative);Other	5	16	14	PreferredMS2	136926.329314922; 87242.7004303363	60.1592111627744; 83.0579841236313	1.569	0.65	0.0824761
Decanoylcarnitine	C17 H33 N O4	315.241	17.985	338503			5	13	7	PreferredMS2	114391.048336792; 94027.8516153478	55.0735288206438; 57.9818009591506	1.217	0.28	0.0826618
[Similar to: N-Phenylacetylglutamine; ΔMass: -6.0469 Da]	C13 H22 N2 O4	270.158	13.886	2415753			5	8	8	PreferredMS2	1029513.72826412; 678849.57003966	50.8213705403687; 67.1924524587971	1.517	0.6	0.0829544
[Similar to: Sesamin; ΔMass: -212.0582 Da]	C27 H23 N10 O3 P	566.169	8.051	4291723			5	9	8	PreferredMS2	2503326.93596083; 1753131.93664104	39.8835658615189; 55.2186146377411	1.428	0.51	0.0833159
Epithienamycin B	C13 H16 N2 O5 S	312.078	6.918	7258990			5	15	13	PreferredMS2	9228.12834566608; 2653.34719167747	192.511721317593; 266.358209518052	3.478	1.8	0.0836073
	C14 H26 N6 O8	406.181	13.508	2304685			5	5	5	PreferredMS2	24366.8483488951; 7397.2726207356	109.046870369759; 389.908165938244	3.294	1.72	0.0836289
[Similar to: Azaspiracid-3; ΔMass: 443.2824 Da]	C17 H28 N4 O6	384.2	13.501	3536929			5	6	5	PreferredMS2	36691.6985864636; 10399.5228307829	110.265994802557; 390.916025316369	3.528	1.82	0.0837481
N-caproylglycine	C8 H15 N O3	173.105	5.533	503318	Tropane, piperidine and pyridine alkaloid biosynthesis;Other		5	14	11	PreferredMS2	28231.3035989857; 11552.0723378896	167.257734130983; 150.05479574245	2.444	1.29	0.0838059
[Similar to: Sesamin; ΔMass: 5.0620 Da]	C13 H13 N5 O3 P2	349.048	8.057	167538			5	25	11	PreferredMS2	94606.3869526448; 71267.7898886874	34.4481824281717; 44.3874910820915	1.327	0.41	0.0838166
	C17 H8 N7 O5 P	421.032	9.289	165110			5	27	19	PreferredMS2	30595.6180768568; 20622.0174035749	74.8086476117223; 56.4462883581582	1.484	0.57	0.083865
Tetraacetylethylenediamine	C10 H16 N2 O4	228.111	1.143	6592573			5	15	13	PreferredMS2	3125629.66883398; 2266079.32357823	47.0805263607595; 39.5449203050849	1.379	0.46	0.0844456
	C9 H18 N4 O3	230.138	1.42	355312			5	14	12	PreferredMS2	127549.616948828; 83814.4158585565	56.6124270073707; 81.3407436216776	1.522	0.61	0.0844919
	C11 H25 N P2 S2	297.089	0.893	110533	Metabolic pathways;Biosynthesis of plant secondary metabolites;Other	Other	5	16	15	NoMSn	71462.2416550179; 55549.0592804437	24.4898011599032; 30.4947804390235	1.286	0.36	0.0852828
[Similar to: Sesamin; ΔMass: -476.1688 Da]	C49 H44 N4 O5 P2	830.279	8.052	2883377			5	12	10	PreferredMS2	1468179.42777263; 933228.856396225	48.3662648687679; 70.9560832013905	1.573	0.65	0.0854876
		157.905	0.752	1375912			5	16	14	PreferredMS2	708355.076228734; 582792.796133646	26.8638257603768; 39.3188831688463	1.215	0.28	0.0860231
	C21 H40 N2 O15	560.242	17.396	190347			5	6	3	OtherMS2	2706.86440503423; 723.279780891245	114.055320683231; 372.058917249673	3.742	1.9	0.0864325
[Similar to: (1Z)-4-Isopropyl-1-(2-methylpropylidene)-2H-pyrazino[2,1-b]quinazoline-3,6(1H,4H)-dione; ΔMass: -199.0352 Da]	C20 H35 N2 O11 P	510.199	16.248	193798			5	13	11	OtherMS2	2822.56318129452; 583.969196920752	104.129478464546; 384.794763862873	4.833	2.27	0.0873274
[Similar to: Melezitose; ΔMass: 216.0874 Da]	C8 H12 N6 O6	288.082	7.991	1303464			5	14	13	PreferredMS2	17569.527319863; 7263.00397141058	112.129900553644; 392.654201316802	2.419	1.27	0.0879582
4-Hydroxyprolylleucine	C11 H20 N2 O4	244.142	1.963	1099526			5	18	13	PreferredMS2	79826.2845643119; 38709.9018768023	149.514046949116; 129.759019233796	2.062	1.04	0.0882691
[Similar to: 15-Deoxy-Δ12,14-prostaglandin J2-2-glycerol ester; ΔMass: 236.2165 Da]	C3 H2 N6 O2	154.024	2.848	144267			5	21	16	PreferredMS2	30597.0090813803; 19571.7710549279	93.051209649093; 105.37783707314	1.563	0.64	0.0885758
S-(Hydroxyphenylacetothiohydroximoyl)-L-cysteine	C11 H14 N2 O4 S	270.068	2.031	187130	2-Oxocarboxylic acid metabolism;Other		5	16	11	PreferredMS2	1585.4529475857; 1350.37740767821	265.86557455565; 186.767827033355	1.174	0.23	0.0892604
thr-asp	C8 H14 N2 O6	234.085	0.853	210701	Biosynthesis of antibiotics;Other		5	14	12	PreferredMS2	76928.4383964735; 63997.6411212247	46.3132090815531; 40.7893067283921	1.202	0.27	0.0893585
1-Ethoxynaphthalene	C12 H12 O	172.089	17.793	4426252			5	13	10	PreferredMS2	7594.78092229609; 6100.20006132427	355.479439158078; 206.537914575873	1.245	0.32	0.089622
Homocarnosine	C10 H16 N4 O3	240.122	1.366	83021	Metabolic pathways;Arginine and proline metabolism;Other		5	18	13	PreferredMS2	10281.0942478473; 19067.437368401	120.7332322269; 78.3484443627722	0.539	-0.89	0.0901154
[Similar to: 9b-Hydroxy-6-(hydroxymethyl)-6,9a-dimethyl-3-oxododecahydronaphtho[1,2-c]furan-5-yl benzoate; ΔMass: 250.1932 Da]	C6 H2 O4	137.995	2.906	103419			5	22	14	PreferredMS2	5698.84967963291; 15027.5641299376	89.5035852008574; 115.60886870082	0.379	-1.4	0.0902099
5-Aminonicotinic acid	C6 H6 N2 O2	138.043	4.143	168089	Metabolic pathways;Other		5	17	9	PreferredMS2	22823.4025329646; 45069.3149130182	117.724148231865; 69.7752471900326	0.506	-0.98	0.0902363
[Similar to: 5-[3-(2-Chlorophenyl)-5-methyl-4-isoxazolyl]-1-[3-(trifluoromethyl)phenyl]-1H-1,2,3,4-tetraazole; ΔMass: 45.9989 Da]	C13 H9 N7 O6	359.062	9.292	546061			5	19	16	PreferredMS2	113513.483042981; 93797.5974082649	77.1798081699696; 71.9910213091942	1.21	0.28	0.0904413
asp-ser	C7 H12 N2 O6	220.069	0.812	153214			5	17	13	NoMSn	45959.9651778277; 35714.1890457308	60.3329838419385; 51.5410284423627	1.287	0.36	0.0906065
asp-leu	C10 H18 N2 O5	246.121	3.689	1183526	Other		5	13	12	PreferredMS2	190740.862382712; 187918.278770957	83.4824803406827; 49.9622854078783	1.015	0.02	0.0908507
[Similar to: N6,N6,N6-Trimethyl-L-lysine; ΔMass: 0.0865 Da]	C4 H8 N6 O3	188.066	0.866	415441			5	19	18	PreferredMS2	85308.5739888478; 98845.1134369287	41.7393199396701; 62.0061738933796	0.863	-0.21	0.0909044
[Similar to: (1S,2R,4S,5R,6S,7S,8R,9R,12R)-4,7,12-Triacetoxy-6-(acetoxymethyl)-2,10,10-trimethyl-11-oxatricyclo[7.2.1.01,6]dodecane-5,8-diyl dibenzoate; ΔMass: 154.0169 Da]	C21 H42 N4 O8 P2	540.246	17.167	115850			5	9	9	OtherMS2	5431.87952585731; 2061.20942625849	86.8590385224687; 313.891409463993	2.635	1.4	0.0911627
bk-MDDMA	C12 H15 N O3	221.105	17.491	1434739			5	10	9	PreferredMS2	3341.47720039786; 4309.55742890031	138.582462998458; 360.150974945634	0.775	-0.37	0.0916314
Pyridoxal	C8 H9 N O3	167.058	1.132	505913	Metabolic pathways;Microbial metabolism in diverse environments;Biosynthesis of secondary metabolites;Biosynthesis of antibiotics;Tryptophan metabolism;Other	Other	5	7	6	PreferredMS2	17628.8223172594; 15893.6262265975	212.394126703181; 42.99975189016	1.109	0.15	0.0917804
[Similar to: Ethyl 2-{[3-methyl-6-(trifluoromethyl)-3H-imidazo[4,5-b]pyridin-2-yl]thio}acetate; ΔMass: 64.0546 Da]	C6 H11 N O6 P2	255.006	1.629	75380			5	25	16	PreferredMS2	1285.73004288569; 786.028775545467	344.062384788731; 69.5102957207725	1.636	0.71	0.0918949
[Similar to: Sesamin; ΔMass: 6.0473 Da]	C14 H13 N4 O5 P	348.063	8.054	1019240			5	17	14	PreferredMS2	627096.81581414; 529748.695520959	28.3869380039408; 37.6772527991248	1.184	0.24	0.0919753
[Similar to: Tetrahydrocortisone; ΔMass: 0.1117 Da]	C14 H16 N6 O6	364.113	17.967	597909			5	11	10	PreferredMS2	61328.349939397; 49501.6804350641	130.402876988949; 89.1919117051359	1.239	0.31	0.0923525
S-Adenosylmethionine	C15 H22 N6 O5 S	398.137	0.879	358798	Metabolic pathways;Biosynthesis of secondary metabolites;Biosynthesis of antibiotics;Biosynthesis of plant secondary metabolites;Biosynthesis of amino acids;Arginine and proline metabolism;Other		5	13	11	PreferredMS2	188598.671759156; 139122.319739617	27.978222646968; 39.4691126149994	1.356	0.44	0.0924827
	C7 H N2 O6 P	239.958	2.464	230764			5	17	14	PreferredMS2	26112.8416897089; 50689.2258527329	69.9806613194582; 89.0096722302781	0.515	-0.96	0.0924858
[Similar to: Irganox 1010; ΔMass: 837.5973 Da]	C18 H29 N O3 S	339.187	18.041	79720			5	14	12	PreferredMS2	3340.84927778559; 1919.40197780488	196.110266993544; 130.717361571255	1.741	0.8	0.0925948
N-(tert-Butoxycarbonyl)-L-leucine	C11 H21 N O4	231.147	4.922	3578006			5	11	7	PreferredMS2	1246374.19760168; 1024567.92264293	54.8600940490322; 44.6022419734163	1.216	0.28	0.092785
[Similar to: 4-(β-D-Glucopyranosyloxy)benzyl 4,5-dideoxy-3-C-methylpentonate; ΔMass: 246.1129 Da]		170.055	4.277	863792			5	14	10	PreferredMS2	4444.96072643439; 2880.7781193865	225.549327667986; 343.669181283536	1.543	0.63	0.0928579
6-O-Phosphono-beta-D-glucopyranose	C6 H13 O9 P	260.03	1.364	720788	Metabolic pathways;Microbial metabolism in diverse environments;Biosynthesis of secondary metabolites;Biosynthesis of antibiotics;Biosynthesis of plant secondary metabolites;Biosynthesis of alkaloids derived from shikimate pathway;Biosynthesis of amino acids;Biosynthesis of phenylpropanoids;Other	Superpathway of butirocin biosynthesis;Other	5	15	11	PreferredMS2	467940.481509931; 388906.202094083	23.5322357135269; 42.8045926282915	1.203	0.27	0.0930424
	C28 H42 N6 O5 P2	604.268	17.85	373225			5	13	12	OtherMS2	10249.2514893179; 3551.18142473241	114.153265609254; 343.396018912977	2.886	1.53	0.0933123
[Similar to: 4-Pyridoxic acid; ΔMass: -158.0216 Da]	C14 H15 N O9	341.075	3.898	198644			5	15	12	PreferredMS2	1497.56303976789; 986.059012428811	227.925038892512; 153.965432028509	1.519	0.6	0.0937012
O-3-methylglutarylcarnitine	C13 H23 N O6	289.152	4.79	929931			5	10	8	PreferredMS2	124875.429706857; 84795.1721680618	106.719173869961; 79.687204103082	1.473	0.56	0.0942687
METIPRANOLOL	C17 H27 N O4	309.194	17.474	3419554		Other	5	18	10	PreferredMS2	1284227.83704643; 793888.282385284	67.8753686779706; 61.2536753458431	1.618	0.69	0.09431
4-Hydroxybenzaldehyde	C7 H6 O2	122.037	5.182	87679	Metabolic pathways;Microbial metabolism in diverse environments;Biosynthesis of secondary metabolites;Degradation of aromatic compounds;Phenylalanine metabolism;Biosynthesis of alkaloids derived from shikimate pathway;Aminobenzoate degradation;Biosynthesis of phenylpropanoids;Other	Superpathway of aromatic compound degradation via 2-oxopent-4-enoate;Anaerobic aromatic compound degradation (Thauera aromatica);Superpathway of aromatic compound degradation via 3-oxoadipate;Superpathway of aerobic toluene degradation;Mandelate degradation to acetyl-CoA;Toluene degradation IV (aerobic) (via catechol);Meta cleavage pathway of aromatic compounds;Benzoate biosynthesis I (CoA-depend…	5	19	10	PreferredMS2	3294.32887057935; 7697.57550507148	57.462957056404; 156.002709704536	0.428	-1.22	0.0945333
	C12 H22 N6 O7	362.155	11.858	2459413			5	3	3	PreferredMS2	24840.6483513455; 7857.87112113404	107.456225823913; 387.001199859818	3.161	1.66	0.0952566
[Similar to: Topiramate; ΔMass: -2.9939 Da]	C11 H14 N6 O7	342.093	6.903	122641			5	16	14	PreferredMS2	39904.8430166093; 30359.1921590816	37.197518821392; 66.3395183561104	1.314	0.39	0.0952982
DL-Atenolol	C14 H22 N2 O3	266.163	17.792	128282			5	9	7	PreferredMS2	1028.25716877693; 520.171606493385	344.764821568651; 80.2494169419717	1.977	0.98	0.0956048
N-Acetyl-L-carnosine	C11 H16 N4 O4	268.117	1.075	2713846			5	14	11	PreferredMS2	947040.900829198; 672727.053827171	34.7658820333089; 61.1908345370068	1.408	0.49	0.0956117
Methylimidazoleacetic acid	C6 H8 N2 O2	140.058	1.062	14387396	Other		5	18	12	PreferredMS2	3237378.60661432; 1166612.87772034	47.7880098587654; 123.249855221234	2.775	1.47	0.0956318
Nootkatone	C15 H22 O	218.167	18.046	220796	Biosynthesis of secondary metabolites;Biosynthesis of antibiotics;Other		5	17	12	PreferredMS2	28400.0401078767; 18044.5119086236	114.946171813946; 54.5239830990799	1.574	0.65	0.0957631
α-Aspartylphenylalanine	C13 H16 N2 O5	280.106	6.505	267605			5	13	11	PreferredMS2	72954.279769762; 68200.1147141358	59.7139685566236; 48.5144397002709	1.07	0.1	0.0966681
	C13 H29 N2 O10 P S2	468.099	1.342	139604			5	14	11	PreferredMS2	46199.9917694673; 36296.7129783456	55.5077353925047; 45.2972290155461	1.273	0.35	0.0969114
DL-Cerulenin	C12 H17 N O3	223.121	17.907	259568	Biosynthesis of alkaloids derived from shikimate pathway		5	19	18	PreferredMS2	128499.134593898; 76595.8100429141	39.5339236780731; 74.1909359213966	1.678	0.75	0.0971174
[Similar to: Penciclovir; ΔMass: -74.9477 Da]	C11 H12 N4 O8	328.065	1.032	187211			4	20	0	PreferredMS2	2813.12895702574; 2471.0716625104	289.191125504939; 27.9565727148966	1.138	0.19	0.0973031
[Similar to: (3β,5ξ,9ξ)-28-Hydroxy-28-oxoolean-12-en-3-yl 3-O-β-D-galactopyranosyl-α-D-glucopyranosiduronic acid; ΔMass: 522.3932 Da]	C9 H15 N4 P3	272.052	3.344	162475			5	7	7	PreferredMS2	101406.305811882; 78126.3785410057	25.7340564464135; 31.5322247959566	1.298	0.38	0.0973594
Nadolol	C17 H27 N O4	309.194	16.918	1622858		Other	5	18	18	PreferredMS2	429539.614856536; 359416.010640648	72.7061127283236; 59.6300403414748	1.195	0.26	0.0973998
Hypoxanthine	C5 H4 N4 O	136.039	1.636	685337	Metabolic pathways;Other	Other	3	26	13	PreferredMS2	68070.6072199723; 44043.2250466516	117.139074020072; 79.4629625098375	1.546	0.63	0.0976063
[Similar to: Epigallocatechin gallate; ΔMass: -132.0762 Da]	C24 H26 N6 O12	590.161	11.271	244783			5	19	14	PreferredMS2	5302.41047617091; 265.877627062974	193.497666572892; 180.839192875529	19.943	4.32	0.0983058
[Similar to: Azaspiracid-3; ΔMass: 487.3086 Da]	C14 H28 O9	340.173	11.861	3527285			5	3	3	OtherMS2	35140.043524161; 11227.7213845799	107.997058081844; 387.918715803675	3.13	1.65	0.0984263
		315.82	0.763	103971			5	19	17	NoMSn	35152.6217916942; 20371.9382508681	50.2614092492896; 93.8713544792607	1.726	0.79	0.0986666
Linamarin	C10 H17 N O6	247.105	1.203	266358	Biosynthesis of secondary metabolites;Other	Other	5	17	15	PreferredMS2	112811.773604162; 87038.8508399879	29.0291583919637; 53.320314819448	1.296	0.37	0.0986998
(9cis)-O~15~-[(2S,3R,4R,5S,6R)-6-Carboxy-3,4,5-trihydroxytetrahydro-2H-pyran-2-yl]-2-oxoretinoic acid	C26 H34 O9	490.221	15.219	139838	Biosynthesis of secondary metabolites;Other		5	12	9	PreferredMS2	334.990514038041; 400.131111956172	244.017483123187; 265.318588900931	0.837	-0.26	0.0987095
	C12 H25 N O2 S	247.16	17.946	1008517			5	11	7	PreferredMS2	462119.544585686; 297714.908743592	50.884718774072; 58.3542055031884	1.552	0.63	0.0989101
N-Acetylvaline	C7 H13 N O3	159.089	0.909	10800373	Tropane, piperidine and pyridine alkaloid biosynthesis;Other	Superpathway of L-lysine degradation	5	15	10	PreferredMS2	207915.380186348; 941193.38348963	233.631937532655; 122.613027694068	0.221	-2.18	0.0993113
[Similar to: Cinnamyldenafil; ΔMass: -57.9598 Da]	C25 H46 N2 O11 P2	612.26	14.289	467096			5	7	6	PreferredMS2	2095.0354762298; 679.79504549517	159.156949749847; 412.656418356745	3.082	1.62	0.0998589
[Similar to: N-[4-(3-Chlorophenyl)-2,5-dioxopiperazino]-2-{[4-methyl-5-(4-pyridinyl)-4H-1,2,4-triazol-3-yl]sulfanyl}acetamide; ΔMass: 196.0411 Da]	C10 H15 N O4 P2	275.047	14.316	154971			5	26	18	PreferredMS2	12196.6227237148; 29455.2405853041	136.547838105717; 122.049772475076	0.414	-1.27	0.100299
7,8-Dihydroneopterin	C9 H13 N5 O4	255.097	1.064	84775	Metabolic pathways;Other	Superpathway of chorismate metabolism;Other	5	17	11	PreferredMS2	30329.1792933644; 25644.4004047903	57.9167836171673; 79.3024086967478	1.183	0.24	0.100514
[Similar to: Sparfloxacin; ΔMass: 151.1034 Da]	C9 H12 N3 O3 P	241.063	5.468	108323			5	23	20	PreferredMS2	250.218755722535; 198.556013129217	401.08842081024; 29.6945926517232	1.26	0.33	0.100603
[Similar to: Naringin dihydrochalcone; ΔMass: 266.1028 Da]	C14 H23 O2 P3	316.092	17.951	180847			5	29	16	PreferredMS2	2482.56471299364; 1241.75731782356	224.869079168289; 360.848918911165	1.999	1	0.100982
Fluorene	C13 H10	166.078	17.897	730333	Metabolic pathways;Microbial metabolism in diverse environments;Other		5	14	13	NoMSn	4549.40198657018; 3010.42519340714	288.916793393125; 389.404926366105	1.511	0.6	0.101046
N-Acetylhistamine	C7 H11 N3 O	153.09	1.08	273496	Microbial metabolism in diverse environments;Other		5	14	13	PreferredMS2	27997.0405274444; 17681.1694965154	131.181016776875; 56.3769617280167	1.583	0.66	0.101175
[Similar to: N-Phenylacetylglutamine; ΔMass: 21.9845 Da]	C11 H18 N2 O4	242.126	7.85	4608122			5	12	10	PreferredMS2	667600.836772494; 590288.808332244	94.3417079452401; 125.283613570944	1.131	0.18	0.101238
(3Z)-3-(3-Methylbutylidene)-3a,4-dihydro-2-benzofuran-1(3H)-one	C13 H16 O2	204.115	17.795	4146337			5	12	10	PreferredMS2	4258.86572326441; 4062.35068539144	357.224940172123; 250.669636479537	1.048	0.07	0.101526
2-oxohex-4-enoic acid	C6 H8 O3	128.048	5.67	147862	Metabolic pathways;Microbial metabolism in diverse environments;Degradation of aromatic compounds;Aminobenzoate degradation;Other	Other	5	24	21	PreferredMS2	5303.8320011204; 6879.33757143624	120.988186645577; 195.706776932076	0.771	-0.38	0.101602
[Similar to: Octylphosphonic acid; ΔMass: 28.0314 Da]	C6 H15 O3 P	166.076	12.98	111724			5	11	4	PreferredMS2	73212.0952586901; 83805.4023470467	15.3916531236424; 11.2384381912718	0.874	-0.19	0.101972
[Similar to: 6-Deoxy-α-L-mannopyranosyl-(1->4)-β-D-glucopyranosyl-(1->6)-1-O-[(3β,5ξ,9ξ,18ξ)-3-{[2-O-(6-deoxy-α-L-mannopyranosyl)-α-L-arabinopyranosyl]oxy}-23-hydroxy-28-oxoolean-12-en-28-yl]-β-D-glucopyranose; ΔMass: 946.5162 Da]	C8 H14 N6 O5	274.103	2.006	198060			5	11	8	PreferredMS2	16704.7019128035; 30625.1139796116	79.7779717801975; 99.8300146393441	0.545	-0.87	0.102525
[Similar to: Azaspiracid-3; ΔMass: 531.3347 Da]	C12 H24 O8	296.147	9.966	1932189			5	6	6	PreferredMS2	37951.9921166786; 13666.0718508752	104.57766968661; 360.732896855808	2.777	1.47	0.10268
	C6 H3 N3 O	133.028	19.233	483344			5	8	7	PreferredMS2	310955.772278558; 289668.983758272	16.5566238673414; 6.82393371036168	1.073	0.1	0.102892
[Similar to: Narasin; ΔMass: 534.3736 Da]	C12 H22 O2 S	230.134	17.944	1275019			5	11	7	PreferredMS2	572663.628160511; 375609.69336343	51.2803080464029; 58.2981104951418	1.525	0.61	0.103122
(2R)-(3,4-Dihydroxyphenyl)(beta-D-glucopyranosyloxy)acetonitrile	C14 H17 N O8	327.095	10.734	629917			5	13	11	PreferredMS2	16521.7121087526; 2873.4309789307	195.047533060389; 188.241453959371	5.75	2.52	0.10318
[Similar to: (2E)-2-({[(3aR,4R,6E,9S,10Z,11aS)-9-Acetoxy-6,10-dimethyl-3-methylene-2-oxo-2,3,3a,4,5,8,9,11a-octahydrocyclodeca[b]furan-4-yl]oxy}carbonyl)-2-buten-1-yl (2E)-2-(hydroxymethyl)-2-butenoate; ΔMass: 98.0758 Da]	C17 H20 N6 O6	404.144	18.106	13437325			5	26	20	PreferredMS2	6506.40550006779; 1430.70257839029	402.817061484727; 337.072287755343	4.548	2.19	0.103234
[Similar to: 5-(2-Naphthyl)thieno[2,3-d]pyrimidin-4-ol; ΔMass: 54.0242 Da]	C5 H8 N2 O8	224.027	0.821	126016			5	19	16	PreferredMS2	17614.144483513; 32890.1265712135	84.8483213649058; 70.0561298373236	0.536	-0.9	0.103835
	C5 H2 N2 O6	185.991	2.856	86626			5	12	3	PreferredMS2	11076.8984167221; 18183.7981911512	90.0952733131005; 97.6707731295727	0.609	-0.72	0.103878
Isohomovanillic acid	C9 H10 O4	182.058	5.173	1640914	Metabolic pathways;Microbial metabolism in diverse environments;Biosynthesis of secondary metabolites;Biosynthesis of antibiotics;Degradation of aromatic compounds;Phenylalanine metabolism;Tyrosine metabolism;Ubiquinone and other terpenoid-quinone biosynthesis;Other	Superpathway of 4-hydroxybenzoate biosynthesis (yeast);Other	5	17	12	PreferredMS2	66768.2403171295; 168323.079681722	68.1270907092334; 145.356196576441	0.397	-1.33	0.104395
[Similar to: Ethyl 6,6-dimethyl-4-oxo-3-tetrahydro-1H-pyrrol-1-yl-4,5,6,7-tetrahydrobenzo[c]thiophene-1-carboxylate; ΔMass: -175.0798 Da]	C27 H32 N2 O7	496.22	15.993	195086			5	8	8	OtherMS2	7260.1965643547; 1990.78982551186	76.0527350559848; 329.655615640642	3.647	1.87	0.10511
	C10 H18 N6 O6	318.129	9.962	1470698			5	6	5	PreferredMS2	29059.7314184582; 10718.4648820555	104.614449757528; 359.483437975144	2.711	1.44	0.105278
	C6 H8 N4 O4 S	232.026	4.277	289027			5	25	22	PreferredMS2	2965.8107192299; 1964.11300901143	215.672574050502; 303.095486334081	1.51	0.59	0.106617
5-guanidino-3-methyl-2-oxopentanoic acid	C7 H13 N3 O3	187.096	1.127	760754			5	17	15	PreferredMS2	490509.211479895; 200051.975328376	45.4455011212184; 72.3653949589183	2.452	1.29	0.106699
Artemisinin	C15 H22 O5	264.136	17.724	249312	Metabolic pathways;Biosynthesis of secondary metabolites;Biosynthesis of antibiotics;Biosynthesis of plant secondary metabolites;Other	Other	5	12	10	PreferredMS2	119499.784983706; 84158.7909808011	50.8652195215058; 71.1395263687709	1.42	0.51	0.106891
Disperse red 17	C17 H20 N4 O4	344.145	13.067	122816			5	11	10	PreferredMS2	610.541862281457; 2685.21275403273	352.132652545066; 125.525925853058	0.227	-2.14	0.107184
[Similar to: N1-[2-Chloro-5-(trifluoromethyl)phenyl]-2-({[5-hydroxy-4-(hydroxymethyl)-6-methyl-3-pyridyl]methyl}thio)acetamide; ΔMass: 213.0167 Da]	C10 H9 N O2 S	207.035	2.827	173090			5	21	16	PreferredMS2	3333.93742746413; 2949.97342399756	174.19858720391; 194.412231932002	1.13	0.18	0.107294
2-Amino-4-hydroxy-7,8-dihydro-6-pteridinecarboxamide	C7 H8 N6 O2	208.071	13.155	258828			5	17	15	PreferredMS2	27339.9783169428; 18603.1585439713	138.616289604967; 46.2970183577428	1.47	0.56	0.107466
2,3-Diaminosalicylic acid	C7 H8 N2 O3	168.053	1.456	234616			5	16	16	PreferredMS2	19579.5520625265; 4812.9712002499	113.147776898633; 212.776555952123	4.068	2.02	0.107586
		173.879	0.753	1515740			5	15	12	PreferredMS2	351113.361422908; 252845.537596909	62.3363642070062; 89.8299771373984	1.389	0.47	0.107594
Caprolactam	C6 H11 N O	113.084	7.996	781272	Metabolic pathways;Microbial metabolism in diverse environments;Other		5	10	6	PreferredMS2	253972.464330037; 186660.842001284	63.5510308372918; 58.5184795089237	1.361	0.44	0.107688
[Similar to: PEG n16; ΔMass: 162.1259 Da]	C25 H44 N4 O10	560.304	17.851	384217			5	15	13	PreferredMS2	9009.494258126; 2923.7823081619	116.733560059238; 352.706156873856	3.081	1.62	0.107787
dibutylnitrosamine	C8 H18 N2 O	158.142	1.886	853115			5	8	8	PreferredMS2	82434.6505255956; 16821.4124907155	133.243083817981; 162.462162668487	4.901	2.29	0.108034
	C6 H8 N4 O4 S	232.026	3.669	824395			5	25	22	PreferredMS2	20238.4686063263; 12530.382679902	193.571132017804; 248.824061918185	1.615	0.69	0.108554
D-ribosylnicotinate	C11 H13 N O6	255.074	1.223	631332			5	18	13	PreferredMS2	3437.65826176042; 2265.80752872362	292.994857119653; 103.40324869686	1.517	0.6	0.10923
[Similar to: 6β-Oxycodol N-oxide; ΔMass: -168.0031 Da]	C20 H27 N3 O12	501.161	18.048	270569			5	24	17	PreferredMS2	921.907137987879; 732.213982960113	314.080186747207; 347.98027781588	1.259	0.33	0.109609
Isonicotinic acid 1-oxide	C6 H5 N O3	139.027	1.888	75974965	Microbial metabolism in diverse environments;Aminobenzoate degradation;Other	Superpathway of nicotinate degradation	5	15	9	PreferredMS2	7935.58305906293; 6504.00955745632	310.926653624828; 74.9685921231745	1.22	0.29	0.109641
aloesin	C19 H22 O9	394.126	15.536	656147			5	12	10	PreferredMS2	1013.9511088984; 504.00649624099	352.7516444023; 161.170289488384	2.012	1.01	0.109767
	C6 H8 N6 O	180.076	14.177	766415			5	11	9	PreferredMS2	44809.6817993941; 40663.4864198812	164.06810160952; 165.919997676129	1.102	0.14	0.109808
Guvacine	C6 H9 N O2	127.063	0.914	10992315	Metabolic pathways;Biosynthesis of secondary metabolites;Biosynthesis of plant secondary metabolites;Tropane, piperidine and pyridine alkaloid biosynthesis;Other	Superpathway of L-lysine degradation	5	15	10	PreferredMS2	218464.509430887; 967898.30624367	228.573971969775; 122.517913376388	0.226	-2.15	0.1099
		179.887	0.748	468522			5	17	16	PreferredMS2	346557.800788715; 329907.613968795	21.6120858608537; 21.2829132490743	1.05	0.07	0.109982
gamma-Glu-Gly	C7 H12 N2 O5	204.074	0.901	1339059			5	14	13	PreferredMS2	409092.071954261; 273934.624271679	57.4229572491561; 83.6422279506551	1.493	0.58	0.110009
Aceglutamide	C7 H12 N2 O4	188.08	0.851	137427	Biosynthesis of antibiotics;Other		5	15	14	PreferredMS2	28382.2429104058; 23976.4461617225	75.5757601743028; 44.9729054061528	1.184	0.24	0.110477
L-Pyroglutamic acid	C5 H7 N O3	129.043	3.387	206244	Metabolic pathways;Arginine and proline metabolism;Other	Superpathway of butirocin biosynthesis;Other	5	18	13	PreferredMS2	15947.4098272325; 4456.43777458522	160.287561466525; 151.627367545831	3.579	1.84	0.11063
S-Phenyl-D-cysteine	C9 H11 N O2 S	197.051	6.114	311748			5	15	10	PreferredMS2	1706.23433254734; 356.272160648503	154.314784321208; 334.774092105284	4.789	2.26	0.110835
	C12 H19 N2 O7 P	334.094	9.967	210916			5	12	11	OtherMS2	4139.07088610315; 1504.35051861982	105.321077689426; 368.492046822195	2.751	1.46	0.110942
Cinnamic acid	C9 H8 O2	148.052	2.605	287546	Metabolic pathways;Microbial metabolism in diverse environments;Biosynthesis of secondary metabolites;Degradation of aromatic compounds;Biosynthesis of plant secondary metabolites;Phenylalanine metabolism;Biosynthesis of alkaloids derived from shikimate pathway;Phenylpropanoid biosynthesis;Biosynthesis of phenylpropanoids;Ubiquinone and other terpenoid-quinone biosynthesis;Other	Superpathway of scopolin and esculin biosynthesis;Benzoate biosynthesis I (CoA-dependent, ss-oxidative);Benzoate biosynthesis III (CoA-dependent, non-ss-oxidative);Other	4	14	10	PreferredMS2	5772.65105638846; 6853.33387753201	51.3650100970709; 257.739628446226	0.842	-0.25	0.111241
Deidaclin	C12 H17 N O6	271.105	2.302	196572	Other		5	19	17	PreferredMS2	1059.63478814935; 4424.67437781721	163.377419235963; 283.183237830827	0.239	-2.06	0.1113
	C23 H21 O P S	376.105	0.908	103163			5	20	18	NoMSn	54206.2470357512; 43666.9306564511	27.0971780871438; 41.48540145411	1.241	0.31	0.111503
	C4 H9 O9 P	231.998	0.788	313107			5	19	18	NoMSn	65286.4595347563; 42005.445550453	60.8057050744139; 105.920840417717	1.554	0.64	0.111616
Panthenol	C9 H19 N O4	205.131	3.14	1652411	Other		4	14	11	PreferredMS2	594.051880714281; 538.837563113771	417.508531029401; 72.0882457920383	1.102	0.14	0.111632
[Similar to: 4-Epichlortetracycline; ΔMass: 90.0826 Da]	C14 H9 N6 O6 P	388.032	5.516	200065			5	26	19	PreferredMS2	29804.6596609322; 40506.2324716048	68.8974633921168; 87.0641163772722	0.736	-0.44	0.11199
	C5 H13 O9 P	248.03	0.808	92128			5	21	20	PreferredMS2	34861.7214383576; 28861.3028855244	46.3378542284985; 66.5457081505891	1.208	0.27	0.112007
α-Aspartylphenylalanine	C13 H16 N2 O5	280.106	5.957	240259			5	12	9	PreferredMS2	88189.173327118; 69986.2580236113	50.0943054222876; 52.4508297127559	1.26	0.33	0.112147
4-Hydroxyephedrine	C10 H15 N O2	181.11	2.11	243091			5	12	5	PreferredMS2	642.783492711842; 605.926570623367	364.046037242634; 54.3263987990601	1.061	0.09	0.1125
Erucamide	C22 H43 N O	337.334	18.26	1988354			4	4	1	PreferredMS2	1031911.96785182; 1074997.81833727	9.24476230667642; 18.8928173959594	0.96	-0.06	0.112537
		211.835	0.752	525039			5	19	17	PreferredMS2	55342.7885827393; 29364.9361318312	116.127022538387; 146.559956317398	1.885	0.91	0.112647
Paracetamol	C8 H9 N O2	151.063	2.332	20690221	Microbial metabolism in diverse environments;Biosynthesis of secondary metabolites;Biosynthesis of alkaloids derived from shikimate pathway;2-Oxocarboxylic acid metabolism;Aminobenzoate degradation;Other	Superpathway of betalain biosynthesis;Other	5	17	15	PreferredMS2	66037.3998879647; 43126.4799829959	328.002462140732; 254.189425651935	1.531	0.61	0.112975
	C18 H33 N O5	343.236	14.355	130567			5	6	5	PreferredMS2	40006.0283387205; 26175.1722392481	66.3131973278399; 100.427873120733	1.528	0.61	0.113244
L-Kynurenine	C10 H12 N2 O3	416.17	4.523	456594			5	10	9	OtherMS2	141456.330441524; 89239.663509049	53.565751122569; 90.0270558819186	1.585	0.66	0.113352
	C16 H29 N O6	331.199	11.645	274570			5	16	16	PreferredMS2	18021.8931600883; 10191.034634268	182.166265523005; 107.567507185162	1.768	0.82	0.113762
[Similar to: 3-Methylhistidine; ΔMass: 0.9975 Da]	C4 H8 N8	168.088	0.772	484385			5	17	14	PreferredMS2	117856.554132862; 83319.5378833444	36.870429948296; 85.8801037440216	1.415	0.5	0.113942
O-heptanoylcarnitine	C14 H27 N O4	273.194	13.265	157518			5	8	7	PreferredMS2	41253.3099901821; 30826.138820599	70.0733680051257; 83.2047956750024	1.338	0.42	0.114071
[Similar to: 3-Methoxytyramine; ΔMass: -79.9568 Da]	C9 H13 N O5 S	247.051	2.169	1329876			5	11	10	PreferredMS2	226740.537697928; 117052.612448657	93.8669822157308; 142.574781735689	1.937	0.95	0.114377
	C2 H2 N6 O2	142.024	0.997	196788			5	17	12	PreferredMS2	107575.986054607; 77555.5451356787	39.4332659358627; 52.4194926616793	1.387	0.47	0.114415
Ganetespib	C20 H20 N4 O3	364.152	14.628	144981	Other		5	19	14	PreferredMS2	396.287572877789; 333.620625295703	392.575718192577; 16.2369180791031	1.188	0.25	0.114558
3-[2-(3-Hydroxyphenyl)ethyl]-5-methoxyphenol	C15 H16 O3	244.107	17.071	4549178			5	15	12	PreferredMS2	4169.24454837231; 770.98152641482	294.667543092286; 363.753339645847	5.408	2.44	0.114666
5-Nitro-o-toluidine	C7 H8 N2 O2	152.059	3.54	27546182	Metabolic pathways;Microbial metabolism in diverse environments;Other		5	10	7	PreferredMS2	1806007.3341886; 1372262.46486558	188.832833906692; 31.1650947321889	1.316	0.4	0.115096
	C10 H24 O2 P2 S	270.096	0.808	152231			5	18	17	PreferredMS2	40390.9223531247; 36092.4688450188	68.0237217658401; 41.8558327193725	1.119	0.16	0.11512
Triazolealanine	C5 H8 N4 O2	156.065	2.132	195962	Microbial metabolism in diverse environments;Other		5	23	21	PreferredMS2	31385.7384665255; 19422.1089137279	90.6046190417616; 137.096585175169	1.616	0.69	0.115323
Lotaustralin	C11 H19 N O6	261.121	2.266	747639	Biosynthesis of secondary metabolites;Other	Other	5	17	15	PreferredMS2	257053.676853304; 178516.027481164	41.8327159119526; 61.8938856030527	1.44	0.53	0.11547
	C15 H28 N2 O6 S	364.167	2.399	86938	Other		5	17	14	PreferredMS2	30323.3567934832; 21272.0333680563	35.8813056724879; 70.8199272821856	1.426	0.51	0.115851
2-Hydroxy-4,7-dimethoxy-2H-1,4-benzoxazin-3(4H)-one	C10 H11 N O5	225.064	5.241	7240683	Biosynthesis of antibiotics;Other	Superpathway of chorismate metabolism;Other	5	15	14	PreferredMS2	144805.178848353; 276877.051280327	293.159910523374; 145.693059144361	0.523	-0.94	0.116506
[Similar to: Picrotin; ΔMass: 166.0114 Da]	C11 H12	144.094	17.793	2639585			5	19	17	PreferredMS2	4025.3169017864; 2529.29878213984	353.498424425236; 205.626911022585	1.591	0.67	0.116857
S-(-)-Cathinone	C9 H11 N O	149.084	6.486	572021	Metabolic pathways;Phenylalanine metabolism;Biosynthesis of alkaloids derived from shikimate pathway;2-Oxocarboxylic acid metabolism;Other		5	8	4	PreferredMS2	38755.339283244; 43989.6738192243	111.536576495135; 156.28319084293	0.881	-0.18	0.117061
[Similar to: PEG n12; ΔMass: 88.0524 Da]	C21 H38 N4 O7	458.273	15.991	1744461			5	19	7	PreferredMS2	65790.5796540064; 18978.2614377495	73.4440628304887; 312.678219867567	3.467	1.79	0.117241
[Similar to: Silibinin; ΔMass: 334.1055 Da]	C8 H4 O3	148.016	10.51	1009080			5	12	7	PreferredMS2	23720.1306254305; 45305.8753772121	229.436213882279; 216.240930725778	0.524	-0.93	0.117319
Ethyl 3-oxohexanoate	C8 H14 O3	158.094	14.171	905447	Other		5	10	7	PreferredMS2	51838.5838459722; 45284.306022264	165.987049600607; 166.004856155619	1.145	0.2	0.117678
[Similar to: Mesalamine; ΔMass: -176.0319 Da]	C13 H15 N O9	329.075	4.609	239132			5	16	15	PreferredMS2	62331.6499033258; 49401.8689170626	43.3025012814562; 77.9389596975652	1.262	0.34	0.118245
[Similar to: Obscurolide A1; ΔMass: 107.0395 Da]		184.071	2.916	164771			5	12	9	PreferredMS2	102197.023705562; 64036.7544140889	39.8218189104784; 51.0040552530175	1.596	0.67	0.118376
Isonicotinic acid 1-oxide	C6 H5 N O3	139.027	1.459	84781	Microbial metabolism in diverse environments;Aminobenzoate degradation;Other	Superpathway of nicotinate degradation	4	21	18	PreferredMS2	10232.6920059435; 7263.89417226381	122.023891087698; 74.1680137243686	1.409	0.49	0.118431
	C7 H10 N4 O4 S	246.042	2.92	72149			5	23	17	PreferredMS2	45126.8719551279; 29331.4187525788	40.0387724578887; 49.5832311488582	1.539	0.62	0.119394
melevodopa	C10 H13 N O4	211.084	8.674	165111			5	24	21	PreferredMS2	324.448121380245; 504.899062833501	66.8261410675163; 405.493443520732	0.643	-0.64	0.119532
N-((4-AMINO-2-METHYL-5-PYRIMIDINYL)METHYL)FORMAMIDE	C7 H10 N4 O	166.085	1.284	260647	Metabolic pathways;Other		5	17	13	PreferredMS2	73498.8683570587; 51108.4735239059	67.7730851825837; 61.0959987182149	1.438	0.52	0.119588
[Similar to: 18-β-Glycyrrhetinic acid; ΔMass: 42.1350 Da]	C21 H32 O9	428.205	15.883	232764			5	12	11	PreferredMS2	502.321126333564; 1552.4679055785	374.43574144638; 162.591624073249	0.324	-1.63	0.119751
(+/-)-C75	C14 H22 O4	236.139	18.247	452424			5	11	7	PreferredMS2	253301.412043988; 268056.477228882	9.13264499496646; 25.4798603283621	0.945	-0.08	0.119873
Procaine	C13 H20 N2 O2	236.152	1.291	253105			5	23	9	PreferredMS2	2029.27117868268; 6611.6106051813	225.755766449216; 134.750220250129	0.307	-1.7	0.119934
[Similar to: Lansoprazole; ΔMass: -10.0121 Da]	C13 H13 N7 O7	379.088	3.401	124275			5	13	11	PreferredMS2	331.686276939973; 401.381891494157	60.0028780516254; 402.789454511844	0.826	-0.28	0.120028
Glycidyl methacrylate	C7 H10 O3	142.063	4.98	455517			5	15	11	PreferredMS2	15744.1150200804; 47013.9168832406	143.595982784863; 123.736808408322	0.335	-1.58	0.120208
Cystathionine	C7 H14 N2 O4 S	222.067	0.792	531198	Metabolic pathways;Biosynthesis of secondary metabolites;Biosynthesis of antibiotics;Biosynthesis of amino acids;Other	Other	5	20	18	PreferredMS2	13375.618363; 15868.7025212983	99.3867700305781; 232.062313573181	0.843	-0.25	0.120441
[Similar to: Pregabalin; ΔMass: -42.9768 Da]	C10 H18 O2 S	202.103	14.88	537382			5	7	6	PreferredMS2	236337.291217451; 158539.486477079	46.7020991919156; 51.0875900454762	1.491	0.58	0.120471
	C2 H2 N4 O6	177.997	0.959	282713			5	15	10	PreferredMS2	7660.99541066412; 4247.15684982905	116.892574846941; 311.177035095158	1.804	0.85	0.120499
[Similar to: 3-{[(4-Methoxy-1-methyl-1H-indazol-3-yl)amino]carbonyl}-2-pyrazinecarboxylic acid; ΔMass: 43.9937 Da]	C9 H13 N7 O4	283.103	2.873	302936			5	13	12	PreferredMS2	446.965010653235; 2594.09141674207	299.00158297394; 262.620580017592	0.172	-2.54	0.120749
Trolox	C14 H18 O4	250.119	18.082	575679	Metabolic pathways;Biosynthesis of secondary metabolites;Ubiquinone and other terpenoid-quinone biosynthesis;Other		5	10	7	PreferredMS2	352063.12217673; 340281.417024091	29.0919511011136; 45.119890079628	1.035	0.05	0.121126
(2Z)-8-Hydroxy-2-octene-4,6-diynoic acid	C8 H6 O3	150.032	5.241	5728125	Microbial metabolism in diverse environments;Phenylalanine metabolism;Aminobenzoate degradation;Other	Superpathway of aromatic compound degradation via 2-oxopent-4-enoate;Anaerobic aromatic compound degradation (Thauera aromatica);Superpathway of aromatic compound degradation via 3-oxoadipate;Mandelate degradation to acetyl-CoA	5	15	11	PreferredMS2	125247.671414797; 225305.881062008	287.212160427844; 144.635350323453	0.556	-0.85	0.121436
	C6 H2 N6 O	174.029	12.273	1875747			5	22	17	PreferredMS2	6233.28883395709; 1586.46504475648	272.052420030963; 194.946064549354	3.929	1.97	0.121562
(3E)-3-propylidenephthalide	C11 H10 O2	174.068	17.723	68102	Microbial metabolism in diverse environments;Degradation of aromatic compounds;Other		5	18	16	PreferredMS2	33814.3764868497; 20717.5772043329	50.0117393252943; 76.1661401087183	1.632	0.71	0.121713
Indole-3-carbidol	C9 H9 N O	147.068	11.65	129482			5	13	12	PreferredMS2	1311.54489846727; 738.787208643986	188.68064798944; 381.514050107391	1.775	0.83	0.121743
pentahomomethionine	C10 H21 N O2 S	219.129	14.891	391338	2-Oxocarboxylic acid metabolism;Other		5	6	5	PreferredMS2	173121.941970079; 114898.841248032	46.341142869478; 50.7362069653688	1.507	0.59	0.122127
[Similar to: Bromocriptine; ΔMass: 352.2282 Da]	C9 H8 N3 O5 P S	300.993	2.368	627534			5	6	5	PreferredMS2	1951.02644599108; 1130.95507616836	233.431383165029; 247.745778742031	1.725	0.79	0.122138
Gln-Gln	C10 H18 N4 O5	274.127	1.195	73999	Metabolic pathways;Arginine and proline metabolism		5	14	13	PreferredMS2	14095.2826888579; 7881.45040819858	73.729453377495; 123.825838558888	1.788	0.84	0.122214
(1S,10S)-5-Hydroxy-4-methoxy-9-azatetracyclo[7.5.2.0~1,10~.0~2,7~]hexadeca-2,4,6-trien-12-one	C16 H19 N O3	273.136	17.882	294752	Biosynthesis of secondary metabolites;Biosynthesis of alkaloids derived from shikimate pathway;Isoquinoline alkaloid biosynthesis		5	7	7	PreferredMS2	92342.6312962502; 82422.6567859975	67.222890835102; 73.9468944852844	1.12	0.16	0.122241
[Similar to: 2-Arachidonoyl glycerol; ΔMass: 74.1976 Da]	C12 H16 O9	304.079	5.295	1251171			5	13	12	PreferredMS2	115648.842384945; 193071.52439025	77.4292687914168; 103.777951034038	0.599	-0.74	0.122564
3-Hydroxyfluorene	C13 H10 O	182.073	17.968	360533	Metabolic pathways;Microbial metabolism in diverse environments;Other		5	8	7	PreferredMS2	926.389590164361; 950.386348296501	293.882947708827; 371.773477604063	0.975	-0.04	0.122876
1-(2-Deoxy-5-O-phosphono-beta-D-erythro-pentofuranosyl)-1,2-dihydropyrimidine	C9 H15 N2 O6 P	278.068	5.11	136965			5	21	17	PreferredMS2	10003.4570949241; 21720.0122597017	118.607450436578; 100.728052977615	0.461	-1.12	0.122956
(1aS,4bS,5aR,7R,7aR,8aS)-2-Hydroxy-1a,7,7a-trimethyl-1a,2,4b,5a,6,7,7a,8-octahydro[1]benzoxireno[3,2-f]oxireno[c]indol-6-yl acetate	C17 H21 N O5	319.142	10.299	169238			5	14	11	PreferredMS2	314.294776834182; 266.539368415457	393.842506308835; 19.4305608419734	1.179	0.24	0.122963
[Similar to: Paracetamol; ΔMass: -231.0199 Da]	C17 H14 N6 O3 S	382.083	2.304	902910			5	13	5	PreferredMS2	1774.54129286646; 1560.71831449985	345.616335250734; 273.459147403993	1.137	0.19	0.123024
[Similar to: (3S)-5-[(4aR,8aS)-2,5,5,8a-Tetramethyl-3-oxo-4a,6,7,8-tetrahydro-4H-naphthalen-1-yl]-3-methylpentanoic acid; ΔMass: 3.0330 Da]	C16 H31 N O3 S	317.202	17.926	128292			5	10	9	PreferredMS2	56224.3072727526; 24826.2407272616	52.1348156300663; 61.0190844206726	2.265	1.18	0.123061
	C28 H50 N6 O13	678.341	18.027	181723			5	3	3	OtherMS2	27150.7019681974; 17340.7972508271	71.3074295531478; 136.719698859642	1.566	0.65	0.123112
[Similar to: PEG n13; ΔMass: 88.0525 Da]	C22 H46 O12	502.299	17.167	874765			5	19	11	PreferredMS2	47590.1937499359; 11879.8879360524	89.2968807436447; 291.356750030444	4.006	2	0.123312
3-Methoxybenzaldehyde	C8 H8 O2	136.052	1.745	796807	Metabolic pathways;Microbial metabolism in diverse environments;Biosynthesis of secondary metabolites;Degradation of aromatic compounds;Biosynthesis of plant secondary metabolites;Phenylalanine metabolism;Biosynthesis of alkaloids derived from shikimate pathway;Phenylpropanoid biosynthesis;Tyrosine metabolism;Isoquinoline alkaloid biosynthesis;Other	Anaerobic aromatic compound degradation (Thauera aromatica);Other	5	20	17	PreferredMS2	17118.5954129108; 22182.9255853246	127.099097434955; 193.561825826142	0.772	-0.37	0.123419
[Similar to: Pyridaben; ΔMass: 56.0629 Da]	C12 H12 N4 O6	308.075	8.061	373656			5	8	7	PreferredMS2	283598.915934791; 221125.89309184	25.1668023314462; 30.1422561503114	1.283	0.36	0.123577
2-Formylpyridine	C6 H5 N O	107.037	2.596	163444	Microbial metabolism in diverse environments;Aminobenzoate degradation		5	8	4	PreferredMS2	1562.71938298282; 906.870072372874	232.524885367257; 211.00241475658	1.723	0.79	0.123584
Nicotinic acid	C6 H5 N O2	123.032	1.366	9795256	Metabolic pathways;Microbial metabolism in diverse environments;Biosynthesis of secondary metabolites;Degradation of aromatic compounds;Biosynthesis of plant secondary metabolites;Aminobenzoate degradation;Tryptophan metabolism;Tropane, piperidine and pyridine alkaloid biosynthesis;Other	L-tryptophan degradation XI (mammalian, via kynurenine);Superpathway of nicotinate degradation;Other	5	21	13	PreferredMS2	50313.3336804836; 29513.8667357552	367.527263844169; 85.5936081292582	1.705	0.77	0.124148
[Similar to: Bromocriptine; ΔMass: 153.2341 Da]	C15 H19 O11 P3 S	499.987	2.314	312230			5	10	6	PreferredMS2	1591.09485115896; 1120.01772581041	291.439989163508; 256.958318848899	1.421	0.51	0.124225
[Similar to: PharmaGSID 48172; ΔMass: 87.0796 Da]	C12 H11 N7 O6	349.077	2.605	13384058			5	9	7	PreferredMS2	4456.37001549475; 728.959940381981	191.856502645385; 256.155231913981	6.113	2.61	0.125162
[Similar to: Ketoprofen; ΔMass: -384.0954 Da]	C22 H41 N8 O4 P3 S2	638.19	7.852	314917			5	25	19	OtherMS2	38507.139578854; 27889.3380219952	115.02227793791; 129.132467158316	1.381	0.47	0.12517
	C6 H4 O5 P2 S2	281.898	0.73	41460			5	17	17	NoMSn	8108.51417841576; 16009.0726232456	83.0544259855826; 67.917574766157	0.506	-0.98	0.125245
Pyridoxine	C8 H11 N O3	169.074	1.803	374019	Metabolic pathways;Microbial metabolism in diverse environments;Tyrosine metabolism;Other	Other	5	17	16	PreferredMS2	1774.85200689939; 1572.92117430071	218.618183320485; 75.106494552327	1.128	0.17	0.125263
N1-(4-Fluorophenyl)-3-(2-thienyl)acrylamide	C13 H10 F N O S	247.046	5.242	3018284			5	17	15	PreferredMS2	75723.6538767642; 144091.978338326	271.007986147752; 133.970850963924	0.526	-0.93	0.125267
N-Acetylputrescine	C6 H14 N2 O	130.111	0.939	544174	Metabolic pathways;Arginine and proline metabolism		5	15	12	PreferredMS2	181703.340071273; 158940.473125151	29.832423244697; 59.3019614105844	1.143	0.19	0.125285
	C5 H9 N O4 S2	210.997	1.103	281328			5	16	10	PreferredMS2	115840.526149795; 50679.6949257627	64.2304301510903; 91.0240175531127	2.286	1.19	0.125482
[Similar to: (4R,9β,23E)-2-(β-D-Glucopyranosyloxy)-16,20-dihydroxy-9,10,14-trimethyl-1,11,22-trioxo-4,9-cyclo-9,10-secocholesta-2,5,23-trien-25-yl acetate; ΔMass: 533.2941 Da]	C7 H11 N3 O S	185.062	1.183	62576			5	11	9	PreferredMS2	1890.70058687421; 1157.39699809301	206.420696727777; 99.2820099664677	1.634	0.71	0.125482
[Similar to: 3-(5-Hydroxy-2,2,7,8-tetramethyl-6-oxo-7,8-dihydro-2H,6H-pyrano[3,2-g]chromen-10-yl)hexanoic acid; ΔMass: -73.9616 Da]	C19 H22 N6 O8	462.15	17.724	467464			5	23	18	PreferredMS2	193454.02933546; 115948.412277296	50.7257538727473; 82.538255346493	1.668	0.74	0.125505
CARBOXYIBUPROFEN	C13 H16 O4	236.105	17.793	63330482	Metabolic pathways;Biosynthesis of secondary metabolites;Biosynthesis of antibiotics;Ubiquinone and other terpenoid-quinone biosynthesis;Other	Other	5	20	17	PreferredMS2	32420.0287617749; 19948.9807455858	345.827809625756; 336.260899396525	1.625	0.7	0.125628
[Similar to: 4a-(α-D-Glucopyranosyloxy)-2,3,8,12b-tetrahydroxy-3-methyl-1,7,12-trioxo-1,2,3,4,4a,7,12,12b-octahydro-5-tetraphenyl 2-thio-α-D-glucopyranoside; ΔMass: 418.1323 Da]	C10 H17 O5 P3	310.03	3.161	84308			5	18	16	PreferredMS2	1650.27863060915; 2991.86565191698	131.683836386812; 220.914868656582	0.552	-0.86	0.125908
4-Methoxybenzaldehyde	C8 H8 O2	136.053	2.429	157694	Metabolic pathways;Microbial metabolism in diverse environments;Biosynthesis of secondary metabolites;Degradation of aromatic compounds;Biosynthesis of plant secondary metabolites;Phenylalanine metabolism;Biosynthesis of alkaloids derived from shikimate pathway;Phenylpropanoid biosynthesis;Tyrosine metabolism;Isoquinoline alkaloid biosynthesis;Other	Anaerobic aromatic compound degradation (Thauera aromatica);Other	5	26	22	PreferredMS2	3886.83344978806; 9662.61574021578	245.009356410006; 162.741689751471	0.402	-1.31	0.126465
Hypoxanthine	C5 H4 N4 O	136.039	3.341	191429	Metabolic pathways;Other	Other	5	19	13	PreferredMS2	61722.7385907349; 48593.17341968	36.0020103946715; 55.9604604677496	1.27	0.35	0.126476
4-Ethynyltoluene	C9 H8	116.063	17.793	433486			5	25	22	PreferredMS2	2505.45977155181; 2168.85407059192	337.725892643432; 60.8222478069666	1.155	0.21	0.126593
	C6 H8 N6 O4	228.061	1.067	84754			5	6	4	PreferredMS2	47523.0588902727; 39541.9614394531	32.0186897719583; 30.7238066233883	1.202	0.27	0.126741
[Similar to: Ketoprofen; ΔMass: -205.0375 Da]	C20 H22 N5 O6 P	459.132	7.843	150638			5	16	10	OtherMS2	23875.0657495316; 14360.6801977122	93.293063400943; 138.076333111094	1.663	0.73	0.126827
[Similar to: 2-({2-[(4-Chlorophenyl)sulfonyl]ethyl}thio)-1-tetrahydro-1H-pyrrol-1-ylethan-1-one; ΔMass: 66.9425 Da]	C12 H16 N4 O2 S	280.099	1.077	289902			5	25	22	PreferredMS2	10865.7349213512; 7919.70837884509	203.844000382043; 158.892480254703	1.372	0.46	0.127486
	C13 H19 N O9 P2	395.053	6.303	126446			5	30	15	OtherMS2	19915.5848809203; 13608.7970140185	82.9263279508458; 138.183267831919	1.463	0.55	0.127529
[Similar to: N-Acetyl-1-aspartylglutamic acid; ΔMass: 85.0342 Da]	C8 H13 N O4 S	219.056	2.972	2477198			5	14	11	PreferredMS2	257837.740266016; 129205.234711604	135.365219447474; 114.490756919856	1.996	1	0.127701
[Similar to: 4-Epichlortetracycline; ΔMass: 36.0722 Da]	C17 H11 N6 O7 P	442.042	6.59	646529			5	19	16	PreferredMS2	1494.86264455877; 6475.46108444548	362.09885616373; 133.812221811546	0.231	-2.11	0.127754
ipronidazole	C7 H11 N3 O2	169.085	2.439	282326	Other		5	17	6	PreferredMS2	113052.364590294; 75168.6912139469	54.9540246525649; 66.8618140332229	1.504	0.59	0.12823
6-Hydroxytremetone	C13 H14 O3	218.094	17.794	18401020			5	15	13	PreferredMS2	5751.8759898472; 3028.52361492829	360.344874609806; 354.39904468678	1.899	0.93	0.128505
	C11 H19 N O6 S	293.093	3.353	85138			5	7	7	PreferredMS2	9323.66332098132; 5727.60892749458	127.610310622395; 87.7456198953275	1.628	0.7	0.128834
[Similar to: 2'-Deoxyadenosine ; ΔMass: 1.0317 Da]	C10 H10 N4 O4	250.07	3.342	383539			5	9	8	PreferredMS2	181790.270085453; 140542.375456418	28.3167754537118; 39.8092295949616	1.293	0.37	0.129206
S-(Hydroxyphenylacetothiohydroximoyl)-L-cysteine	C11 H14 N2 O4 S	270.067	2.826	8569617	2-Oxocarboxylic acid metabolism;Other		5	15	12	PreferredMS2	7863.20656112258; 4906.57083095105	192.75093233592; 260.327809191255	1.603	0.68	0.130077
Allantoin	C4 H6 N4 O3	158.044	0.87	409025	Metabolic pathways;Microbial metabolism in diverse environments;Other	Other	5	15	8	PreferredMS2	69921.7563899384; 106278.458983729	95.6787372391855; 66.5004235709972	0.658	-0.6	0.13018
7-Methylguanosine	C11 H15 N5 O5	297.107	2.956	884926			5	9	8	PreferredMS2	564726.570997789; 433838.382664141	27.7677836156782; 34.1804550913835	1.302	0.38	0.130225
Homosalate	C16 H22 O3	262.157	18.119	70426	Biosynthesis of secondary metabolites;Ubiquinone and other terpenoid-quinone biosynthesis		4	17	17	NoMSn	9566.46925789554; 4411.0919811572	129.260280133932; 141.608822395142	2.169	1.12	0.130526
2-Acetamidooctanoic acid	C10 H19 N O3	201.137	17.25	488327			5	10	8	PreferredMS2	163810.736599081; 124479.499591924	66.0209848369431; 78.9105490477535	1.316	0.4	0.131039
	C13 H8 N6 O	264.076	18.25	67615			4	5	3	NoMSn	451.249856330262; 453.790284651115	203.961997730723; 389.563680706885	0.994	-0.01	0.131343
[Similar to: Prolylleucine; ΔMass: -0.9475 Da]	C10 H15 N O5	229.095	2.265	864046			5	17	15	PreferredMS2	268672.228324612; 182624.478080969	41.6838413333584; 68.6461867109463	1.471	0.56	0.131642
Secobarbital	C12 H18 N2 O3	238.132	14.485	360616			5	12	10	PreferredMS2	110713.670335507; 173213.622078923	50.9238084219566; 49.9162581454076	0.639	-0.65	0.131969
gamma-Glutamylleucine	C11 H20 N2 O5	260.137	4.669	269052			5	13	12	PreferredMS2	155623.291303625; 136434.560304019	28.3016656472279; 34.104969140653	1.141	0.19	0.132101
	C8 H15 O3 P3 S	283.996	4.793	358005			5	17	14	PreferredMS2	11418.0207368876; 18276.4174896157	259.409011636214; 116.207030583833	0.625	-0.68	0.132327
	C5 H5 N2 O5 P	203.995	0.955	162186			5	23	19	PreferredMS2	108118.100662535; 77143.3197675187	28.1940843457518; 45.7752537948368	1.402	0.49	0.132438
[Similar to: 5α-Tetrahydrocortisol; ΔMass: -198.0139 Da]	C24 H40 N2 O13	564.255	17.973	351360			5	25	18	PreferredMS2	123042.807258969; 96842.1596265711	48.5551493681467; 54.8497409323104	1.271	0.35	0.132446
2,4,5-Trimethylaniline	C9 H13 N	135.105	6.768	175403			5	29	5	PreferredMS2	889.969359305362; 1686.13014058098	162.662332892894; 267.312716722807	0.528	-0.92	0.132643
[Similar to: Methyl 5-[({[(4-chloroanilino)carbonyl]oxy}imino)methyl]-1-(2,4-difluorophenyl)-1H-pyrazole-4-carboxylate; ΔMass: 131.0505 Da]	C9 H10 N3 O5 P S	303.009	3.388	143545			5	17	14	PreferredMS2	16964.5054078537; 5408.68299322956	130.869225147507; 148.923837461531	3.137	1.65	0.13309
[Similar to: PEG n11; ΔMass: 88.0526 Da]	C19 H34 N4 O6	414.246	14.694	2293157			5	25	11	PreferredMS2	71663.3738659602; 33174.9790266202	75.6980321302591; 314.4500637198	2.16	1.11	0.133456
Sedanolide	C12 H18 O2	176.12	17.285	736431			5	17	15	PreferredMS2	1406.35039841701; 1148.68955111474	407.47714803855; 115.32237558765	1.224	0.29	0.133646
[Similar to: Obscurolide A1; ΔMass: 108.0776 Da]	C4 H5 N7 S	183.033	5.059	108051			5	19	16	PreferredMS2	6012.20990685896; 1803.18940600222	148.718321613317; 194.284839833896	3.334	1.74	0.133825
Formyl-L-methionine	C6 H11 N O3 S	177.046	1.122	126093	Other	Other	5	18	17	NoMSn	14367.4395076138; 4540.87718034565	137.395430843113; 116.118966863125	3.164	1.66	0.13388
[Similar to: Amidosulfuron; ΔMass: 112.0024 Da]	C9 H12 N3 O2 P S	257.039	1.043	103902			5	19	16	PreferredMS2	18111.77038397; 12497.1744608333	102.861049762639; 101.092571254784	1.449	0.54	0.133886
Histidylglycine	C8 H12 N4 O3	212.091	4.603	295451			5	8	7	PreferredMS2	100130.972069599; 104256.299427278	60.088876865162; 98.0877313071652	0.96	-0.06	0.133972
[Similar to: (8aR,12S,12aR)-12-Hydroxy-4-methyl-4,5,6,7,8,8a,12,12a-octahydro-2H-3-benzoxecine-2,9(1H)-dione; ΔMass: -36.0209 Da]	C14 H24 O6	288.157	15.199	521990			5	16	13	PreferredMS2	1345.63503884268; 2476.5227422388	110.649056714911; 350.654757892138	0.543	-0.88	0.134732
6-Oxo-2-piperidinecarboxylic acid	C6 H9 N O3	143.058	3.072	118411	Biosynthesis of antibiotics		5	16	12	PreferredMS2	28042.353685227; 36090.5831637562	76.2448029369663; 54.4435461443452	0.777	-0.36	0.135302
Ethamivan	C12 H17 N O3	223.118	17.249	257874			5	13	11	PreferredMS2	86534.2214357151; 67225.7340652092	66.4493326776037; 80.2256888669401	1.287	0.36	0.135565
	C8 H18 N2 O3	190.132	0.774	66411			5	19	15	NoMSn	4200.75001251807; 8280.92061283773	94.9039970101061; 116.287793337715	0.507	-0.98	0.13577
butalbital	C11 H16 N2 O3	224.116	1.122	504499			5	20	16	PreferredMS2	66548.931186203; 103087.55166426	67.5367971027372; 83.1482030852419	0.646	-0.63	0.135923
	C20 H36 N6 O12	552.239	17.603	386245			5	11	10	PreferredMS2	3782.49359142353; 871.304358088468	120.941444721497; 395.116822298637	4.341	2.12	0.13669
8,9-Dimethoxy-1,2,3,5,6,10b-hexahydrobenzo[5,6][1,4]diazepino[7,1-a]isoquinolin-2-one	C19 H20 N2 O3	648.294	17.963	209311			5	22	16	OtherMS2	5060.14875975281; 2169.97426839041	116.627627912408; 328.501687603625	2.332	1.22	0.13685
3-Phenylacrylaldehyde	C9 H8 O	132.058	14.144	124292	Metabolic pathways;Microbial metabolism in diverse environments;Biosynthesis of secondary metabolites;Biosynthesis of plant secondary metabolites;Phenylpropanoid biosynthesis;Other		5	9	7	PreferredMS2	1375.92096707103; 1221.3495329983	349.961985522393; 50.5737468859379	1.127	0.17	0.13688
5-Hydroxyindole-3-acetic acid	C10 H9 N O3	191.058	4.523	587057	Metabolic pathways;Tryptophan metabolism;Other		5	11	9	PreferredMS2	175669.111452182; 113239.217644044	54.5017481902203; 90.2937048415992	1.551	0.63	0.137031
[Similar to: Pyridoxal 5'-phosphate; ΔMass: -96.0654 Da]	C15 H13 N5 O5	343.09	1.113	605635	Other	Other	5	15	14	PreferredMS2	3057.88396787295; 2496.87640990456	347.785218194222; 112.909829224567	1.225	0.29	0.137323
	C23 H49 N6 O10 P3	662.273	17.975	77619			5	23	22	OtherMS2	1893.53982251009; 1296.9952488026	115.2882228269; 317.280585940245	1.46	0.55	0.137348
[Similar to: 4-(5-{[4-(3,5-Dichloro-4-pyridinyl)piperazino]sulfonyl}-2-pyridinyl)morpholine; ΔMass: 303.0000 Da]	C7 H10 N2 O2	154.074	1.936	145781			5	13	9	PreferredMS2	39497.5659177839; 19877.0648457663	89.7771460151677; 98.9235882233223	1.987	0.99	0.137788
asn-pro	C9 H15 N3 O4	229.106	1.434	367771			5	15	12	PreferredMS2	65497.4917612204; 80093.6354394423	89.7892143846805; 86.0091033554008	0.818	-0.29	0.137813
[Similar to: 4,4,7,7-Tetramethyl-2-{[3-(trifluoromethyl)benzyl]thio}-4,5,6,7-tetrahydro-1H-1,3-diazepine; ΔMass: 89.1357 Da]	C6 H5 N7 O3 S	255.018	1.748	347630			5	15	10	PreferredMS2	9983.72221868904; 10520.2283392015	123.395759262084; 182.298693291317	0.949	-0.08	0.137914
3-Hydroxy-3-[(3-methylbutanoyl)oxy]-4-(trimethylammonio)butanoate	C12 H23 N O5	261.158	2.828	415243			5	11	9	PreferredMS2	239556.961901848; 177212.545629822	36.479908229319; 40.312822194154	1.352	0.43	0.138477
	C5 H13 N O2 P2 S	213.014	2.976	93560			5	27	19	PreferredMS2	11953.3733649245; 5352.6436219579	135.532063024302; 115.815277948687	2.233	1.16	0.138802
1,2-Diamino-4-nitrobenzene	C6 H7 N3 O2	153.054	1.311	1688712			5	17	12	PreferredMS2	62246.9579355385; 42052.8455360429	235.823758139649; 97.1315293092307	1.48	0.57	0.138964
Secobarbital	C12 H18 N2 O3	238.132	15.771	132862			5	17	15	PreferredMS2	5397.82134619706; 7571.64169130892	127.25610027893; 178.996693057282	0.713	-0.49	0.139603
Asparaginyl-4-hydroxyproline	C9 H15 N3 O5	245.101	1.053	466094			5	14	10	PreferredMS2	71320.0081341778; 92943.0145641842	65.3949967541858; 78.0184388247816	0.767	-0.38	0.139738
[Similar to: L-Tyrosine; ΔMass: 36.0177 Da]	C6 H11 N O S	145.056	4.759	492739			5	13	9	PreferredMS2	6791.2113426962; 1219.24605708931	269.691412155143; 267.268976764832	5.57	2.48	0.14008
	C9 H11 N3 O5	241.07	0.912	117224			5	15	11	PreferredMS2	43733.4897184323; 34034.4501421827	35.9330687681665; 65.2701354485173	1.285	0.36	0.14033
(2Z)-3,7-Dimethyl-2,6-octadien-1-yl 3-oxobutanoate	C14 H22 O3	238.157	18.398	652971			5	16	5	PreferredMS2	546419.912693356; 520258.53033271	8.46477390352515; 10.2924781713998	1.05	0.07	0.140747
Dapsone	C12 H12 N2 O2 S	248.066	16.171	523959			5	12	10	PreferredMS2	38005.555137618; 27117.7727901579	168.052442972174; 76.9920493724744	1.401	0.49	0.141281
[Similar to: PEG n13; ΔMass: 44.0264 Da]	C24 H50 O13	546.325	17.819	462430			5	10	5	PreferredMS2	28539.6940794553; 13370.4568436105	105.475340625635; 245.535975771636	2.135	1.09	0.141624
	C14 H20 N6 O6	368.145	18.026	279322			5	10	8	PreferredMS2	75880.8999950702; 61115.297920422	61.9085843161579; 48.3441455887272	1.242	0.31	0.141702
	C10 H10 N6 O7	326.061	5.308	426199			5	6	6	NoMSn	49242.0910877923; 73583.757664109	81.9077915350799; 96.4514446545953	0.669	-0.58	0.141937
[Similar to: Nor-9-carboxy-δ9-THC; ΔMass: -107.9681 Da]		452.167	17.995	177435			5	19	7	PreferredMS2	31977.0340542773; 17484.3878561946	86.9496236872624; 108.889832169459	1.829	0.87	0.142018
1-(beta-D-Ribofuranosyl)-1,2-dihydropyrimidine	C9 H14 N2 O4	214.095	2.353	588111			5	17	16	PreferredMS2	129570.749753257; 82351.4636438367	84.383521736727; 67.3409252997506	1.573	0.65	0.142088
5-(3,4-Dihydroxyphenyl)-4-hydroxypentanoic acid	C11 H14 O5	226.084	16.159	747631			5	10	9	PreferredMS2	54462.1697483766; 37216.7101032294	166.909570683986; 77.8215048509746	1.463	0.55	0.142579
Nabumetone metabolite	C13 H12 O3	216.079	17.869	393716	Microbial metabolism in diverse environments;Other		5	22	17	PreferredMS2	3281.18739591863; 2672.49367704518	315.556062970295; 126.911859462367	1.228	0.3	0.142596
ile-ala	C9 H18 N2 O3	202.132	1.224	3396156			5	16	13	PreferredMS2	1248663.10202875; 903338.41596794	54.3219652902854; 55.6249029995084	1.382	0.47	0.14341
Edoxudine	C11 H16 N2 O5	256.106	2.866	766898			5	12	10	PreferredMS2	285404.899943609; 256868.9025214	40.8937543794223; 50.688126198895	1.111	0.15	0.143643
[Similar to: 6-Hydroxy-8-methoxy-3-methyl-3,4-dihydro-1H-isochromen-1-one; ΔMass: 78.0316 Da]	C9 H6 O	130.042	14.311	1210217			5	12	9	PreferredMS2	76196.7660495897; 175783.235329178	133.503584827871; 126.291765501968	0.433	-1.21	0.143747
Cinnamoylglycine	C11 H11 N O3	205.074	14.311	2987691	Tryptophan metabolism	Other	5	13	10	PreferredMS2	200588.735403801; 454280.503166419	133.625038572795; 123.761936736045	0.442	-1.18	0.143778
5-Hydroxy-N-formylkynurenine	C11 H12 N2 O5	252.075	2.833	82701	Tryptophan metabolism		5	24	22	PreferredMS2	222.496741669441; 224.599706444477	303.543956258007; 30.2307954629396	0.991	-0.01	0.144194
	C9 H5 N7 O	227.056	14.308	1586773			5	15	12	PreferredMS2	112159.020462392; 254445.698875017	133.638841085563; 120.868537706646	0.441	-1.18	0.144213
4-[2-(3-Cyano-2-pyridinyl)hydrazino]-4-oxobutanoic acid	C10 H10 N4 O3	234.073	4.604	169672	Microbial metabolism in diverse environments;2-Oxocarboxylic acid metabolism;Other		5	13	10	PreferredMS2	57946.251406094; 56841.3604414759	62.4261898725106; 98.2712365200189	1.019	0.03	0.144215
L-Theanine	C7 H14 N2 O3	174.1	1.088	640382	Metabolic pathways;Biosynthesis of secondary metabolites;Biosynthesis of antibiotics;Biosynthesis of amino acids;2-Oxocarboxylic acid metabolism;Other	Other	5	5	5	PreferredMS2	31563.3247901262; 28226.2765550505	106.996899623564; 235.621043405632	1.118	0.16	0.144533
3-Hydroxy-5-(hydroxymethyl)-2-methylisonicotinaldehyde oxime	C8 H10 N2 O3	182.069	4.311	134545	Biosynthesis of antibiotics;Other		5	18	15	PreferredMS2	16133.1746047822; 23617.2228042384	97.216611541297; 101.209190103788	0.683	-0.55	0.144712
L-Kynurenine	C10 H12 N2 O3	208.085	4.528	461876	Metabolic pathways;Tryptophan metabolism;Other	Superpathway of aromatic compound degradation via 2-oxopent-4-enoate;Superpathway of aromatic compound degradation via 3-oxoadipate;L-tryptophan degradation XI (mammalian, via kynurenine);Other	5	10	8	PreferredMS2	140511.547641557; 93144.7484911079	54.8614444492099; 90.087048900196	1.509	0.59	0.145185
[Similar to: 3-(4-Methoxyphenyl)-N-(1-naphthyl)-3-(propylamino)-2-propenethioamide; ΔMass: -90.0119 Da]	C21 H22 N8 O5	466.173	14.963	237374			5	18	13	OtherMS2	3030.81837194906; 560.202344461966	106.623470168386; 381.822573351861	5.41	2.44	0.145199
Ecgonine	C9 H15 N O3	185.105	1.217	3410002	Tropane, piperidine and pyridine alkaloid biosynthesis		5	16	13	PreferredMS2	1283402.87187969; 912052.698179156	53.7510078562987; 54.937464649119	1.407	0.49	0.145208
[Similar to: Flumioxazin; ΔMass: 48.0237 Da]	C14 H15 N2 O4 P	306.078	17.071	1045684			5	20	15	PreferredMS2	1189.22993878767; 422.115050064357	292.811573873173; 355.56996884655	2.817	1.49	0.145332
[Similar to: Citroflex A-2; ΔMass: 145.0863 Da]	C6 H3 N7	173.045	2.38	970891			5	21	18	PreferredMS2	1532.21610543167; 869.449201859426	280.562749388157; 293.610653007973	1.762	0.82	0.14555
[Similar to: 2-Methyl-N-(3-morpholinopropyl)-1,5-diphenyl-1H-pyrrole-3-carboxamide; ΔMass: 114.1999 Da]	C10 H13 N O5 P2	289.026	14.316	147224			5	14	11	PreferredMS2	11730.9530411006; 26288.6636361795	130.72649702319; 113.669489703523	0.446	-1.16	0.146168
[Similar to: Oleic acid-biotin; ΔMass: 275.2672 Da]	C8 H9 N9 O	247.093	4.739	222503			5	11	10	PreferredMS2	6455.49950351526; 10843.7554098832	169.900762409756; 166.944253659263	0.595	-0.75	0.146419
[Similar to: Gonyautoxin-5; ΔMass: 135.0350 Da]	C6 H8 N6 O5	244.056	5.283	138377			5	14	10	PreferredMS2	6021.94983042008; 3588.47640814849	77.8057782215188; 263.364569544184	1.678	0.75	0.146676
	C6 H10 N6 O4	230.077	2.68	133160			5	13	13	PreferredMS2	2198.01843934312; 1019.52668740499	145.790408095927; 359.328917268934	2.156	1.11	0.146698
1-(3,4-Dihydroxyphenyl)acetone	C9 H10 O3	166.063	16.16	324191	Metabolic pathways;Microbial metabolism in diverse environments;Biosynthesis of secondary metabolites;Degradation of aromatic compounds;Phenylalanine metabolism;Phenylpropanoid biosynthesis;Tyrosine metabolism;Tropane, piperidine and pyridine alkaloid biosynthesis;Other	Other	5	14	12	PreferredMS2	25102.5274322175; 15912.0367676779	166.239723246675; 76.2520495693093	1.578	0.66	0.146977
[Similar to: 5-Formyl-4,8-dihydroxy-3-(3-methoxy-3-oxo-1-propen-2-yl)-8a-methyldecahydro-2-naphthalenyl 3,4-dihydroxy-2-methylenebutanoate; ΔMass: -26.0042 Da]	C18 H33 N2 O9 P	452.193	14.688	213320			5	6	5	OtherMS2	7814.92128647699; 2081.03592467964	83.7562838749611; 332.25262699194	3.755	1.91	0.147071
[Similar to: Bromocriptine; ΔMass: 80.1373 Da]	C14 H26 N9 O8 P3 S	573.084	2.382	66899			5	9	7	PreferredMS2	455.167158313598; 315.853575441767	362.325082129734; 92.8572315793328	1.441	0.53	0.147231
6-Oxo-2-piperidinecarboxylic acid	C6 H9 N O3	143.058	2.624	2046750	Biosynthesis of antibiotics		5	12	11	PreferredMS2	27004.3932188205; 121739.630562003	251.452559456935; 112.939400730449	0.222	-2.17	0.147349
[Similar to: N-Acetylneuraminic acid; ΔMass: 31.0666 Da]	C9 H14 N2 O4 S2	278.039	7.067	104321			5	9	7	PreferredMS2	2197.94539311808; 2982.81942189373	107.544610754795; 237.506401985399	0.737	-0.44	0.147494
[Similar to: AB-FUBINACA metabolite 3; ΔMass: -22.9954 Da]	C16 H20 N6 O6	392.144	18.117	103982			5	7	6	PreferredMS2	40048.5971612553; 31246.9775893583	62.4107946847101; 61.4935523514816	1.282	0.36	0.147961
	C30 H23 N7 O3 P2 S	623.106	4.535	411856			5	22	15	PreferredMS2	47196.5554126788; 5242.61547617453	142.43204058023; 164.956783427458	9.002	3.17	0.148154
	C H Cl3 O P2	195.858	0.781	120054			5	10	7	PreferredMS2	6187.10259278522; 24056.0869651675	114.08773810227; 116.597696187175	0.257	-1.96	0.148173
L-(+)-Citrulline	C6 H13 N3 O3	175.096	0.921	465630	Metabolic pathways;Biosynthesis of secondary metabolites;Biosynthesis of antibiotics;Biosynthesis of amino acids;Other	Other	5	17	15	PreferredMS2	261497.33671249; 197822.682406336	26.6985481946011; 45.3253111372066	1.322	0.4	0.148329
	C7 H9 N3 O6 S	263.02	2.977	91236			5	9	6	PreferredMS2	11306.5155558048; 4955.08232918256	130.513651420698; 114.833023372385	2.282	1.19	0.148661
alpha-L-Fucp-(1->3)-[beta-D-Galp-(1->4)]-D-GlcpNAc	C20 H35 N O15	529.2	0.908	764851			5	11	9	PreferredMS2	5971.29397790648; 5468.01291064638	144.467732253887; 196.499228495585	1.092	0.13	0.148872
Biotin	C10 H16 N2 O3 S	266.07	5.86	166469	Other		5	9	8	PreferredMS2	87600.697711557; 79213.420720348	22.4815053533222; 42.1217518333746	1.106	0.15	0.149028
L-ACETYLTRYPTOPHAN	C13 H14 N2 O3	246.1	13.19	881058		Other	5	12	10	PreferredMS2	41759.5248666779; 53502.4654634141	67.6612629049096; 156.698059225388	0.781	-0.36	0.14906
leucoline	C9 H7 N	129.058	13.19	141174			5	17	14	PreferredMS2	7858.24004761207; 10691.143284362	60.534915231484; 147.550518342922	0.735	-0.44	0.149165
[Similar to: Quizalofop-methyl; ΔMass: 105.0701 Da]	C6 H3 N7 O3 S	253.002	2.391	2925946			5	4	2	PreferredMS2	1156.1310143445; 487.38513482613	266.830894139959; 275.42358255125	2.372	1.25	0.149694
[Similar to: Zeatin-7-N-glucoside; ΔMass: 83.1424 Da]	C8 H7 N6 O5 P	298.022	6.564	144948			5	17	12	PreferredMS2	59937.2398840051; 56035.9229770036	57.8755924651394; 86.3111646650715	1.07	0.1	0.149716
[Similar to: N-(5-Methylisoxazol-3-yl)-3-(2-thienyl)-2-(3-thienyl)acrylamide; ΔMass: 3.9959 Da]	C9 H9 N6 O5 P	312.038	6.566	213346			5	11	11	PreferredMS2	88430.2511548214; 79936.6460445448	57.9788906383277; 85.6385005406783	1.106	0.15	0.149924
	C7 H14 O9	242.065	1.055	105402			5	23	21	NoMSn	48625.1296734865; 33639.7299411858	41.6212039087357; 51.8505347008484	1.445	0.53	0.150193
8-Hydroxy-2-quinolinyl beta-D-glucopyranosiduronic acid	C15 H15 N O8	337.08	12.197	839519			5	11	10	PreferredMS2	48285.5667516914; 74676.5086614524	103.049702320064; 156.641755741317	0.647	-0.63	0.150387
asn-val	C9 H17 N3 O4	231.122	2.358	597731			5	19	18	PreferredMS2	149792.772277879; 95860.1652450695	77.968789454012; 72.2947366279923	1.563	0.64	0.150409
7-Methylguanine	C6 H7 N5 O	165.065	1.832	5110030			5	13	11	PreferredMS2	2418009.70465589; 1974587.04567837	39.8614565584499; 36.7945351030392	1.225	0.29	0.151804
[Similar to: 2-Arachidonoyl glycerol; ΔMass: 74.1976 Da]	C12 H16 O9	304.079	5.521	2220343			5	12	11	PreferredMS2	177219.309701855; 257398.567852062	70.7147884706324; 122.611845907102	0.689	-0.54	0.152493
N6,N6,N6-Trimethyl-L-lysine	C9 H20 N2 O2	188.152	0.832	8316714	Metabolic pathways;Other	Other	5	13	12	PreferredMS2	1908970.48344117; 1679922.03127978	73.8506351858717; 28.4330787396669	1.136	0.18	0.152647
Inosine	C10 H12 N4 O5	268.081	2.054	6357880	Metabolic pathways;Other	Other	5	13	11	PreferredMS2	85992.5258041803; 78038.9609654944	281.859192315748; 67.2494428029957	1.102	0.14	0.152883
Paracetamol	C8 H9 N O2	151.063	7.493	173874	Microbial metabolism in diverse environments;Biosynthesis of secondary metabolites;Biosynthesis of alkaloids derived from shikimate pathway;2-Oxocarboxylic acid metabolism;Aminobenzoate degradation;Other	Superpathway of betalain biosynthesis;Other	5	16	15	PreferredMS2	9802.35981901348; 8313.8976163632	143.914555120851; 112.555219868777	1.179	0.24	0.154078
	C23 H36 N10 O9	596.265	17.871	106578			4	22	12	PreferredMS2	1147.56906392068; 597.038791357257	137.988624125546; 365.770270032365	1.922	0.94	0.154102
[Similar to: Dimethyl 4-oxo-1,4-dihydrothieno[3,4-b]pyridine-2,3-dicarboxylate; ΔMass: -138.0402 Da]	C13 H11 N9 O5 S	405.06	2.382	110672			5	15	13	PreferredMS2	524.110681677658; 328.266812149089	237.281950655467; 239.775532461291	1.597	0.68	0.15412
	C5 H8 O6 P2	225.979	2.855	600738			5	17	11	PreferredMS2	111224.90805609; 148264.314743905	78.3761778423515; 87.2928778441857	0.75	-0.41	0.155361
4-Ethoxybenzaldehyde	C9 H10 O2	150.068	17.723	225906	Metabolic pathways;Microbial metabolism in diverse environments;Biosynthesis of secondary metabolites;Degradation of aromatic compounds;Phenylalanine metabolism;Biosynthesis of alkaloids derived from shikimate pathway;Phenylpropanoid biosynthesis;Biosynthesis of phenylpropanoids;Isoquinoline alkaloid biosynthesis	Other	5	16	11	PreferredMS2	91338.8937068208; 61837.1152149327	48.8953703152053; 74.0554745986251	1.477	0.56	0.155633
DL-Phenylalanine	C9 H11 N O2	165.079	7.144	514047	Metabolic pathways;Biosynthesis of secondary metabolites;Biosynthesis of antibiotics;Biosynthesis of plant secondary metabolites;Phenylalanine metabolism;Biosynthesis of alkaloids derived from shikimate pathway;Biosynthesis of amino acids;Phenylpropanoid biosynthesis;2-Oxocarboxylic acid metabolism;Biosynthesis of phenylpropanoids;Tropane, piperidine and pyridine alkaloid biosynthesis;Other	Superpathway of chorismate metabolism;Anaerobic aromatic compound degradation (Thauera aromatica);Superpathway of scopolin and esculin biosynthesis;Superpathway of aromatic amino acid biosynthesis;Benzoate biosynthesis I (CoA-dependent, ss-oxidative);Benzoate biosynthesis III (CoA-dependent, non-ss-oxidative);Other	5	23	14	PreferredMS2	1928.20089844479; 1913.84896107344	39.2349369662244; 404.186968518408	1.007	0.01	0.155916
[Similar to: N-Acetyl-D-galactosamine; ΔMass: -309.0851 Da]	C22 H30 N2 O13	530.175	3.452	160435			5	13	12	PreferredMS2	310.07856949715; 262.232778220124	200.83974035795; 248.508262047316	1.182	0.24	0.156974
6-Hydroxy-8-methoxy-3-methyl-3,4-dihydro-1H-isochromen-1-one	C11 H12 O4	208.074	7.689	285486	Metabolic pathways;Microbial metabolism in diverse environments;Biosynthesis of secondary metabolites;Degradation of aromatic compounds;Phenylpropanoid biosynthesis;Biosynthesis of phenylpropanoids;Other	Anaerobic aromatic compound degradation (Thauera aromatica);Other	5	25	21	PreferredMS2	467.232844956606; 1304.11316694711	247.047258888644; 289.040780946935	0.358	-1.48	0.157052
Fluroxene	C4 H5 F3 O	126.03	1.562	167914			5	19	15	PreferredMS2	60517.2104107576; 57912.0459261088	37.3877612739746; 39.2705935589588	1.045	0.06	0.157076
4-Vinylcyclohexene	C8 H12	108.094	6.774	233938			5	19	10	PreferredMS2	2209.35384145942; 1976.85187356618	64.9584361078888; 273.199981229906	1.118	0.16	0.157705
Urocanic acid	C6 H6 N2 O2	138.043	1.04	889117	Metabolic pathways;Other		5	17	13	PreferredMS2	349609.520999771; 244046.410345903	46.449538848891; 64.5652800954328	1.433	0.52	0.158112
[Similar to: Diethyl 2,6-dimethyl-4-(2-thienyl)-1,4-dihydro-3,5-pyridinedicarboxylate; ΔMass: 185.0299 Da]	C6 H14 O4	150.089	2.7	1653904			5	12	10	PreferredMS2	166980.516362222; 316766.852434897	117.420209604674; 93.9957201360232	0.527	-0.92	0.158138
5-(3-Hydroxyphenyl)pentanoic acid	C11 H14 O3	194.094	18.002	227636			5	18	14	PreferredMS2	95734.997216778; 87236.8219669481	33.8025304737132; 18.172133136999	1.097	0.13	0.158349
[Similar to: Creatinine; ΔMass: -0.9975 Da]		114.056	0.976	1345586			5	14	13	PreferredMS2	805705.044329653; 731805.420794399	26.9214919777938; 30.8564613592705	1.101	0.14	0.159082
	C H4 Cl3 O9 P3 S	389.784	0.766	58224			4	16	15	NoMSn	10411.8299267648; 8371.29372447737	54.7790067543719; 120.650234794155	1.244	0.31	0.159447
gamma-glutamyltyramine	C13 H18 N2 O4	266.127	15.768	1982087	Other		5	13	11	PreferredMS2	108737.392184673; 133677.255840366	107.103619350317; 166.45815893838	0.813	-0.3	0.159629
Pyrogallol	C6 H6 O3	126.032	3.436	139714	Metabolic pathways;Microbial metabolism in diverse environments;Biosynthesis of antibiotics;Aminobenzoate degradation;Other		5	21	13	PreferredMS2	10914.4998818612; 9707.84276293944	163.053133597449; 84.1239280191615	1.124	0.17	0.160049
Propylparaben	C10 H12 O3	180.079	14.375	623297	Metabolic pathways;Biosynthesis of secondary metabolites;Phenylpropanoid biosynthesis;Biosynthesis of phenylpropanoids;Other		5	9	7	PreferredMS2	137675.706957173; 92810.3555718374	93.2535608984004; 72.9075211613976	1.483	0.57	0.160345
Trifluoromethyl-bismethyl ketone	C5 H7 F3 O	140.045	2.18	1168534			5	17	11	PreferredMS2	374006.03873486; 328823.211423172	49.9462042054308; 35.3173260865637	1.137	0.19	0.160576
[Similar to: Telmisartan; ΔMass: 36.0559 Da]	C22 H31 N4 O4 P S	478.181	18.119	166962			4	19	18	PreferredMS2	3697.05144339961; 2304.77206988458	272.045850646959; 173.003042989976	1.604	0.68	0.161185
	C5 H2 N4 O	134.023	2.45	14519212			5	19	14	PreferredMS2	730.854271265817; 649.559780101198	423.745838428307; 55.6761273363853	1.125	0.17	0.161186
gamma-glutamyltyramine	C13 H18 N2 O4	266.127	4.023	1120973	Other		5	12	7	PreferredMS2	833.046968640893; 709.932520356618	296.680637415413; 80.8772477173657	1.173	0.23	0.16133
5-Amino-5-carboxy-2-hydroxy-1-pentene-1-diazonium	C6 H10 N3 O3	172.071	2.697	1488902			5	12	10	PreferredMS2	151890.633969395; 290415.844000778	116.367414343375; 93.7196778907015	0.523	-0.94	0.161596
8-Hydroxyquinoline	C9 H7 N O	145.053	11.103	263701			5	13	9	PreferredMS2	84801.6906149004; 41625.5864389371	74.9761809083266; 105.233095868395	2.037	1.03	0.161662
[Similar to: Pentoxazone; ΔMass: -53.9939 Da]	C14 H15 Cl N9 O2 P	407.077	17.869	461492			5	10	10	PreferredMS2	378.747216339235; 325.89998244807	333.560750665315; 59.0306235657857	1.162	0.22	0.162555
Theobromine	C7 H8 N4 O2	180.065	2.131	223209	Metabolic pathways;Microbial metabolism in diverse environments;Biosynthesis of secondary metabolites;Biosynthesis of plant secondary metabolites;Other	Caffeine degradation IV (bacteria, via demethylation and oxidation)	5	23	20	PreferredMS2	30575.5494100742; 14428.1632969469	101.203549828387; 160.455188060587	2.119	1.08	0.162946
	C5 H14 N2 O5	182.09	0.83	69098			5	7	6	NoMSn	29506.3797323374; 24096.6885526933	36.0662374088347; 49.0514085774484	1.224	0.29	0.163237
Histidylglycine	C8 H12 N4 O3	212.091	3.317	285015			5	10	8	OtherMS2	81891.8499201015; 93747.8514006468	64.0967445756372; 98.0727419687705	0.874	-0.2	0.163477
gamma-Glutamylleucine	C11 H20 N2 O5	260.137	1.169	171283			5	15	14	PreferredMS2	71774.9488563829; 51886.6468318171	47.4288104030446; 61.1787816012595	1.383	0.47	0.163698
	C20 H43 N4 O16 P	626.24	14.545	435533			5	15	13	PreferredMS2	1997.81492617521; 669.707951541343	153.388662169123; 409.063139016475	2.983	1.58	0.164123
[Similar to: Obscurolide A1; ΔMass: 109.0551 Da]		182.056	7.144	572945			5	10	8	PreferredMS2	140877.037895982; 108332.478349543	80.7228619314101; 54.6438162537638	1.3	0.38	0.164131
[Similar to: Danofloxacin; ΔMass: 103.1023 Da]	C8 H16 O5 P2	254.047	14.382	122902			5	28	21	PreferredMS2	26199.706763226; 14485.502092557	92.6885534297513; 79.6571421344135	1.809	0.85	0.164138
[Similar to: Pectenotoxin-2; ΔMass: 290.1698 Da]	C24 H51 N4 O5 P3	568.307	17.825	598187	Metabolic pathways;Biosynthesis of secondary metabolites;Other	Other	5	12	5	PreferredMS2	37268.1414527731; 17965.8221373714	106.851292757541; 244.76191518998	2.074	1.05	0.164416
	C17 H25 N6 O4 P	408.167	13.225	354433			5	11	10	OtherMS2	7533.92266677995; 3482.31242016434	86.2825560957031; 343.190539982272	2.163	1.11	0.164522
	C5 H10 O7 P2	243.99	2.857	721720			5	18	12	PreferredMS2	132264.382840346; 176600.371706219	79.2185272340156; 88.4403987989894	0.749	-0.42	0.164603
3-Hydroxy-5-(hydroxymethyl)-2-methylisonicotinaldehyde oxime	C8 H10 N2 O3	182.069	4.17	147174	Biosynthesis of antibiotics;Other		5	18	15	PreferredMS2	12317.2298750864; 14182.2646207432	127.134557979356; 115.133132900937	0.868	-0.2	0.164708
DL-TYROSINE	C9 H11 N O3	181.074	2.457	994260	Metabolic pathways;Biosynthesis of secondary metabolites;Biosynthesis of antibiotics;Biosynthesis of plant secondary metabolites;Phenylalanine metabolism;Biosynthesis of alkaloids derived from shikimate pathway;Biosynthesis of amino acids;Phenylpropanoid biosynthesis;2-Oxocarboxylic acid metabolism;Tyrosine metabolism;Ubiquinone and other terpenoid-quinone biosynthesis;Isoquinoline alkaloid biosy…	Superpathway of chorismate metabolism;Superpathway of aromatic amino acid biosynthesis;Superpathway of 4-hydroxybenzoate biosynthesis (yeast);Superpathway of betalain biosynthesis;Other	5	18	17	PreferredMS2	49037.6542531949; 81914.0524168062	109.520166999497; 155.291330027651	0.599	-0.74	0.165338
lactide	C6 H8 O4	144.042	1.903	456473	Microbial metabolism in diverse environments;Other	Superpathway of nicotinate degradation	5	14	12	PreferredMS2	11268.6980440907; 14846.5600069898	47.5922368113927; 233.144166999279	0.759	-0.4	0.165426
[Similar to: 4,4'-Methylenebis(2-chloroaniline); ΔMass: 18.9499 Da]	C10 H17 N O4 S	247.088	5.511	467398			5	8	7	PreferredMS2	259315.348351595; 199033.36325832	44.4686636278886; 56.8510264434573	1.303	0.38	0.165479
(2R)-(3,4-Dihydroxyphenyl)(beta-D-glucopyranosyloxy)acetonitrile	C14 H17 N O8	327.095	2.593	56839278			5	7	7	PreferredMS2	9079.15724337718; 3742.17007400978	226.576946381339; 268.781547961502	2.426	1.28	0.165785
quinolone	C9 H7 N O	145.053	17.863	131542			5	14	12	NoMSn	697.100003276024; 974.793634123393	45.2431205569651; 381.941943852041	0.715	-0.48	0.166061
[Similar to: (R)-Prunasin; ΔMass: 91.0600 Da]	C8 H12 O4 S	204.046	2.362	794888			5	16	13	PreferredMS2	360594.847687258; 260292.449736127	47.4927045954604; 69.232054334996	1.385	0.47	0.166299
[Similar to: Urocanic acid; ΔMass: -57.9289 Da]	C4 H N6 P S	195.972	1.256	862932			5	23	14	PreferredMS2	21348.498562112; 20587.864509887	211.124125442008; 50.5360706194326	1.037	0.05	0.166758
[Similar to: N8-Acetylspermidine; ΔMass: 16.1365 Da]	C3 H5 N7 S	171.032	3.538	93027			3	24	15	PreferredMS2	633.64877628547; 554.595565387728	273.007186929261; 65.3055108854834	1.143	0.19	0.166794
Ephedrine	C10 H15 N O	165.115	6.219	52570025	Metabolic pathways;Phenylalanine metabolism;Biosynthesis of alkaloids derived from shikimate pathway;Tyrosine metabolism		5	8	7	PreferredMS2	707.04724296078; 999.615303215852	382.643958119425; 36.1211493863855	0.707	-0.5	0.166925
	C28 H50 N6 O5 P2	612.333	17.952	359710			5	16	8	PreferredMS2	31694.2600113746; 18312.3777830957	111.08672554314; 182.640995553833	1.731	0.79	0.167028
5-Butyl-1,3-oxazole	C7 H11 N O	125.084	7.038	206928			5	9	8	PreferredMS2	115261.324815246; 105557.144324266	37.8259572021876; 43.9970588719236	1.092	0.13	0.167385
paeonilactone A	C10 H14 O4	198.089	14.382	1975202	Microbial metabolism in diverse environments;Biosynthesis of secondary metabolites;Degradation of aromatic compounds;Other	Other	5	12	9	PreferredMS2	417908.122067466; 261679.970885594	95.2164002163812; 75.6238837203201	1.597	0.68	0.167467
	C6 H13 Cl2 O4 P	249.993	18.273	114341			5	8	5	PreferredMS2	94054.7364027698; 98793.2891179124	25.2588262127459; 16.0183211364485	0.952	-0.07	0.167723
2,3-Bis(octanoyloxy)propanimidic acid	C19 H35 N O5	357.251	18.042	1602727			5	4	3	PreferredMS2	583022.777966793; 324109.150972269	51.6727481178366; 80.3453501948195	1.799	0.85	0.16781
Nicotinuric acid	C8 H8 N2 O3	180.053	1.892	75854010	Other		5	15	9	PreferredMS2	5160.3832975158; 4038.64053949127	311.107311654544; 84.4482531162381	1.278	0.35	0.167923
[Similar to: Sucrose octaacetate; ΔMass: 368.1344 Da]	C10 H10 N6 O6	310.066	1.229	91765			5	8	7	PreferredMS2	497.265306154093; 371.158048546577	196.444759412599; 196.567803195477	1.34	0.42	0.168365
Tetranor-12(S)-HETE	C16 H26 O3	248.177	18.421	280435			5	6	5	PreferredMS2	239514.318993331; 251666.408461163	7.13183802964635; 7.90714004012934	0.952	-0.07	0.168479
4-[2-(3-Cyano-2-pyridinyl)hydrazino]-4-oxobutanoic acid	C10 H10 N4 O3	234.073	3.321	193336	Microbial metabolism in diverse environments;2-Oxocarboxylic acid metabolism;Other		5	9	8	PreferredMS2	54596.5407980594; 65284.3353115588	63.218889126214; 99.522109914979	0.836	-0.26	0.168488
	C9 H19 O12 P	350.061	0.842	165803			5	15	13	NoMSn	46520.9040076188; 36940.9544719964	39.6066287643529; 78.6536502974507	1.259	0.33	0.169087
[Similar to: Chromomycin A3; ΔMass: 762.3701 Da]	C17 H20 N6 O7	420.139	14.138	670959			5	18	11	PreferredMS2	498.597243043121; 404.698754648344	379.833141407069; 193.840590178076	1.232	0.3	0.169441
Coumarin	C9 H6 O2	146.037	10.613	117024	Biosynthesis of secondary metabolites;Phenylpropanoid biosynthesis		5	14	10	PreferredMS2	1568.75095152198; 2361.23382273759	133.000710372214; 243.195270623496	0.664	-0.59	0.169477
	C15 H22 N6 O4 P2 S2	476.06	2.975	110488			5	26	11	OtherMS2	2807.22470237194; 715.89044683664	214.782605997895; 138.206021656705	3.921	1.97	0.170253
[Similar to: Salvinorin B; ΔMass: -176.0295 Da]	C24 H26 N10 O7	566.197	17.977	188784			5	13	9	PreferredMS2	547.7568219276; 510.345010837064	363.95943368902; 52.3879889513979	1.073	0.1	0.17067
2-Aminoacetophenone	C8 H9 N O	135.068	1.292	529744	Microbial metabolism in diverse environments;Biosynthesis of secondary metabolites;Phenylalanine metabolism;2-Oxocarboxylic acid metabolism;Other		5	20	15	PreferredMS2	254940.335880219; 245074.188388414	35.1372051379185; 41.0918304144476	1.04	0.06	0.171145
5-Hydroxyindole-3-acetic acid	C10 H9 N O3	191.058	11.104	570646	Metabolic pathways;Tryptophan metabolism;Other		5	13	10	PreferredMS2	188139.443975595; 83087.6371073537	74.630496673562; 106.01139898197	2.264	1.18	0.171415
[Similar to: 5-(4H-1,3-Benzodioxin-6-ylamino)-2-(1,3-dioxo-2,3-dihydro-1H-isoindol-2-yl)-5-oxopentanoic acid; ΔMass: 197.0712 Da]	C8 H3 N7 O	213.04	11.105	329435			5	15	11	PreferredMS2	110749.03026646; 49230.2457894176	74.9723334624494; 105.310470366747	2.25	1.17	0.171555
2-[(2-Amino-2-carboxyethyl)sulfanyl]succinic acid	C7 H11 N O6 S	237.03	0.895	647525			5	18	15	PreferredMS2	247384.489670916; 221632.861413371	34.1268785731776; 51.4874411954814	1.116	0.16	0.171776
[Similar to: 4-(Hydroxymethyl)-2-methyl-5-({[5-(trifluoromethyl)-1H-benzo[d]imidazol-2-yl]thio}methyl)pyridin-3-ol; ΔMass: -29.9940 Da]	C14 H19 N5 O3 P2 S	399.07	17.967	139604			5	6	5	PreferredMS2	380.194793772777; 322.287317195303	402.264386957508; 25.6319341140762	1.18	0.24	0.173325
[Similar to: 4-({2-[(1E)-3-Hydroxy-1-buten-1-yl]-5-oxotetrahydro-3-furanyl}amino)benzoic acid; ΔMass: -0.9562 Da]	C9 H8 N8 O4	292.067	3.23	703703			5	13	12	PreferredMS2	253.03964596122; 282.176376786977	48.5206876636294; 430.298934269567	0.897	-0.16	0.173547
	C15 H23 N O4 S	313.135	17.918	832653			5	14	14	PreferredMS2	34457.1340444134; 5817.87134482586	207.00440561289; 227.221905050342	5.923	2.57	0.173846
(3R,5R)-1,3,5-Trihydroxy-4-{[(2E)-3-(4-hydroxy-3-methoxyphenyl)-2-propenoyl]oxy}cyclohexanecarboxylic acid	C17 H20 O9	368.111	12.681	320548			5	11	9	PreferredMS2	5416.25327999852; 12915.4300707155	167.225877238323; 175.720545824008	0.419	-1.25	0.174948
3,4-Dihydroxyphenylpropionic acid	C9 H10 O4	164.047	3.475	174315	Metabolic pathways;Microbial metabolism in diverse environments;Biosynthesis of secondary metabolites;Biosynthesis of antibiotics;Degradation of aromatic compounds;Biosynthesis of plant secondary metabolites;Phenylalanine metabolism;Biosynthesis of amino acids;Phenylpropanoid biosynthesis;2-Oxocarboxylic acid metabolism;Biosynthesis of phenylpropanoids;Tyrosine metabolism;Tropane, piperidine and …	Superpathway of chorismate metabolism;Anaerobic aromatic compound degradation (Thauera aromatica);Superpathway of scopolin and esculin biosynthesis;Superpathway of aromatic amino acid biosynthesis;Superpathway of 4-hydroxybenzoate biosynthesis (yeast);Other	5	25	19	PreferredMS2	2033.32317700949; 2197.22847420442	62.8836606245656; 292.664637616542	0.925	-0.11	0.175081
Quinine	C20 H24 N2 O2	324.184	14.623	616629	Biosynthesis of alkaloids derived from shikimate pathway;Other		4	13	9	PreferredMS2	1102.3946489206; 645.892397399388	381.428935413002; 368.445079551943	1.707	0.77	0.175118
[Similar to: Sinapinic acid; ΔMass: 32.0310 Da]	C5 H8 N2 O6	192.037	3.048	134726			5	20	18	PreferredMS2	1743.48531459115; 1113.30823662534	218.563245645266; 282.836016539774	1.566	0.65	0.175191
2,5-Furandicarboxylic acid	C6 H4 O5	156.006	2.464	1355805	Microbial metabolism in diverse environments;Other		5	18	13	PreferredMS2	143213.348080015; 281366.458777405	79.7289117423177; 97.4966732874689	0.509	-0.97	0.175397
α-Hydroxyhippuric acid	C9 H9 N O4	195.053	4.54	8239890	Metabolic pathways;Microbial metabolism in diverse environments;Tyrosine metabolism;Other	Superpathway of betalain biosynthesis	5	14	12	PreferredMS2	1858031.21630785; 865367.575718576	88.2746392212775; 110.235357734331	2.147	1.1	0.176015
	C7 H15 N O6 P2 S	303.009	2.975	194835			5	18	15	PreferredMS2	27133.8910629736; 12223.5403546545	126.822182043422; 112.829582152938	2.22	1.15	0.17603
[Similar to: 4,4'-Dihydroxybenzophenone; ΔMass: 94.0417 Da]	C7 H4 O2	120.021	4.539	1917616			5	12	10	PreferredMS2	421951.683382756; 201165.307886086	87.9623412359148; 116.211553923259	2.098	1.07	0.17613
	C7 H16 O6 P2 S	290.014	7.082	735055			5	15	15	PreferredMS2	287993.884717263; 175803.101387839	58.3233027004526; 65.4297356749188	1.638	0.71	0.176315
2-Hydroxy-5-[(5-oxotetrahydro-2-furanyl)methyl]phenyl hydrogen sulfate	C11 H12 O7 S	288.03	7.26	379044			5	13	12	PreferredMS2	767.716377396825; 1066.21508283582	182.643776326483; 287.144426211175	0.72	-0.47	0.177194
2-methylbutyrylcarnitine	C12 H23 N O4	245.163	9.25	111083			5	10	10	PreferredMS2	28025.2572822798; 18727.7819106211	82.2335013059394; 67.6655955323398	1.496	0.58	0.177617
trihomomethionine	C8 H17 N O2 S	191.098	7.952	773500	2-Oxocarboxylic acid metabolism;Other		5	12	9	PreferredMS2	237381.530868928; 183153.455985738	68.3471887470845; 63.9987384838046	1.296	0.37	0.177867
5-Phenylcyclohexane-1,3-dione	C12 H12 O2	188.084	17.864	279886	Metabolic pathways;Microbial metabolism in diverse environments;Degradation of aromatic compounds;Other		5	14	14	PreferredMS2	26155.2817076282; 17195.4112323494	130.623540378332; 66.8269081082812	1.521	0.61	0.178376
N-[(2S)-2-Hydroxypropanoyl]methionine	C8 H15 N O4 S	221.072	2.367	714081			5	16	13	PreferredMS2	323477.326265027; 234747.926411155	47.5043239363821; 68.6904778051588	1.378	0.46	0.178537
Umbelliferone	C9 H6 O3	162.032	16.073	514619	Biosynthesis of secondary metabolites;Biosynthesis of phenylpropanoids	Superpathway of scopolin and esculin biosynthesis	5	17	14	PreferredMS2	13212.0825988288; 11292.1911211528	278.862641982006; 61.4988912871968	1.17	0.23	0.178642
DL-TYROSINE	C9 H11 N O3	181.074	4.089	3842172	Metabolic pathways;Biosynthesis of secondary metabolites;Biosynthesis of antibiotics;Biosynthesis of plant secondary metabolites;Phenylalanine metabolism;Biosynthesis of alkaloids derived from shikimate pathway;Biosynthesis of amino acids;Phenylpropanoid biosynthesis;2-Oxocarboxylic acid metabolism;Tyrosine metabolism;Ubiquinone and other terpenoid-quinone biosynthesis;Isoquinoline alkaloid biosy…	Superpathway of chorismate metabolism;Superpathway of aromatic amino acid biosynthesis;Superpathway of 4-hydroxybenzoate biosynthesis (yeast);Superpathway of betalain biosynthesis;Other	5	12	11	PreferredMS2	3542.99251681217; 1647.6194653764	251.543894138778; 246.078150836572	2.15	1.1	0.178772
Midodrine	C12 H18 N2 O4	254.127	8.08	244066			5	14	14	PreferredMS2	20467.3548546114; 35208.914320347	76.5738139379781; 111.965636960459	0.581	-0.78	0.178787
Tropine	C8 H15 N O	141.115	1.386	104998	Metabolic pathways;Biosynthesis of secondary metabolites;Tropane, piperidine and pyridine alkaloid biosynthesis;Other	Other	5	19	16	PreferredMS2	5677.4235540826; 3245.46977293347	171.678819893441; 89.0369896353812	1.749	0.81	0.179292
	C5 H2 N8 O	190.035	3.629	357627			5	14	10	PreferredMS2	40870.856301965; 49310.7401048557	73.5079533613165; 97.1810712827157	0.829	-0.27	0.179294
[Similar to: Coenzyme Q1; ΔMass: 30.0493 Da]	C8 H8 N6 O2	220.071	14.377	1313802			5	13	10	PreferredMS2	276369.387331337; 173585.079346084	95.9780956638171; 76.6657508722253	1.592	0.67	0.179351
4-Ethynyltoluene	C9 H8	116.063	6.215	254104			5	18	16	PreferredMS2	1695.29150772734; 1591.1167317359	351.088988793282; 40.471874016228	1.065	0.09	0.179445
[Similar to: N-Acetyl-1-aspartylglutamic acid; ΔMass: 85.0341 Da]	C8 H13 N O4 S	219.057	3.386	1673975			5	10	8	PreferredMS2	146116.590477823; 41141.4493391017	151.309006078052; 151.473722021296	3.552	1.83	0.179953
Tremetone	C13 H14 O2	202.099	12.748	599179			5	11	10	PreferredMS2	569.939112011563; 488.34770168739	353.988513083669; 311.208857544299	1.167	0.22	0.180388
[Similar to: Cefixime; ΔMass: 217.0416 Da]	C7 H10 O5 P2	236	12.267	1424225			5	14	10	PreferredMS2	8554.45646061861; 3422.4879357732	249.393951212633; 204.095549958665	2.499	1.32	0.180659
	C10 H21 N5 O3	259.164	0.878	72616			5	15	14	NoMSn	4946.26361026742; 3015.86903737012	151.058692083118; 116.927303965746	1.64	0.71	0.180891
4-Pyridoxic acid	C8 H9 N O4	183.053	2.656	18388024	Metabolic pathways;Microbial metabolism in diverse environments;Biosynthesis of antibiotics;Other		5	16	13	PreferredMS2	472507.741716735; 340535.71501596	228.88864093351; 130.746187935444	1.388	0.47	0.180946
	C20 H42 N5 O4 P	447.299	18.519	115927			5	12	4	PreferredMS2	30008.6369182378; 9835.63333618758	81.892117301286; 131.013952888404	3.051	1.61	0.181022
	C7 H13 N O5 P2	253.026	3.625	461308			5	21	17	PreferredMS2	1204.62627831405; 625.641034644178	237.076290023779; 218.221109147598	1.925	0.95	0.181221
[Similar to: O1-[(3,5-Dimethyl-4-isoxazolyl)carbonyl]-2-[4-(1,3,4-oxadiazol-2-yl)phenoxy]ethanehydroximamide; ΔMass: 161.1089 Da]	C4 H10 N2 O P2 S	195.998	1.357	172714			5	10	9	PreferredMS2	59160.596120768; 63836.1415163435	29.9840331150759; 42.0982876382305	0.927	-0.11	0.181567
	C8 H3 O3 P S	209.954	0.824	76300			5	13	12	NoMSn	1057.75357073222; 903.166018344755	191.623883322611; 199.781057730372	1.171	0.23	0.181895
Benzeneacetamide-4-O-sulphate	C8 H9 N O5 S	231.02	2.35	15707048			5	9	6	PreferredMS2	3711.28759973877; 2470.85086345497	294.772093923559; 287.60886098944	1.502	0.59	0.182158
[Similar to: 3-(3-sec-Butyl-6-isopropyl-5,8,9-trimethyl-1,4,7,10,14,17-hexaoxoicosahydropyrrolo[1,2-d][1,4,7,10,13,16]oxapentaazacyclononadecin-16-yl)-2-methylpropanoic acid; ΔMass: 411.2985 Da]	C7 H8 N4 O4	212.055	6.573	100921			5	11	10	PreferredMS2	22920.2328860964; 16178.8365449333	72.2108253213265; 110.313262258522	1.417	0.5	0.182264
(3Z)-3-Hexenyl benzoate	C13 H16 O2	204.115	17.066	1251803			5	6	4	PreferredMS2	1406.40625598712; 1100.95164063071	286.800483799707; 331.191640890503	1.277	0.35	0.182774
n-Ribosylhistidine	C11 H17 N3 O6	287.111	0.82	102053			5	14	12	NoMSn	34461.290625317; 33767.8952889734	40.1001652358074; 51.1456644456725	1.021	0.03	0.182788
[Similar to: Terbutaline; ΔMass: -161.9910 Da]	C15 H21 N3 O9	387.127	2.593	1953146			5	24	15	PreferredMS2	1100.75509437645; 450.518703935595	221.797498923347; 279.549616978852	2.443	1.29	0.183595
Cathine	C9 H13 N O	151.1	4.377	1628476	Metabolic pathways;Phenylalanine metabolism;Biosynthesis of alkaloids derived from shikimate pathway;Tyrosine metabolism		5	14	8	PreferredMS2	486.091407483845; 584.702420093545	342.166856714649; 42.2948629288966	0.831	-0.27	0.183828
1,3-Dimethyluric acid	C7 H8 N4 O3	196.06	5.477	1135583	Metabolic pathways;Biosynthesis of secondary metabolites;Other	Caffeine degradation IV (bacteria, via demethylation and oxidation)	5	13	10	PreferredMS2	305863.308149754; 217218.218278267	67.3492699778215; 106.427334313761	1.408	0.49	0.184019
3,12,13-Trihydroxy-11-methyl-6-methylene-16-oxo-15-oxapentacyclo[9.3.2.1~5,8~.0~1,10~.0~2,8~]heptadecane-9-carboxylic acid	C19 H24 O7	364.152	18.083	3132214	Other		5	14	7	PreferredMS2	5373.17626557211; 3961.12182779592	401.744356285528; 124.539886008225	1.356	0.44	0.184805
	C9 H13 N2 O7 P	292.047	1.315	772334			5	30	20	PreferredMS2	58550.3809779026; 52818.80962572	119.746101538799; 130.253635639036	1.109	0.15	0.185178
[Similar to: 2-Amino-5-isopentyl-6-methylpyrimidin-4-ol; ΔMass: -176.0321 Da]	C16 H25 N3 O7	371.169	3.857	151451			5	12	10	PreferredMS2	501.087274789355; 410.52917142677	346.240357762007; 150.05324003377	1.221	0.29	0.185293
[Similar to: Lansoprazole; ΔMass: -10.0120 Da]	C13 H13 N7 O7	379.088	4.087	2049793			5	14	13	PreferredMS2	1214.2296129889; 438.120271307399	261.555672926934; 252.913273629876	2.771	1.47	0.185399
O-nonanoylcarnitine	C16 H31 N O4	301.225	17.781	5114689			5	6	6	PreferredMS2	1587937.48978079; 1243190.18085462	61.4855946715808; 76.6626067596855	1.277	0.35	0.185418
3,4-Methyleneazelaic acid	C11 H16 O4	212.105	14.382	253208	Metabolic pathways;Biosynthesis of secondary metabolites;Other	Other	5	8	6	PreferredMS2	56645.4382818404; 33603.3266275213	95.8264862937487; 75.2727216605252	1.686	0.75	0.185528
6,7,8-Triphenyl-2,3-dihydro[1,2,4]triazolo[4,3-b]pyridazin-3-one	C23 H16 N4 O	364.129	19.012	142453			5	10	3	PreferredMS2	120160.818931301; 117657.964142184	8.6458874895816; 12.2437897339414	1.021	0.03	0.185536
	C12 H19 N10 O5 P S	446.1	2.077	612281			5	12	10	PreferredMS2	370.641331251725; 257.219941266085	179.17115487358; 281.678575190831	1.441	0.53	0.185655
[Similar to: 9-Methyluric acid; ΔMass: -2.0157 Da]	C6 H8 N4 O3	184.06	2.124	712590			5	17	14	PreferredMS2	125352.761668288; 84177.7546343805	87.6744639319032; 127.854634784099	1.489	0.57	0.186117
	C18 H28 O11 P2	482.11	14.747	1321575			5	18	17	PreferredMS2	440.3033430486; 372.754706670741	377.127547239525; 314.560605728938	1.181	0.24	0.186242
1-(beta-D-ribofuranosyl)thymine	C10 H14 N2 O6	258.085	1.826	141535	Other		5	10	8	PreferredMS2	25155.4088501099; 22516.531388579	88.2085631839128; 58.2961589085287	1.117	0.16	0.18626
Dopamine 3-O-sulfate	C8 H11 N O5 S	233.036	1.556	211278			5	14	11	PreferredMS2	11580.2643874914; 12944.208121254	61.8152306732099; 156.404508424575	0.895	-0.16	0.186672
S-Allyl-L-cysteine	C6 H11 N O2 S	161.051	1.773	108356		Other	5	18	15	PreferredMS2	4393.79888850232; 2659.45238495181	203.815970820244; 89.9548136151004	1.652	0.72	0.186692
[Similar to: Phenylbutazone; ΔMass: 176.0711 Da]	C5 H13 N2 P	132.081	6.222	320495			5	18	12	PreferredMS2	443.29829093745; 409.793448005888	378.47523951501; 43.6246179309656	1.082	0.11	0.186882
[Similar to: 6-Deoxy-α-L-mannopyranosyl-(1->4)-β-D-glucopyranosyl-(1->6)-1-O-[(3β,5ξ,9ξ,18ξ)-3-{[2-O-(6-deoxy-α-L-mannopyranosyl)-α-L-arabinopyranosyl]oxy}-23-hydroxy-28-oxoolean-12-en-28-yl]-β-D-glucopyranose; ΔMass: 946.5162 Da]	C8 H14 N6 O5	274.103	1.729	135049			5	6	6	PreferredMS2	12244.8726764451; 18738.7209805662	104.754299657547; 101.407279322157	0.653	-0.61	0.186953
[Similar to: 2-({[3-(Methylthio)anilino][(phenylsulfonyl)imino]methyl}thio)acetic acid; ΔMass: 85.9652 Da]	C13 H14 N2 O5 S	310.062	7.844	125419			5	13	7	PreferredMS2	25516.9348460119; 14966.6592871314	85.7319212149441; 81.2384474013638	1.705	0.77	0.186957
[Similar to: 2-Methylnicotinamide; ΔMass: -58.0518 Da]	C8 H18 O5	194.115	5.11	2885121			5	8	4	PreferredMS2	263790.090382688; 557064.927711705	116.453199444337; 94.9965260889725	0.474	-1.08	0.186996
	C19 H21 Cl N2 O6	408.109	13.44	210800			5	6	5	PreferredMS2	270.795207237478; 274.533693804833	324.535867367231; 12.1103130729066	0.986	-0.02	0.187067
[Similar to: Pectenotoxin-2; ΔMass: 268.1873 Da]	C19 H42 N8 O13	590.289	17.82	281048			5	8	5	OtherMS2	16671.1667391336; 8881.34457713002	107.246751587242; 248.630001706736	1.877	0.91	0.187307
	C30 H53 N4 O10 P S	692.32	18.035	131239			5	14	13	OtherMS2	4553.54638502394; 3163.31408390466	112.518731279059; 276.092965395009	1.439	0.53	0.18786
N~6~,N~6~-Dimethyllysine	C8 H18 N2 O2	174.137	0.8	1199267			5	13	10	PreferredMS2	367048.971052673; 518164.530286486	45.85990174719; 49.679724838123	0.708	-0.5	0.188223
[Similar to: Sesamolin; ΔMass: -762.2308 Da]		1132.34	8.058	367966			5	18	16	OtherMS2	236676.730160742; 213080.81439404	34.9119666459899; 43.8358661583878	1.111	0.15	0.188544
[Similar to: 10-(4-Sulfophenyl) decanoic acid; ΔMass: 99.0571 Da]	C10 H15 N O3 S	229.077	6.304	2007944			5	9	9	PreferredMS2	1171.78460556494; 457.247332848979	416.792672968516; 377.279339483128	2.563	1.36	0.188842
3-(Sulfooxy)-L-tyrosine	C9 H11 N O7 S	277.025	1.35	449321			5	15	14	PreferredMS2	946.060309508818; 1326.51802824147	93.9334085190318; 395.581497070138	0.713	-0.49	0.189178
2-Chromanone	C9 H8 O2	148.052	6.116	1102054	Metabolic pathways;Microbial metabolism in diverse environments;Biosynthesis of secondary metabolites;Degradation of aromatic compounds;Biosynthesis of plant secondary metabolites;Phenylalanine metabolism;Biosynthesis of alkaloids derived from shikimate pathway;Phenylpropanoid biosynthesis;Biosynthesis of phenylpropanoids;Ubiquinone and other terpenoid-quinone biosynthesis;Other	Superpathway of scopolin and esculin biosynthesis;Benzoate biosynthesis I (CoA-dependent, ss-oxidative);Benzoate biosynthesis III (CoA-dependent, non-ss-oxidative);Other	5	16	15	PreferredMS2	4649.92020361826; 5168.31592703351	99.7206806464549; 394.002495484661	0.9	-0.15	0.189443
[Similar to: 6-Methyl-2-nitro-3-pyridyl 3,5-bis(trifluoromethyl)benzene-1-sulfonate; ΔMass: 198.0276 Da]	C6 H4 N2 O6 S	231.978	7.081	3049470			5	14	9	PreferredMS2	896422.572193402; 547777.24691617	64.2408738830345; 71.3894108980942	1.636	0.71	0.189483
5-Nitro-o-toluidine	C7 H8 N2 O2	152.059	2.523	7544279	Metabolic pathways;Microbial metabolism in diverse environments;Other		5	16	12	PreferredMS2	267250.441568109; 189813.247565429	225.866116607109; 48.119290020814	1.408	0.49	0.189673
Senkyunolide H	C12 H16 O4	206.094	17.852	330645	Metabolic pathways;Biosynthesis of secondary metabolites;Biosynthesis of antibiotics;Ubiquinone and other terpenoid-quinone biosynthesis;Other	Other	5	16	14	PreferredMS2	73538.4130867003; 47578.6072208117	86.053080858834; 67.9022627465784	1.546	0.63	0.189856
[Similar to: 5-Fluoro-3,5-AB-PFUPPYCA; ΔMass: 0.0003 Da]	C14 H28 N6 O7	392.202	13.22	2173993			5	24	10	PreferredMS2	54253.6199345327; 26254.0626773792	79.6159780569309; 332.227038733174	2.066	1.05	0.190561
		253.816	0.781	207702			5	10	9	NoMSn	7582.48859667484; 35006.2557577853	117.532942213942; 125.294399558453	0.217	-2.21	0.191936
tilisolol	C17 H24 N2 O3	304.179	17.996	576124			5	10	10	PreferredMS2	26622.5782903503; 17171.3363003762	160.913209911813; 179.171670526322	1.55	0.63	0.192184
	C19 H39 N10 P3 S	532.232	3.932	147625			5	14	12	OtherMS2	49312.9584560338; 37769.6304508657	33.1618103862254; 63.0556489887293	1.306	0.38	0.192394
	C20 H30 N2 O13 P2	568.122	3.446	126095			5	13	10	OtherMS2	231.926361275838; 199.019053055966	195.79322896265; 239.780154561342	1.165	0.22	0.192488
[Similar to: 4-(β-D-Glucopyranosyloxy)benzyl 4,5-dideoxy-3-C-methylpentonate; ΔMass: 246.1128 Da]		170.055	3.67	2067777			5	11	8	PreferredMS2	38977.4376372779; 29389.2859993315	204.652124628936; 248.892265392548	1.326	0.41	0.192893
DL-Carbidopa	C10 H14 N2 O4	226.095	7.744	1933077	Metabolic pathways;Microbial metabolism in diverse environments;Biosynthesis of secondary metabolites;Other	Other	5	7	6	PreferredMS2	249022.93168351; 292663.206968457	38.303186247031; 106.950244984742	0.851	-0.23	0.192922
	C6 H11 N2 O P S	190.033	0.799	125402			5	20	17	PreferredMS2	41524.8887227894; 55959.2425641024	45.474256387; 51.6637449989086	0.742	-0.43	0.192971
[Similar to: Disperse blue 35; ΔMass: 145.9929 Da]	C6 H12 N6 O3	216.097	5.106	2392007			5	10	6	PreferredMS2	221350.406204535; 468872.940761783	115.278523475994; 94.4441093751243	0.472	-1.08	0.193284
[Similar to: SAR102608; ΔMass: 16.0169 Da]	C13 H19 N3 O8	345.117	1.196	307377			5	13	11	PreferredMS2	127681.642937317; 109221.903871022	28.5628385368428; 47.9685139945057	1.169	0.23	0.193333
[Similar to: Nodularin; ΔMass: 582.3055 Da]	C10 H18 N4 O3	242.138	1.186	235044			5	14	8	PreferredMS2	44105.9868245536; 49064.8570044719	70.2626941108253; 71.1578701038824	0.899	-0.15	0.193375
		247.875	0.744	63202			5	11	8	PreferredMS2	41472.3148412628; 36799.5226072638	29.3280438500931; 36.1197557250737	1.127	0.17	0.193485
		164.009	2.856	908076			5	14	9	PreferredMS2	122754.616660563; 149330.792905841	87.8076454371171; 103.369153971249	0.822	-0.28	0.194101
[Similar to: 4,6-Bis(2-furyl)-2-oxo-1,2-dihydro-3-pyridinecarbonitrile; ΔMass: 18.0119 Da]	C6 H10 N4 O4 S	234.042	2.699	269512			5	24	22	PreferredMS2	26200.8172153976; 42293.298137687	117.629541307907; 97.2781242703699	0.62	-0.69	0.194243
[Similar to: Picrotoxinin; ΔMass: 38.9632 Da]	C13 H19 N O4	253.131	17.798	2784314			5	9	2	PreferredMS2	3189.12869283855; 2362.86420715623	310.178685757904; 328.999416058348	1.35	0.43	0.194369
	C4 H16 N7 O7 P	305.086	1.119	76033			5	27	18	NoMSn	6411.70234228654; 3618.62314385102	188.784633534769; 81.3290533121578	1.772	0.83	0.194396
[Similar to: 5-(Isopropylsulfonyl)-2-tetrahydro-1H-pyrrol-1-ylpyrimidin-4-amine; ΔMass: 2.0528 Da]	C11 H13 N2 O4 P	268.062	14.382	229540			5	17	13	PreferredMS2	48797.9524577132; 29327.4578771907	96.4628570064639; 78.0552114676928	1.664	0.73	0.194739
alpha-Glu-Val	C10 H18 N2 O5	246.121	1.346	150574	Other		5	17	14	PreferredMS2	58283.7094584125; 51268.7560240167	26.6219911717152; 51.2774281342224	1.137	0.19	0.194775
N,N-Dimethylglycine	C4 H9 N O2	103.064	0.871	2837193	Metabolic pathways;Microbial metabolism in diverse environments;Arginine and proline metabolism;Other	Other	5	14	9	PreferredMS2	226653.868307376; 282004.358664409	54.8372437732361; 125.251204546161	0.804	-0.32	0.195024
1-Deoxy-1-(4-morpholinyl)-alpha-D-fructofuranose	C10 H19 N O6	249.121	0.903	201873			5	16	9	NoMSn	38220.858136157; 28305.2311554441	37.2247406526161; 97.9215328534407	1.35	0.43	0.195163
[Similar to: Guanidinosuccinic acid; ΔMass: -115.0155 Da]	C10 H14 N2 O8	290.075	1.234	104366			5	12	9	PreferredMS2	35779.6857564159; 31522.128024884	37.3064000016923; 56.0640503718207	1.135	0.18	0.196043
	C3 H5 N2 O P3	177.961	1.255	591425			5	25	18	PreferredMS2	13152.9075031889; 14300.1899943203	215.384658486606; 50.3184162758418	0.92	-0.12	0.19605
4,4'-Thiobis-2-butanone	C8 H14 O2 S	174.071	7.958	995122			5	11	8	PreferredMS2	297230.605449464; 228578.201428351	69.1051870965552; 68.1642021167253	1.3	0.38	0.196132
Chlorthalidone	C14 H11 Cl N2 O4 S	338.013	14.804	1270563			5	16	14	PreferredMS2	1097.8670540733; 1112.06556217822	72.3674503956612; 315.32110262516	0.987	-0.02	0.196239
[Similar to: Cefixime; ΔMass: 64.9943 Da]	C15 H18 O8 P2	388.047	12.273	95861			4	18	14	PreferredMS2	233.705964835775; 226.076033623731	360.957973870377; 208.26987069467	1.034	0.05	0.196355
[Similar to: Flutamide; ΔMass: -162.0990 Da]	C14 H26 N6 O10	438.171	1.322	963949	Biosynthesis of antibiotics;Other		5	6	6	PreferredMS2	5557.51904387118; 7653.49885894252	182.524062450653; 279.147031263872	0.726	-0.46	0.196417
		115.991	1.255	676377			5	10	8	PreferredMS2	19226.1480872739; 16074.8574977024	202.983551201166; 48.0547195166263	1.196	0.26	0.19683
	C17 H10 Cl O5 P	359.995	14.79	410214			5	23	17	PreferredMS2	283.713442265934; 283.974010527022	84.2533971029618; 311.841612307282	0.999	0	0.19694
[Similar to: Ethyl 2-{[2-cyano-3-(4-hydroxyphenyl)acryloyl]amino}-4-methylthiophene-3-carboxylate; ΔMass: 217.0738 Da]	C6 H5 N O S	139.009	2.824	330015			5	19	13	PreferredMS2	373.287167133486; 227.477061743465	189.413911237844; 260.018613610746	1.641	0.71	0.197388
6-Hydroxytremetone	C13 H14 O3	218.094	15.613	2996376			5	12	11	PreferredMS2	1141.43763964899; 393.800555493936	390.725531618061; 297.197727937079	2.899	1.54	0.197599
	C5 H2 N2 O8 S	249.952	2.367	178035			5	8	7	PreferredMS2	4358.25181104915; 9808.04765091053	172.293123319717; 122.582805707772	0.444	-1.17	0.197696
	C16 H30 N5 O4 P	387.205	17.936	93312			5	13	13	NoMSn	1373.54697257548; 475.54109956671	203.12671223333; 284.262243863652	2.888	1.53	0.198221
O-octanoyl-L-carnitine	C15 H29 N O4	287.21	16.947	155881			5	2	2	PreferredMS2	20019.1666332325; 18825.701946617	113.339876355764; 83.7404748011542	1.063	0.09	0.19836
[Similar to: Methylimidazoleacetic acid; ΔMass: -132.0421 Da]	C11 H16 N2 O6	272.101	1.228	93529			5	19	9	PreferredMS2	21577.0836870107; 13451.5781333	45.2678425344919; 128.560643642149	1.604	0.68	0.198628
[Similar to: Trimethoprim; ΔMass: 16.0351 Da]	C8 H14 N6 O5	274.103	7.742	1451356			5	9	9	PreferredMS2	37210.1857412776; 23274.056476878	102.525206247715; 330.783642973119	1.599	0.68	0.199115
Hypusine	C10 H23 N3 O3	233.174	0.719	133990			5	24	18	PreferredMS2	56615.7273758206; 48296.4516574666	29.5149452494266; 46.075401634937	1.172	0.23	0.199361
Indane	C9 H10	118.078	17.793	291256			5	18	14	PreferredMS2	3756.70981324798; 3883.56471967442	302.650296273494; 57.1692222019257	0.967	-0.05	0.199513
L-Histidine	C6 H9 N3 O2	155.07	1.486	227990	Metabolic pathways;Biosynthesis of secondary metabolites;Biosynthesis of plant secondary metabolites;Biosynthesis of amino acids;Other	Other	5	20	14	PreferredMS2	92813.9403152939; 76646.7517038381	48.5922015826584; 33.879898495075	1.211	0.28	0.199636
[Similar to: 3-{[(4-Methoxy-1-methyl-1H-indazol-3-yl)amino]carbonyl}-2-pyrazinecarboxylic acid; ΔMass: -21.9804 Da]	C12 H11 N7 O6	349.077	7.789	168369			5	13	12	PreferredMS2	1287.9693570666; 2160.60674769704	87.8499778342196; 274.288479668594	0.596	-0.75	0.199697
clavulanic acid	C8 H9 N O5	199.048	2.859	1238111	Biosynthesis of antibiotics;Other		5	14	11	PreferredMS2	46140.0884025865; 78256.4727849147	226.109923602356; 107.594200415397	0.59	-0.76	0.200267
[Similar to: 4-(β-D-Glucopyranosyloxy)benzyl 4,5-dideoxy-3-C-methylpentonate; ΔMass: 246.1129 Da]	C4 H6 N6 O2	170.055	2.406	607695			5	14	13	PreferredMS2	3166.44984519055; 2306.32641330712	234.037388452382; 341.317046969024	1.373	0.46	0.200322
[Similar to: Omeprazole sulphone; ΔMass: -361.2571 Da]	C32 H57 N10 O P3 S	722.367	18.101	105801			5	15	13	OtherMS2	24015.7445665941; 17960.4858381635	74.8522281808712; 78.6670547630218	1.337	0.42	0.200368
triacetic acid	C6 H8 O4	144.042	1.538	144877	Microbial metabolism in diverse environments;Other	Superpathway of nicotinate degradation	5	15	14	PreferredMS2	34294.0076111102; 23059.5499130655	82.5754271924738; 87.339169513851	1.487	0.57	0.200392
PEG n8	C16 H34 O9	370.22	13.226	3631244			5	19	8	PreferredMS2	83802.0546209228; 40846.8290286512	80.8277264527464; 335.58979611448	2.052	1.04	0.200437
	C6 H N6 P	188	1.563	179661			5	15	14	PreferredMS2	76952.9523946094; 69543.6540124219	31.7091891256958; 40.7296997240471	1.107	0.15	0.200469
[Similar to: 1-(1-Benzofuran-2-yl)-2-({4-[4-(trifluoromethyl)phenyl]-4H-1,2,4-triazol-3-yl}thio)ethan-1-one; ΔMass: -18.0324 Da]	C21 H16 Cl N5 O3	421.093	18.338	821076			5	4	4	PreferredMS2	340.807440681432; 330.444964191938	319.902989400874; 216.336983631108	1.031	0.04	0.200769
Coumarone	C8 H6 O	118.042	1.288	705060			5	20	15	PreferredMS2	346186.419623076; 334650.420757795	35.1800640807919; 40.8726771606569	1.034	0.05	0.201197
		140.009	1.506	121184			5	16	11	PreferredMS2	22965.9363632675; 26956.46302247	71.0380001809866; 76.915954185483	0.852	-0.23	0.20137
Tenidap	C14 H9 Cl N2 O3 S	320.002	14.791	404555			5	19	16	PreferredMS2	274.378463893598; 278.191481612334	82.0485559083396; 316.553286543663	0.986	-0.02	0.20165
pretyrosine	C10 H13 N O5	227.079	1.591	579180	Metabolic pathways;Biosynthesis of secondary metabolites;Biosynthesis of amino acids;Other	Other	5	13	10	PreferredMS2	24480.2509022271; 65189.2391843423	125.62886103485; 127.839259919317	0.376	-1.41	0.201862
Hexadecanamide	C16 H33 N O	255.256	18.163	113853			5	22	8	PreferredMS2	71614.113070045; 78401.5533834333	14.2128966249255; 15.7113510582048	0.913	-0.13	0.201997
	C4 H6 Cl N4 O2 P3	269.938	0.723	185201			5	24	21	PreferredMS2	45919.3792177373; 37472.9818901684	66.9038028765739; 73.3427788989566	1.225	0.29	0.202523
[Similar to: SSR126768; ΔMass: 328.1585 Da]	C9 H11 N O5 P2	275.011	6.553	143822			5	17	12	PreferredMS2	39945.5412996028; 46722.4400428455	44.5807119946902; 64.4780219087551	0.855	-0.23	0.202625
[Similar to: Decarbamoyl-neosaxitoxin; ΔMass: 14.0518 Da]	C7 H10 N6 O5	258.072	1.301	146014			5	16	12	PreferredMS2	2364.72303826013; 4732.91351297296	154.413974575602; 229.827843487219	0.5	-1	0.203227
TOLMETIN	C15 H15 N O3	257.105	14.672	118462	Biosynthesis of secondary metabolites;Isoquinoline alkaloid biosynthesis		5	6	5	PreferredMS2	360.01512914919; 322.034016532135	400.234447892451; 13.3953364519599	1.118	0.16	0.203299
[Similar to: (1-{[3,5-Bis(trifluoromethyl)phenyl]sulfonyl}piperidin-4-yl)(phenyl)methanone; ΔMass: 296.0660 Da]		169.017	2.903	142730			5	18	18	PreferredMS2	5111.07894823961; 579.031062454587	148.359318807635; 262.968863246995	8.827	3.14	0.203346
2-oxohex-4-enoic acid	C6 H8 O3	128.047	2.778	1276216	Metabolic pathways;Microbial metabolism in diverse environments;Degradation of aromatic compounds;Aminobenzoate degradation;Other	Other	5	15	13	PreferredMS2	82403.9770788915; 122829.135876605	92.9696924088549; 119.837661502824	0.671	-0.58	0.203562
N(6)-Methyladenosine	C11 H15 N5 O4	281.112	1.766	3295561			5	10	9	PreferredMS2	1693052.18751413; 1542042.4697832	24.5707152987432; 35.5103287458141	1.098	0.13	0.203609
[Similar to: Azaspiracid-3; ΔMass: 575.3611 Da]	C10 H20 O7	252.121	7.745	1716266			5	8	8	PreferredMS2	44015.5782931313; 28985.7310319308	102.087554956767; 330.379370205483	1.519	0.6	0.204083
	C13 H29 N6 O5 P3	442.142	13.777	138708			5	13	12	PreferredMS2	438.877959746256; 258.011149999991	114.709482343307; 419.901513745007	1.701	0.77	0.204145
indol-2-one	C8 H5 N O	131.037	4.612	1068249			5	15	14	PreferredMS2	335383.552143192; 243159.410424996	60.6514457673988; 49.1698133725194	1.379	0.46	0.204256
	C6 H8 N4 O4 S	232.026	3.045	675382			5	23	17	PreferredMS2	10942.291523666; 6550.48995561396	206.147481809166; 271.913733289414	1.67	0.74	0.205389
	C13 H11 N5 O6 S	365.042	2.622	306994			5	17	13	PreferredMS2	687.452592981469; 442.980092106427	172.536565814953; 240.553486529076	1.552	0.63	0.205612
(3R,5R)-1,3,5-Trihydroxy-4-{[(2E)-3-(4-hydroxy-3-methoxyphenyl)-2-propenoyl]oxy}cyclohexanecarboxylic acid	C17 H20 O9	368.111	11.577	292772			5	10	9	PreferredMS2	6463.6975200235; 13573.9464278759	170.634715529134; 173.594352448456	0.476	-1.07	0.20579
pentabamate	C8 H16 N2 O4	204.111	0.899	479145	Microbial metabolism in diverse environments;Other		5	23	20	PreferredMS2	165978.099628149; 178974.342275171	24.9398420589131; 52.330016741508	0.927	-0.11	0.205879
9-Carboxymethoxymethylguanine	C8 H9 N5 O4	239.065	2.437	8099003			5	16	15	PreferredMS2	629.315246113081; 419.760798244221	422.924503214343; 114.984870356194	1.499	0.58	0.205977
	C12 H21 N4 P S	284.123	8.116	103250			5	29	21	PreferredMS2	1482.28493993266; 1428.23442338961	66.908583529328; 284.67030337873	1.038	0.05	0.206128
[Similar to: Fenarimol; ΔMass: 80.0173 Da]	C8 H12 O5 P2	250.015	10.16	169162			5	20	16	PreferredMS2	8332.3663886897; 3749.45638589804	181.823442007569; 159.876101568877	2.222	1.15	0.206423
Boc-D-Asn-OH	C9 H16 N2 O5	232.106	1.938	83007	Metabolic pathways;Biosynthesis of secondary metabolites;Biosynthesis of amino acids;Arginine and proline metabolism;Other	Other	5	16	13	PreferredMS2	30252.5630816228; 29491.2110064301	58.3759691317397; 43.0450397673081	1.026	0.04	0.206436
6-Oxo-2-piperidinecarboxylic acid	C6 H9 N O3	143.058	0.869	115488	Biosynthesis of antibiotics		5	13	12	PreferredMS2	71004.4848299006; 69482.593740161	25.7809176937813; 22.8816196675002	1.022	0.03	0.207394
2,5-Furandicarbaldehyde	C6 H4 O3	124.016	2.857	1140207	Metabolic pathways;Microbial metabolism in diverse environments;Aminobenzoate degradation;Other		5	15	11	PreferredMS2	158964.760837349; 203681.079286424	87.278404130539; 104.060858814267	0.78	-0.36	0.207935
1,7-Dimethyluric acid	C7 H8 N4 O3	196.06	6.566	5345564	Metabolic pathways;Biosynthesis of secondary metabolites;Other	Caffeine degradation IV (bacteria, via demethylation and oxidation)	5	13	10	PreferredMS2	1274286.39169803; 932466.911870989	69.1866345910773; 107.879158330391	1.367	0.45	0.208134
[Similar to: 5-Formyl-4,8-dihydroxy-3-(3-methoxy-3-oxo-1-propen-2-yl)-8a-methyldecahydro-2-naphthalenyl 3,4-dihydroxy-2-methylenebutanoate; ΔMass: 6.0496 Da]	C17 H20 N6 O7	420.139	14.754	12679985			5	16	15	PreferredMS2	879.275507416792; 421.422645826878	402.120185641387; 333.722246331958	2.086	1.06	0.20824
6-[2-Formyl-5-(hydroxymethyl)-1H-pyrrol-1-yl]norleucine	C12 H18 N2 O4	254.127	1.041	136797			5	18	17	PreferredMS2	13395.9066373692; 14722.5089025217	58.7044589916859; 127.889968740923	0.91	-0.14	0.208315
cis-acetylacrylic acid	C5 H6 O3	114.032	1.81	100109	Metabolic pathways;Microbial metabolism in diverse environments;Degradation of aromatic compounds;Phenylalanine metabolism;Other	Superpathway of aromatic compound degradation via 2-oxopent-4-enoate;Superpathway of aromatic compound degradation via 3-oxoadipate;Superpathway of aerobic toluene degradation;Mandelate degradation to acetyl-CoA;Toluene degradation IV (aerobic) (via catechol);Meta cleavage pathway of aromatic compounds;Other	5	21	18	PreferredMS2	6430.56545375563; 8137.88834236663	95.4280941450313; 130.998317462728	0.79	-0.34	0.208419
[Similar to: Lansoprazole; ΔMass: -10.0120 Da]	C13 H13 N7 O7	379.088	5.65	129002			5	13	13	PreferredMS2	271.024318961527; 251.555797460991	301.708206904069; 203.87044529086	1.077	0.11	0.208474
[Similar to: 5,7-Dihydroxy-2-(4-hydroxyphenyl)-6,8-bis[3,4,5-trihydroxy-6-(hydroxymethyl)tetrahydro-2H-pyran-2-yl]-4H-chromen-4-one; ΔMass: 388.1393 Da]	C6 H2 N6 O3	206.019	8.179	133127			5	18	14	PreferredMS2	26671.8392157744; 20375.0093326823	52.7687227344637; 92.3786879541278	1.309	0.39	0.208582
[Similar to: 5-APDI; ΔMass: -187.0005 Da]	C20 H18 N4 O3	362.137	14.129	1037309	Other		5	13	6	PreferredMS2	458.279652170062; 377.333233578858	365.831746641428; 235.443853979817	1.215	0.28	0.208697
5-acetylamino-6-amino-3-methyluracil	C7 H10 N4 O3	198.075	1.158	4672407	Other		5	15	13	PreferredMS2	1022808.07842215; 770643.208434146	90.5620908018152; 108.594982763635	1.327	0.41	0.209968
aloesin	C19 H22 O9	394.126	15.243	835382			5	12	8	PreferredMS2	446.718803747025; 434.440970997382	356.758351650776; 247.490811135669	1.028	0.04	0.210057
	C20 H23 N6 O11 P	554.117	1.58	46501			5	10	10	OtherMS2	4661.22191563955; 2123.35158360398	56.9113815896648; 167.124220744436	2.195	1.13	0.211362
indospicine	C7 H15 N3 O2	173.116	2.093	1178064			5	17	9	PreferredMS2	438848.746207967; 303176.164027941	73.3871895962285; 81.1229128169255	1.448	0.53	0.211469
alpha-Glutamyl-4-hydroxyproline	C10 H16 N2 O6	260.101	0.935	497727			5	21	19	PreferredMS2	215448.199548125; 201472.242551535	42.6170300648173; 35.24560372552	1.069	0.1	0.211821
	C13 H19 N O10 P2	411.048	2.603	1259887			5	9	7	PreferredMS2	1314.63831297604; 796.954049467147	177.704916699046; 245.887312993334	1.65	0.72	0.212242
1-Aminocyclohexanecarboxylic acid	C7 H13 N O2	143.095	1.478	5422014	Other		4	17	12	PreferredMS2	1292129.50738242; 2210650.34981501	62.8481172214014; 72.7198272302541	0.585	-0.77	0.212487
3-Amino-2-(1-pyrrolidinylcarbonyl)-4(3H)-quinazolinone	C13 H14 N4 O2	258.108	6.542	275234			5	20	19	PreferredMS2	2545.51882202622; 1127.41973534007	175.15758231548; 363.05987149076	2.258	1.17	0.212547
	C9 H13 N3 O2 S2	259.046	0.858	148988	Metabolic pathways;Biosynthesis of antibiotics;Other	Other	5	14	11	PreferredMS2	62635.2078126453; 57030.5657949925	34.9110866409348; 50.9803534328346	1.098	0.14	0.212615
[Similar to: Fenoxaprop-ethyl; ΔMass: 96.0457 Da]	C9 H7 N5 O3 S	265.026	4.525	137715			5	20	14	PreferredMS2	62752.8190843271; 40345.6416168828	51.2882909645502; 59.438538671322	1.555	0.64	0.212965
[Similar to: Oxohongdenafil; ΔMass: -198.0205 Da]	C26 H42 N6 O15	678.269	15.465	136611			5	6	6	OtherMS2	742.533383333398; 329.225493778409	184.912427729876; 409.927516344794	2.255	1.17	0.214242
[Similar to: Ethyl 4-piperidino-3-[(2,2,2-trichloroacetyl)amino]benzoate; ΔMass: -58.0367 Da]	C17 H24 O10 P2	450.083	15.603	884755			5	22	18	PreferredMS2	464.992711193661; 417.869640835852	374.699332520416; 279.48276877858	1.113	0.15	0.214416
[Similar to: Maltotriose; ΔMass: 279.0479 Da]	C8 H19 N O6	225.121	1.322	169270			5	13	8	PreferredMS2	7800.46787810026; 7629.13275248104	130.726103724617; 203.580561289671	1.022	0.03	0.214764
2-methoxyacetaminophen sulfate	C9 H11 N O6 S	261.031	3.091	175075			5	14	13	PreferredMS2	581.16883102694; 460.459778286149	289.422210064346; 249.933787958374	1.262	0.34	0.215001
2-Aminonicotinic acid	C6 H6 N2 O2	138.043	1.778	310899	Metabolic pathways;Other		5	14	13	PreferredMS2	38617.6838492492; 68923.3484853013	97.8359702218535; 91.2908861370469	0.56	-0.84	0.215477
CARBOXYIBUPROFEN	C13 H16 O4	236.105	15.607	4382056	Metabolic pathways;Biosynthesis of secondary metabolites;Biosynthesis of antibiotics;Ubiquinone and other terpenoid-quinone biosynthesis;Other	Other	5	10	9	PreferredMS2	2580.61467124984; 1854.2041470257	389.082858367238; 244.587571299202	1.392	0.48	0.215726
nor-6β-Oxycodol	C17 H21 N O4	303.147	6.86	186246	Metabolic pathways;Biosynthesis of secondary metabolites;Tropane, piperidine and pyridine alkaloid biosynthesis;Other	Other	5	15	11	PreferredMS2	216.145397678707; 195.105720519855	36.2032499794915; 412.209685963613	1.108	0.15	0.215736
Dihydrouridine	C9 H14 N2 O6	246.085	1.132	673898			5	16	15	PreferredMS2	472912.942073602; 401989.824724961	22.777009152446; 27.5785812822662	1.176	0.23	0.216218
Syringic acid	C9 H10 O5	198.053	5.771	554513	Metabolic pathways;Microbial metabolism in diverse environments;Biosynthesis of antibiotics;Aminobenzoate degradation;Tyrosine metabolism;Other	Other	5	20	16	PreferredMS2	480.578261944308; 592.917372797259	82.2994269414498; 416.163027268777	0.811	-0.3	0.216341
	C7 H11 N O4 P2	235.016	3.635	363038			5	21	17	PreferredMS2	554.490072119602; 379.539568553285	233.271674289267; 221.293050801536	1.461	0.55	0.217
cis,cis-Muconic acid	C6 H6 O4	142.027	2.855	2567557	Metabolic pathways;Microbial metabolism in diverse environments;Degradation of aromatic compounds;Other	Superpathway of aromatic compound degradation via 2-oxopent-4-enoate;Superpathway of aromatic compound degradation via 3-oxoadipate;Superpathway of aerobic toluene degradation;Mandelate degradation to acetyl-CoA;Toluene degradation IV (aerobic) (via catechol);Meta cleavage pathway of aromatic compounds;Other	5	14	10	PreferredMS2	355413.922703785; 440358.885566865	87.0038637076482; 103.542357102878	0.807	-0.31	0.217168
	C12 H23 N O4 S	277.135	12.367	144028			5	10	8	PreferredMS2	41843.4949172317; 40059.9806651292	64.168409389387; 84.9858146677989	1.045	0.06	0.217315
Dihydrouridine	C9 H14 N2 O6	246.085	1.001	439692			5	14	12	PreferredMS2	95791.2681674028; 105852.111534687	55.2449699415914; 73.2703916648933	0.905	-0.14	0.217319
[Similar to: trans-Clovamide; ΔMass: 95.1325 Da]	C6 H4 N2 O8 S	263.968	4.447	198962			5	17	14	PreferredMS2	207.436020795882; 855.534714988099	380.476213908819; 214.518279018419	0.242	-2.04	0.217469
(2E)-2-Cyano-N-(ethylcarbamoyl)-2-(methoxyimino)acetamide	C7 H10 N4 O3	198.075	2.085	526008	Other		5	12	10	PreferredMS2	83279.5756581119; 62016.0059730475	102.442382952904; 136.900710884577	1.343	0.43	0.218177
[Similar to: Acycloguanosine; ΔMass: -327.0951 Da]	C22 H28 N6 O11	552.181	2.587	200527			5	11	11	PreferredMS2	298.431278795116; 321.802314899425	400.368310633035; 80.2936808191653	0.927	-0.11	0.218488
	C15 H27 N O6	317.184	9.653	435829			5	9	9	PreferredMS2	93986.2145970443; 81240.6984189571	78.9411828123607; 84.6773078060835	1.157	0.21	0.218506
	C13 H13 N5 O7 S	383.053	2.606	699005			5	18	13	PreferredMS2	1418.72960951788; 991.46298247652	173.989018032328; 241.603310664169	1.431	0.52	0.219283
Imidazolelactic acid	C6 H8 N2 O3	156.053	2.355	104206	Metabolic pathways;Other		5	16	12	PreferredMS2	4923.2108680552; 1687.29099867812	138.82474290853; 275.779839869613	2.918	1.54	0.219823
DL-Mevalonic acid	C6 H12 O4	148.073	3.671	2333791	Metabolic pathways;Biosynthesis of secondary metabolites;Biosynthesis of antibiotics;Biosynthesis of plant secondary metabolites;Biosynthesis of amino acids;2-Oxocarboxylic acid metabolism;Other	Other	5	10	8	PreferredMS2	43490.9591590272; 31874.4825037323	204.956310552233; 247.895872061184	1.364	0.45	0.219845
4-nitrophenyl-beta-D-galactoside	C12 H15 N O8	301.08	1.154	984845			5	17	16	PreferredMS2	63898.7788621232; 120840.425146545	126.10645544788; 128.754155593526	0.529	-0.92	0.22065
HET0016	C12 H18 N2 O	228.122	0.908	2617093	Biosynthesis of antibiotics;Other		5	15	12	PreferredMS2	688629.025229275; 876706.832969804	58.6720476895475; 62.5748038759427	0.785	-0.35	0.220978
		229.125	0.908	255163			5	18	12	PreferredMS2	62317.6365483073; 79655.9062394311	56.1900630101112; 61.6786997505897	0.782	-0.35	0.221214
[Similar to: 6-Deoxy-α-L-mannopyranosyl-(1->4)-β-D-glucopyranosyl-(1->6)-1-O-[(3β,5ξ,9ξ,18ξ)-3-{[2-O-(6-deoxy-α-L-mannopyranosyl)-α-L-arabinopyranosyl]oxy}-23-hydroxy-28-oxoolean-12-en-28-yl]-β-D-glucopyranose; ΔMass: 921.4094 Da]	C16 H29 N O4	299.21	17.77	216338			5	7	6	PreferredMS2	31736.2792472634; 25492.2394719412	79.539439412367; 123.609326758888	1.245	0.32	0.221269
[Similar to: 3-Amino-5-morpholinomethyl-2-oxazolidinone (AMOZ); ΔMass: 0.0000 Da]	C8 H15 N3 O3	201.111	1.748	749889			5	5	3	PreferredMS2	258878.45572458; 115687.097305856	67.3991510269457; 112.293575585304	2.238	1.16	0.221959
	C13 H17 N5 O3 P2 S	385.054	14.622	1667993			5	9	9	PreferredMS2	808.846860373423; 761.840461537867	420.361159064296; 13.2563962180076	1.062	0.09	0.222457
		255.813	0.785	141351			5	10	9	NoMSn	7446.64226649063; 29445.7843077987	107.780047292015; 119.038117575653	0.253	-1.98	0.223134
[Similar to: HU-331; ΔMass: -119.9671 Da]	C17 H29 N4 O8 P	448.171	17.899	295487			4	12	5	PreferredMS2	6088.89216501464; 2892.99742199436	241.040209447578; 160.68473667038	2.105	1.07	0.224029
3-hydroxyoctanoylcarnitine	C15 H29 N O5	303.205	11.501	374962			5	7	7	PreferredMS2	144712.936791357; 107666.341694863	66.2581913798317; 55.9810707739346	1.344	0.43	0.224824
(3E)-3-(Hydroxymethyl)-2-oxo-5-[(1S,8aS)-5,5,8a-trimethyl-2-methylenedecahydro-1-naphthalenyl]-3-pentenoic acid	C20 H30 O4	334.212	18.579	118601			5	29	17	PreferredMS2	6031.54034215905; 2111.63524062513	151.289840736248; 242.429554795197	2.856	1.51	0.224944
[Similar to: Soyasaponin I; ΔMass: 634.4681 Da]	C10 H8 N6 O6	308.051	1.406	174021			5	12	8	PreferredMS2	43828.3252392637; 30897.1679352424	75.6432922895303; 79.0480985512523	1.419	0.5	0.225122
2,6-Toluene diisocyanate	C9 H6 N2 O2	174.04	3.544	8030973			5	7	6	PreferredMS2	820008.987601336; 648832.074874243	151.670959399015; 27.526072673613	1.264	0.34	0.225194
caroxazone	C10 H10 N2 O3	206.069	2.587	76145			5	21	19	PreferredMS2	315.098174569812; 359.054112076363	271.192649126955; 104.030314370746	0.878	-0.19	0.226212
	C19 H34 N4 O9 P2	524.178	16.473	133530			5	16	14	OtherMS2	612.599671974572; 369.173383332332	125.504045760229; 405.716736770692	1.659	0.73	0.226296
5-Methoxy-1H-indol-6-yl beta-D-glucopyranosiduronic acid	C15 H17 N O8	339.095	3.619	765835			5	12	11	PreferredMS2	17245.1425479943; 3577.26131865231	204.072113602386; 202.551005445803	4.821	2.27	0.226591
[Similar to: (2E,4E,14E)-13-Hydroperoxy-N-(2-methylpropyl)icosa-2,4,14-trienamide; ΔMass: 195.2375 Da]	C6 H10 N6 O2	198.087	13.983	483587			5	12	10	PreferredMS2	25909.6535726848; 14661.0814823892	181.48258503045; 126.622486015102	1.767	0.82	0.226602
(9aR,9bS)-9a-Hydroxy-6,9-dimethyl-3-methylene-3,3a,4,5,9a,9b-hexahydroazuleno[4,5-b]furan-2,7-dione	C15 H16 O4	260.103	12.76	531694			5	19	18	PreferredMS2	1598.12872316475; 1440.52798229499	341.082250782498; 223.371297510924	1.109	0.15	0.22663
[Similar to: Losartan; ΔMass: -15.9949 Da]	C22 H23 Cl N6 O2	438.157	17.972	1523549			5	7	7	PreferredMS2	359.925234425486; 314.115892177282	422.286184120985; 26.536215661001	1.146	0.2	0.226869
[Similar to: 4-(4-Hydroxyphenyl)-2-butanyl 6-O-[(4ξ)-α-L-threo-pentofuranosyl]-β-D-glucopyranoside; ΔMass: 80.9950 Da]	C20 H29 N O6	379.2	16.172	504835			5	4	4	PreferredMS2	328.376694753461; 318.203787492642	344.96162328615; 280.606727134642	1.032	0.05	0.227303
	C6 H2 O4	137.995	2.476	374992			5	21	17	PreferredMS2	38783.8164304089; 66402.7641213495	84.33527643212; 100.828810553151	0.584	-0.78	0.227367
N6-Acetyl-L-lysine	C8 H16 N2 O3	188.116	1.072	982858	Other	Superpathway of L-lysine degradation	5	14	11	PreferredMS2	522048.535574349; 411430.028588718	27.74087528403; 37.5652273930865	1.269	0.34	0.227923
[Similar to: Ergosinine; ΔMass: 381.2053 Da]	C8 H10 N2 O2	166.074	8.113	162748			5	18	15	PreferredMS2	12214.3762473166; 28547.3060107184	111.436464113079; 107.170264967054	0.428	-1.22	0.228352
[Similar to: 6-Morpholino-N-(tetrahydro-2-furanylmethyl)-3-pyridinesulfonamide; ΔMass: 59.0736 Da]	C11 H12 N2 O4 S	268.052	6.924	180382			5	13	12	PreferredMS2	425.758588043312; 205.305142295584	189.316657414711; 248.994958492862	2.074	1.05	0.228447
	C9 H14 N2 O4 S2	278.04	0.805	94593			5	16	14	NoMSn	27190.0372712664; 21048.9764702417	37.8100159763035; 78.9136253243135	1.292	0.37	0.228635
N-Methyl homarylamine	C11 H15 N O2	193.11	18.509	97435			5	15	14	PreferredMS2	11525.7732891325; 16730.2568184306	103.114388212634; 88.3095062227362	0.689	-0.54	0.229815
[Similar to: 3-{[(4-Methoxy-1-methyl-1H-indazol-3-yl)amino]carbonyl}-2-pyrazinecarboxylic acid; ΔMass: 107.0394 Da]	C5 H4 N10 O	220.057	1.179	654860			5	11	9	PreferredMS2	161057.411270367; 130769.725185044	85.1860444738383; 95.6973088562996	1.232	0.3	0.229818
[Similar to: Obscurolide A1; ΔMass: 58.0442 Da]	C8 H15 N3 O S2	233.066	9.5	109071			5	17	15	PreferredMS2	4542.47608387037; 7144.2953146567	127.046662039972; 142.289221825498	0.636	-0.65	0.229899
[Similar to: (1R,2R,3R,3aS,5aS,6R,7R,10R,10aR,10cR)-1,2,6,7-Tetrahydroxy-3,7,10a,10c-tetramethyl-4-oxo-2,3,3a,4,5a,6,6a,7,10,10a,10b,10c-dodecahydro-1H-phenanthro[10,1-bc]furan-10-yl β-D-glucopyranoside; ΔMass: 216.0871 Da]	C15 H18 N6 O2	314.149	18.358	87817			5	15	14	PreferredMS2	67188.1881344672; 74709.4044946055	12.6373690631248; 14.6255082198683	0.899	-0.15	0.230444
anticapsin	C9 H13 N O4	199.084	2.294	85721	Biosynthesis of antibiotics;Other		5	19	17	PreferredMS2	32545.0329579779; 27264.9108158735	60.2553054870114; 48.8270971167802	1.194	0.26	0.231803
	C11 H23 N3 O2	229.179	1.779	230930			5	4	3	PreferredMS2	51113.1575642419; 35667.6347180469	61.470173252206; 97.1745224551685	1.433	0.52	0.231807
	C19 H36 N2 O3 P2 S	434.191	18.088	119218			5	24	22	NoMSn	28702.6666455167; 20257.7199115459	78.0721598167562; 108.886096854371	1.417	0.5	0.23204
[Similar to: Rabeprazole; ΔMass: 112.0788 Da]	C9 H13 N O5 S	247.052	1.724	533688			5	14	12	PreferredMS2	2900.32841593996; 2356.8363517091	339.901408025576; 180.67473135676	1.231	0.3	0.232381
	C17 H27 N O5	325.189	17.878	1490749			5	8	7	PreferredMS2	147533.602370626; 87530.0550234721	121.498758701149; 147.278136132703	1.686	0.75	0.232534
Epirizole	C11 H14 N4 O2	234.112	2.941	1413616			5	11	9	PreferredMS2	144080.541974222; 148514.851464746	47.3386157050336; 118.392240562305	0.97	-0.04	0.232598
[Similar to: L-Glutathione (reduced); ΔMass: 8.0343 Da]	C9 H17 N O6 S2	299.05	2.93	138397			5	13	11	PreferredMS2	24219.1374257336; 17359.0027061662	100.136681643206; 85.3147266502642	1.395	0.48	0.232993
cis-acetylacrylic acid	C5 H6 O3	114.032	1.493	85083	Metabolic pathways;Microbial metabolism in diverse environments;Degradation of aromatic compounds;Phenylalanine metabolism;Other	Superpathway of aromatic compound degradation via 2-oxopent-4-enoate;Superpathway of aromatic compound degradation via 3-oxoadipate;Superpathway of aerobic toluene degradation;Mandelate degradation to acetyl-CoA;Toluene degradation IV (aerobic) (via catechol);Meta cleavage pathway of aromatic compounds;Other	5	17	15	PreferredMS2	14596.9824220644; 23334.2666224066	89.14971639569; 66.6817076729474	0.626	-0.68	0.23311
15-Deoxy-Δ12,14-prostaglandin A1	C20 H30 O3	318.219	18.389	474903	Metabolic pathways;Biosynthesis of secondary metabolites;Other	Other	5	18	4	PreferredMS2	2918.39642730155; 1906.62541911195	192.77606063375; 177.575787331368	1.531	0.61	0.233215
	C6 H14 Cl N4 O7 P3	381.978	0.803	61002			5	21	12	NoMSn	895.719527507852; 1324.71179393575	97.0778054969406; 269.926839593252	0.676	-0.56	0.233271
	C5 H5 N9	191.067	0.808	616773			5	19	17	PreferredMS2	207140.480242886; 159190.198916032	43.3524757540587; 71.7881322266337	1.301	0.38	0.233609
	C8 H5 N5 O3 S	251.01	4.538	234820			5	25	18	PreferredMS2	100276.978921521; 58253.1220092973	63.4740356715684; 69.6564611249228	1.721	0.78	0.234744
3-methyl-cis,cis-muconic acid	C7 H8 O4	156.042	2.853	349028	Metabolic pathways;Microbial metabolism in diverse environments;Biosynthesis of secondary metabolites;Biosynthesis of antibiotics;Degradation of aromatic compounds;Other	Superpathway of aromatic compound degradation via 2-oxopent-4-enoate;Superpathway of chorismate metabolism;Superpathway of aromatic compound degradation via 3-oxoadipate;Superpathway of aerobic toluene degradation;Mandelate degradation to acetyl-CoA;Toluene degradation IV (aerobic) (via catechol);Meta cleavage pathway of aromatic compounds;Other	5	24	22	PreferredMS2	43784.0110884463; 51786.8454685896	87.3744910084929; 109.953998558597	0.845	-0.24	0.235277
[Similar to: HET0016; ΔMass: -4.8496 Da]	C3 H7 N3 O4 P2	210.991	1.784	80274			5	12	11	PreferredMS2	2188.42508604101; 4360.65276848142	157.212694898448; 160.728421550733	0.502	-0.99	0.23629
Adenosine	C10 H13 N5 O4	267.097	1.795	423070	Metabolic pathways;Other	Other	5	14	13	PreferredMS2	172672.899308102; 160631.929000351	53.5851657691667; 44.3097568750082	1.075	0.1	0.236382
[Similar to: 2-(1-{2-Oxo-2-[(2-pyridinylmethyl)amino]ethyl}cyclohexyl)acetic acid; ΔMass: 18.0607 Da]	C12 H12 N6 O2	272.102	17.862	78577			5	18	11	PreferredMS2	16000.6580689241; 22041.1745107426	62.3783613678682; 72.9965224242826	0.726	-0.46	0.236398
Ethanal tetramer	C8 H16 O4	176.105	13.98	591039			5	11	8	PreferredMS2	31713.8756547943; 17600.7839885659	181.169551043856; 126.306829593682	1.802	0.85	0.236675
[Similar to: Linustatin; ΔMass: 89.0842 Da]	C12 H16 O10	320.074	1.816	1616735			5	13	11	PreferredMS2	80866.1391142824; 100742.471541473	76.6905350234827; 191.142249568736	0.803	-0.32	0.236765
[Similar to: Leucylproline; ΔMass: 0.1770 Da]	C5 H11 O2 P3 S	227.97	2.35	278548			5	10	9	PreferredMS2	6535.2601294114; 14148.0393839861	178.152231578088; 129.643417813438	0.462	-1.11	0.237658
Triazolealanine	C5 H8 N4 O2	156.065	1.155	688424	Microbial metabolism in diverse environments;Other		5	19	15	PreferredMS2	150112.897673274; 111224.916786937	92.1866654911656; 109.020310050138	1.35	0.43	0.237729
trans-caffeic acid	C9 H8 O4	180.042	1.349	828450	Metabolic pathways;Microbial metabolism in diverse environments;Biosynthesis of secondary metabolites;Biosynthesis of antibiotics;Degradation of aromatic compounds;Biosynthesis of plant secondary metabolites;Phenylalanine metabolism;Biosynthesis of alkaloids derived from shikimate pathway;Biosynthesis of amino acids;Phenylpropanoid biosynthesis;2-Oxocarboxylic acid metabolism;Biosynthesis of phen…	Superpathway of chorismate metabolism;Superpathway of scopolin and esculin biosynthesis;Superpathway of aromatic amino acid biosynthesis;Superpathway of 4-hydroxybenzoate biosynthesis (yeast);Other	5	17	8	PreferredMS2	4127.24292451624; 4472.09793248877	55.4684127349232; 384.699672485469	0.923	-0.12	0.237818
[Similar to: Pentoxazone; ΔMass: -53.0464 Da]	C20 H23 Cl N2 O5	406.129	18.04	331028			5	14	13	PreferredMS2	594.847095717982; 545.61316330071	353.964049603892; 158.719634851813	1.09	0.12	0.238118
[Similar to: (1R,3R,8S,10R,13S,16S,17R)-6,12,17-Trihydroxy-16-methyl-8-(2-methyl-2-propanyl)-2,4,14,19-tetraoxahexacyclo[8.7.2.01,11 03,7 07,11 013,17]nonadecane-5,15,18-trione; ΔMass: -53.0631 Da]	C25 H27 N5 O5	477.2	15.358	297036			5	6	6	PreferredMS2	276.93390799056; 269.89043506105	367.054067672587; 281.051873956157	1.026	0.04	0.238309
Sedanolide	C12 H18 O2	194.131	17.709	378732			5	18	18	PreferredMS2	3838.54909701296; 5649.7427670874	148.794063760051; 294.17198308443	0.679	-0.56	0.238879
[Similar to: N-(2,5-Dimethoxyphenyl)-N'-(2-hydroxyethyl)thiourea; ΔMass: 55.0422 Da]	C8 H11 N O3 S	201.046	2.297	294680			4	1	1	PreferredMS2	386.818871507445; 354.731100236907	413.548678545797; 31.0994833381587	1.09	0.12	0.239162
[Similar to: Cefixime; ΔMass: 110.9999 Da]	C14 H16 O6 P2	342.041	12.274	287969			4	9	9	PreferredMS2	239.44056987862; 236.764583696117	377.876771723389; 251.213496684057	1.011	0.02	0.239613
	C4 H8 N4 O3 S	192.031	1.399	278890			5	14	7	OtherMS2	12783.3235740442; 25764.2423897672	148.971429168897; 124.992269637911	0.496	-1.01	0.239654
[Similar to: Ethyl 5-cyano-6-(methylthio)-2-phenylnicotinate; ΔMass: 80.0310 Da]	C6 H10 N4 O3 S	218.047	2.696	109948			5	24	21	PreferredMS2	1238.1398261726; 1082.89445699126	269.67074981651; 304.414712186009	1.143	0.19	0.239813
	C11 H20 N4 O4	272.148	0.935	156764			5	25	7	NoMSn	9066.1678756108; 25163.3516855343	129.607830415608; 130.141339202973	0.36	-1.47	0.239814
2-(Ethylamino)-4,5-dihydroxybenzamide	C9 H12 N2 O3	196.085	6.477	151544			5	13	7	PreferredMS2	21066.7617946106; 26268.9224574281	107.071331732055; 105.854889446342	0.802	-0.32	0.240048
1,3,7-Trimethyluric acid	C8 H10 N4 O3	210.075	9.376	564283	Microbial metabolism in diverse environments;Other		5	14	11	PreferredMS2	111189.278206639; 128932.204049844	67.2317902014961; 104.56805994075	0.862	-0.21	0.240153
[Similar to: Clotrimazole; ΔMass: 68.1101 Da]	C6 H14 O6 P2 S	275.998	7.084	900707			5	20	12	PreferredMS2	302131.593934022; 190322.692479568	57.695817845426; 63.7433548123652	1.587	0.67	0.24148
Asp-tyr	C13 H16 N2 O6	296.101	2.314	126919			5	18	15	PreferredMS2	31760.5476569456; 27531.6863165851	72.2915032846648; 60.1934427788707	1.154	0.21	0.241779
[Similar to: CP-642931; ΔMass: 220.1324 Da]	C6 H9 N3	123.08	0.819	582562			5	19	16	PreferredMS2	329213.618320944; 299358.177963296	34.7474293545365; 25.8610991063785	1.1	0.14	0.242007
4-Hydroxyprolylleucine	C11 H20 N2 O4	244.142	2.591	207737			5	15	14	PreferredMS2	75117.4425860153; 68420.5996999532	60.3025846488533; 36.8793684026739	1.098	0.13	0.243585
N6-Acetyl-L-lysine	C8 H16 N2 O3	188.116	0.906	587384	Other	Superpathway of L-lysine degradation	5	16	13	PreferredMS2	283283.511032894; 219766.574152867	42.9311132830628; 45.4365952236327	1.289	0.37	0.244371
[Similar to: Sedanolide; ΔMass: 36.0212 Da]	C12 H14	158.109	17.066	919061			5	5	4	PreferredMS2	1635.58608563353; 1453.8663790325	288.328860206596; 311.790165958112	1.125	0.17	0.244396
	C7 H16 Cl O4 P S	262.019	0.796	296328			5	22	6	PreferredMS2	8461.92129587582; 10937.2909839948	70.9501409040122; 213.567363164588	0.774	-0.37	0.244566
[Similar to: Microcystin LF; ΔMass: 772.5148 Da]	C8 H8 N O2 P S	213.001	4.071	268261			5	7	6	PreferredMS2	38539.1316648713; 99421.7761787523	107.19960384365; 85.1546623395549	0.388	-1.37	0.244674
[Similar to: Chlordiazepoxide; ΔMass: 31.0306 Da]	C11 H12 N2 O4 S	268.052	2.858	344330			5	9	8	PreferredMS2	35409.390182599; 19982.6207248484	110.038947489231; 124.300944830833	1.772	0.83	0.244797
N-(3,4-Dihydroxyphenyl)glutamine	C11 H14 N2 O5	254.09	1.052	272999	Other		5	14	12	PreferredMS2	107008.238151727; 88958.7571723801	52.8808506781824; 29.9995807479209	1.203	0.27	0.245427
2-Amino-4-nitrophenol	C6 H6 N2 O3	154.038	0.993	265426	Other		5	21	17	PreferredMS2	141435.122529461; 121615.997433176	26.1025601524866; 35.4213801624774	1.163	0.22	0.246061
	C22 H33 N5 O2	399.262	17.916	295531			5	14	7	PreferredMS2	34621.7511259535; 16683.3136510839	63.1523527734589; 151.388747724011	2.075	1.05	0.246192
(2Z)-3-(1,3-Benzodioxol-5-yl)acrylaldehyde	C10 H8 O3	176.047	11.568	110672			5	19	12	PreferredMS2	2772.71228983232; 5005.19711722484	157.355771887278; 169.4856416593	0.554	-0.85	0.246471
	C11 H12	144.094	15.607	388947			5	18	16	PreferredMS2	1987.27777121358; 1765.9873818435	368.329838193601; 59.3021030463956	1.125	0.17	0.246521
5-Methylcytidine	C10 H15 N3 O5	257.101	1.902	120405			5	15	14	PreferredMS2	61477.2359002677; 46464.3320267434	40.150330712413; 45.6878812635709	1.323	0.4	0.246614
2,5-Dimethyl-4-ethoxy-3(2H)-furanone	C8 H12 O3	156.079	7.139	123664			5	15	12	PreferredMS2	26167.2107461733; 23399.536537877	90.7546721222676; 55.811455746436	1.118	0.16	0.246711
	C4 H6 N4 O2 S	174.02	1.262	167490			5	17	10	PreferredMS2	12079.2749116904; 23467.873126646	146.672009355781; 108.218912245122	0.515	-0.96	0.246975
Asparaginyl-4-hydroxyproline	C9 H15 N3 O5	245.101	1.149	316304			5	22	20	PreferredMS2	41459.895450864; 44526.0224539976	73.9799113526698; 102.364290248047	0.931	-0.1	0.247043
[Similar to: 3,5-Dihydroxy-7-methoxy-6-methyl-1-oxo-1,3-dihydro-2-benzofuran-4-carboxylic acid; ΔMass: 35.9871 Da]	C8 H6 N6 O2	218.056	11.111	331941			5	21	16	PreferredMS2	15104.9793934238; 21760.2596560187	138.156049529792; 174.324304969171	0.694	-0.53	0.247072
(R)-3-hydroxybutyrylcarnitine	C11 H21 N O5	247.142	1.791	151605			5	13	11	PreferredMS2	34098.7575714907; 27676.0773708623	69.0658035324676; 93.5329372126169	1.232	0.3	0.247566
	C27 H34 N2 O8	514.232	14.226	190166			5	18	10	PreferredMS2	350.170328815686; 385.165349255115	16.0303979305634; 418.337292254622	0.909	-0.14	0.247599
N-Acetyl-D-galactosamine	C8 H15 N O6	221.09	0.864	740513	Metabolic pathways;Other	Other	5	15	12	PreferredMS2	379057.595913003; 329017.273155004	25.7330504785351; 35.3874245141861	1.152	0.2	0.248347
5-Phenylnicotinic acid	C12 H9 N O2	199.064	4.086	160521	Biosynthesis of alkaloids derived from shikimate pathway		5	13	10	PreferredMS2	36871.6337659619; 47998.8392190427	80.24127718671; 62.2539969962028	0.768	-0.38	0.248585
Valylproline	C10 H18 N2 O3	214.132	2.406	1167418	Metabolic pathways;Other	Other	5	16	14	PreferredMS2	427820.67383788; 389706.759553817	27.4319517591587; 52.2160023912504	1.098	0.13	0.249282
	C39 H43 N6 O13 P	834.263	14.754	1452107			5	25	21	OtherMS2	315.565389997328; 321.238179619082	413.485850526638; 32.6852241549941	0.982	-0.03	0.249558
N-(2-Morpholinophenyl)-N'-phenylurea	C17 H19 N3 O2	297.148	13.645	153298			5	13	11	PreferredMS2	292.737191620021; 315.723445080348	9.1362302585441; 418.613102259163	0.927	-0.11	0.249833
[Similar to: Candoxatril; ΔMass: 305.1650 Da]	C8 H14 N6 O	210.123	3.478	149689			5	5	4	PreferredMS2	17213.445838253; 10159.6917507611	104.109590502854; 166.612836190639	1.694	0.76	0.249975
3,4,5-Trihydroxy-1-cyclohexenecarboxylic acid	C7 H10 O5	174.053	1.006	333404	Metabolic pathways;Microbial metabolism in diverse environments;Biosynthesis of secondary metabolites;Biosynthesis of antibiotics;Degradation of aromatic compounds;Biosynthesis of plant secondary metabolites;Biosynthesis of alkaloids derived from shikimate pathway;Biosynthesis of amino acids;2-Oxocarboxylic acid metabolism;Biosynthesis of phenylpropanoids;Other	Superpathway of aromatic compound degradation via 2-oxopent-4-enoate;Superpathway of chorismate metabolism;Superpathway of aromatic compound degradation via 3-oxoadipate;Superpathway of aromatic amino acid biosynthesis;Other	4	5	4	PreferredMS2	94852.5972628614; 62217.693268766	45.0548712127777; 104.191190911419	1.525	0.61	0.250649
[Similar to: Ethyl 4-piperidino-3-[(2,2,2-trichloroacetyl)amino]benzoate; ΔMass: 71.9891 Da]	C12 H18 O6 P2	320.057	17.788	386375	Other		5	14	11	PreferredMS2	367.063774649957; 326.972337399606	308.436516253864; 283.045990317466	1.123	0.17	0.250943
[Similar to: Ginsenoside Rg2; ΔMass: 485.2877 Da]	C16 H29 N O4	299.21	16.536	1971541			5	4	4	PreferredMS2	479767.366553859; 433330.382967274	55.4405352632364; 97.9685872396441	1.107	0.15	0.250977
[Similar to: 4-(β-D-Glucopyranosyloxy)benzyl 4,5-dideoxy-3-C-methylpentonate; ΔMass: 246.1129 Da]		170.055	3.048	1898465			5	14	11	PreferredMS2	33299.4382961334; 22137.5216430214	208.507113088157; 247.520484622594	1.504	0.59	0.251018
[Similar to: Validamycin A; ΔMass: 180.2226 Da]	C7 H13 N O7 P2 S	316.988	3.095	185377			5	17	13	PreferredMS2	744.359846051529; 553.022942524551	265.904862851722; 241.391932906864	1.346	0.43	0.25111
Boc-D-Asn-OH	C9 H16 N2 O5	232.106	1.63	183736	Metabolic pathways;Biosynthesis of secondary metabolites;Biosynthesis of amino acids;Arginine and proline metabolism;Other	Other	5	17	14	PreferredMS2	84558.8140697756; 69949.7101645261	41.2194253141263; 49.4325758853604	1.209	0.27	0.251346
[Similar to: Pyraclostrobin; ΔMass: 255.0537 Da]		132.045	4.559	413018			5	18	16	PreferredMS2	96864.0148902788; 61470.6303473608	75.0407793523951; 59.1210544285505	1.576	0.66	0.25138
Tremetone	C13 H14 O2	202.099	10.746	343991			5	17	15	PreferredMS2	427.667178411914; 364.793505823743	384.366192881047; 218.903582789501	1.172	0.23	0.25155
	C2 H5 Cl2 O11 P3 S	399.812	0.761	60151			5	17	16	NoMSn	8196.74591121839; 5047.18290780839	66.8153861198773; 159.4495141076	1.624	0.7	0.251587
Pyrogallol	C6 H6 O3	126.032	2.34	616559	Metabolic pathways;Microbial metabolism in diverse environments;Biosynthesis of antibiotics;Aminobenzoate degradation;Other		5	17	16	PreferredMS2	85119.9552628856; 68926.5163192707	113.454820356932; 122.098125293434	1.235	0.3	0.251648
	C13 H12 N6 O8	380.072	6.566	2325587			5	13	11	PreferredMS2	2273.75814234984; 11982.6514702295	379.906212240064; 188.885696802985	0.19	-2.4	0.252694
[Similar to: Butalbital; ΔMass: -271.0326 Da]	C21 H25 N3 O11	495.149	2.579	86163			5	14	13	PreferredMS2	183.706417384862; 199.317747522184	339.857831900108; 216.244729964334	0.922	-0.12	0.252928
	C12 H21 N O5	259.142	3.993	520312			5	10	9	PreferredMS2	104525.347657614; 84808.419979807	80.5613091577728; 68.6068319859768	1.232	0.3	0.253323
6-Methyl[1,2,4]triazolo[4,3-b]pyridazin-8-ol	C6 H6 N4 O	150.054	2.737	66395			5	11	9	PreferredMS2	29188.0855317441; 24213.5582571718	47.8483288194948; 45.0884095245486	1.205	0.27	0.253521
	C15 H20 N2 O P2	306.104	13.585	1185679			5	9	8	NoMSn	286.53524147356; 297.732914239923	9.71567505513051; 433.719411156809	0.962	-0.06	0.254668
Formyl-L-methionine	C6 H11 N O3 S	177.046	0.903	224788	Other	Other	5	23	22	PreferredMS2	37328.0853156872; 22279.7703614079	102.332114559748; 127.902322545544	1.675	0.74	0.254705
[Similar to: 2-{[5-(tert-Butyl)-4H-1,2,4-triazol-3-yl]thio}-1-(4-nitrophenyl)ethan-1-one; ΔMass: 46.9984 Da]	C10 H15 N3 O6	273.096	2.558	169899			5	14	13	PreferredMS2	64606.4656730081; 59914.4729944973	47.2822694024561; 47.2348776224568	1.078	0.11	0.255241
Indole-5,6-quinone	C8 H5 N O2	147.032	1.353	131765	Metabolic pathways;Tyrosine metabolism		5	19	14	PreferredMS2	26920.5027305451; 25415.4354217352	82.6441410566348; 89.2114477463575	1.059	0.08	0.25559
N-[2-Pyrrolidin-1-yl-5-(trifluoromethyl)phenyl]-2,3-dihydro-1-benzofuran-5-carboxamide	C20 H19 F3 N2 O2	398.116	12.15	127034			5	28	16	PreferredMS2	822.000494400618; 308.527947480929	126.361794037237; 409.607700390516	2.664	1.41	0.255702
4-Nitrosobiphenyl	C12 H9 N O	183.068	1.188	114277	Other		5	18	15	PreferredMS2	17580.1438866509; 14958.9857749614	94.8274336032267; 98.2157485381398	1.175	0.23	0.256417
Cytosine	C4 H5 N3 O	111.044	1.903	79024	Metabolic pathways;Other	Other	5	20	18	PreferredMS2	33142.4292361518; 27814.8708141966	49.0019893109292; 46.5501276825887	1.192	0.25	0.25709
3,4-Dihydroxyphenylpropionic acid	C9 H10 O4	164.047	3.711	119152	Metabolic pathways;Microbial metabolism in diverse environments;Biosynthesis of secondary metabolites;Biosynthesis of antibiotics;Degradation of aromatic compounds;Biosynthesis of plant secondary metabolites;Phenylalanine metabolism;Biosynthesis of amino acids;Phenylpropanoid biosynthesis;2-Oxocarboxylic acid metabolism;Biosynthesis of phenylpropanoids;Tyrosine metabolism;Tropane, piperidine and …	Superpathway of chorismate metabolism;Anaerobic aromatic compound degradation (Thauera aromatica);Superpathway of scopolin and esculin biosynthesis;Superpathway of aromatic amino acid biosynthesis;Superpathway of 4-hydroxybenzoate biosynthesis (yeast);Other	5	14	12	PreferredMS2	4494.49210620179; 7717.67511343039	107.816908137397; 191.461831969396	0.582	-0.78	0.257356
	C5 H4 N6 O3	196.035	1.069	158383			5	16	10	PreferredMS2	109636.59677261; 103527.079868128	27.3283415558926; 25.9199463975083	1.059	0.08	0.25766
L-(+)-Aspartic acid	C4 H7 N O4	133.037	0.866	170099	Metabolic pathways;Microbial metabolism in diverse environments;Biosynthesis of secondary metabolites;Biosynthesis of antibiotics;Biosynthesis of plant secondary metabolites;Biosynthesis of amino acids;2-Oxocarboxylic acid metabolism;Other	Other	5	16	11	NoMSn	76224.8593378169; 64938.9571270994	27.71716169463; 45.5061558145067	1.174	0.23	0.257759
4-Phenyl-3-buten-2-one	C10 H10 O	146.073	14.745	462410			5	6	5	PreferredMS2	1517.53210046775; 1346.52211038627	380.584767856421; 57.5294715443783	1.127	0.17	0.258755
5-(3-hydroxypropionyl)-2,3-dihydro-1H-pyrrolizine	C10 H13 N O2	179.095	6.752	131087	Biosynthesis of secondary metabolites;Biosynthesis of alkaloids derived from shikimate pathway;2-Oxocarboxylic acid metabolism;Other		5	10	6	PreferredMS2	3557.79849213048; 5244.56941629133	240.810318826657; 171.408393661148	0.678	-0.56	0.25886
5-hydroxy-2-oxo-4-ureido-2,5-dihydro-1H-imidazole-5-carboxylic acid	C5 H6 N4 O5	202.034	0.925	336205	Metabolic pathways;Microbial metabolism in diverse environments;Other	Other	5	13	8	PreferredMS2	267993.217381441; 252896.584695128	20.232467561618; 25.045005937641	1.06	0.08	0.258896
	C18 H22 N O4 P	347.128	12.064	3450878			5	12	10	PreferredMS2	1422.7024683781; 1568.83574886903	29.8665444395865; 432.084339083608	0.907	-0.14	0.259914
[Similar to: Acetylarginine; ΔMass: 16.1104 Da]	C4 H4 N6 O2 S	200.012	2.605	78337			5	13	9	PreferredMS2	25086.2836882772; 25753.8108605034	54.9778631731658; 55.334363375988	0.974	-0.04	0.260042
	C4 H12 O5 P2	202.015	2.177	168364			5	16	12	PreferredMS2	56407.8242062367; 57092.7250509515	44.4398759123457; 37.4715698152191	0.988	-0.02	0.261251
Tetranor-12(S)-HETE	C16 H26 O3	248.175	18.899	87269			5	14	11	PreferredMS2	74761.4345638407; 73463.4118520742	15.8316940507873; 20.961920177881	1.018	0.03	0.261344
4-Sulfobenzoic acid	C7 H6 O5 S	201.993	3.071	138898	Microbial metabolism in diverse environments;Degradation of aromatic compounds;Other		5	20	12	PreferredMS2	7307.03694209726; 6741.90926072144	56.2784147495527; 178.343263727482	1.084	0.12	0.26167
2-(2-Ethoxyethoxy)ethanol	C6 H14 O3	134.094	5.401	1033902			5	22	5	PreferredMS2	742328.347449075; 792719.554865586	19.5594187672047; 12.6793226961062	0.936	-0.09	0.261739
[Similar to: Sedanolide; ΔMass: 36.0212 Da]	C12 H14	158.109	14.747	3432274			5	11	10	PreferredMS2	1367.30386415389; 1425.47265161197	394.585375943146; 260.916358993541	0.959	-0.06	0.262911
Gabapentin	C9 H17 N O2	171.126	6.796	143188163			5	11	9	PreferredMS2	7891.03537621943; 8544.53371217924	405.143101321148; 299.438044527848	0.924	-0.11	0.262955
[Similar to: Taxifolin; ΔMass: -88.0136 Da]	C14 H12 N6 O8	392.072	14.256	272303			5	25	22	PreferredMS2	554.002699475152; 383.788948469517	400.609770323498; 296.691580625265	1.444	0.53	0.26333
gamma-Glutamylleucine	C11 H20 N2 O5	260.137	5.177	128241			5	13	11	PreferredMS2	30083.573726282; 38441.9925177781	80.5959056972455; 64.1579719031516	0.783	-0.35	0.263521
Ethyl 2-[2,5-dioxo-4-(trifluoromethyl)-1,2,5,6,7,8-hexahydroquinolin-1-yl]acetate	C14 H14 F3 N O4	317.087	9.594	121333			5	10	8	PreferredMS2	311.88593630847; 303.918891283771	164.379009694562; 256.847702162484	1.026	0.04	0.264025
Glycyl-L-asparaginyl-D-leucine	C12 H22 N4 O5	302.158	0.89	113578			5	19	18	NoMSn	10134.6636691384; 11677.569417519	62.3295814528584; 131.515658259702	0.868	-0.2	0.264245
[Similar to: 2-({[4-Butoxy-2-(trifluoromethyl)-6-quinolyl]methyl}thio)-1,3-benzothiazole; ΔMass: 143.0945 Da]	C8 H7 N3 O8 S	304.995	3.086	206719			5	11	8	PreferredMS2	745.180644223553; 603.549442691004	274.780010195528; 248.529861838064	1.235	0.3	0.264769
[Similar to: Ajmaline; ΔMass: 144.1439 Da]	C5 H6 N6 O2	182.056	3.425	74559			5	24	18	PreferredMS2	3732.67985562991; 1949.87947662562	95.1680957485153; 190.456566274152	1.914	0.94	0.264881
DL-Mevalonic acid	C6 H12 O4	148.073	3.048	2012155	Metabolic pathways;Biosynthesis of secondary metabolites;Biosynthesis of antibiotics;Biosynthesis of plant secondary metabolites;Biosynthesis of amino acids;2-Oxocarboxylic acid metabolism;Other	Other	5	13	10	PreferredMS2	35414.8326702825; 24015.8826239751	207.73906678422; 244.280830913614	1.475	0.56	0.265218
Guanadrel	C10 H19 N3 O2	213.148	7.738	270063			5	9	8	PreferredMS2	294.552122536563; 284.473370397461	370.008984155336; 192.637841463154	1.035	0.05	0.265266
[Similar to: Indole-3-lactic acid; ΔMass: -0.9453 Da]	C6 H2 N6 O3	206.019	10.931	545111			5	14	12	PreferredMS2	59054.6587390504; 70924.2246074207	89.1507516820814; 123.347750297224	0.833	-0.26	0.265273
		248.072	0.824	94931			5	13	12	NoMSn	37713.1385128717; 35705.1362581425	47.7963641367123; 54.4764725192542	1.056	0.08	0.266042
[Similar to: Theobromine; ΔMass: -175.9769 Da]	C12 H12 N4 O7 S	356.042	6.915	141695			5	17	16	PreferredMS2	375.906615950681; 255.899271024585	184.954214840895; 242.991731794753	1.469	0.55	0.266683
	C26 H27 N6 O9 P	598.159	3.729	114086			5	24	22	OtherMS2	1924.21345478394; 2027.41237745609	234.898471287559; 116.866454516678	0.949	-0.08	0.266738
4-Hydroxyindole	C8 H7 N O	133.053	4.603	1615511	Biosynthesis of secondary metabolites;Tryptophan metabolism;Other	Other	5	22	18	PreferredMS2	443418.376610046; 303651.983608686	63.8831997434241; 55.2875516542677	1.46	0.55	0.266987
L-alpha-Aspartyl-L-phenylalanine	C13 H16 N2 O5	280.106	3.727	1914622			5	12	9	PreferredMS2	218769.045438938; 188638.1478145	108.27614281726; 71.4059101074934	1.16	0.21	0.266997
1H-Benzimidazol-5-ol	C7 H6 N2 O	134.048	1.889	1552103			5	26	17	PreferredMS2	241.763283734755; 239.342333094942	306.985626140784; 102.081929031065	1.01	0.01	0.267341
Asp-tyr	C13 H16 N2 O6	296.101	10.161	829502			5	12	11	PreferredMS2	498.488315970551; 491.767491367019	9.96520902842146; 430.388674316876	1.014	0.02	0.267356
[Similar to: 5,6a-Dihydroxy-2-isopropenyl-8,9-dimethoxy-1,2,12,12a-tetrahydrochromeno[3,4-b]furo[2,3-H]chromen-6(6aH)-one; ΔMass: 20.0439 Da]	C15 H14 N6 O8	406.088	7.69	246307			5	19	17	PreferredMS2	621.071507203222; 1913.25447232236	250.728854651388; 276.166517959606	0.325	-1.62	0.267695
4-Hydroxybenzaldehyde	C7 H6 O2	122.037	1.289	267012	Metabolic pathways;Microbial metabolism in diverse environments;Biosynthesis of secondary metabolites;Degradation of aromatic compounds;Phenylalanine metabolism;Biosynthesis of alkaloids derived from shikimate pathway;Aminobenzoate degradation;Biosynthesis of phenylpropanoids;Other	Superpathway of aromatic compound degradation via 2-oxopent-4-enoate;Anaerobic aromatic compound degradation (Thauera aromatica);Superpathway of aromatic compound degradation via 3-oxoadipate;Superpathway of aerobic toluene degradation;Mandelate degradation to acetyl-CoA;Toluene degradation IV (aerobic) (via catechol);Meta cleavage pathway of aromatic compounds;Benzoate biosynthesis I (CoA-depend…	5	18	15	PreferredMS2	143371.506856129; 128007.367453766	35.5141049670216; 39.9643172574867	1.12	0.16	0.267841
(E)-Nitrofurazone	C6 H6 N4 O4	198.039	1.068	147873			5	13	10	PreferredMS2	107109.219225747; 101900.122076009	21.1286551140092; 28.2891835085784	1.051	0.07	0.267907
2-methylbutyrylcarnitine	C12 H23 N O4	245.163	7.538	1578814			5	6	6	PreferredMS2	458339.00536776; 372296.226353402	70.3406026572249; 48.4338373550035	1.231	0.3	0.268099
[Similar to: Aprobarbital; ΔMass: -133.9851 Da]	C14 H12 N6 O5	344.086	1.812	261715			5	14	12	PreferredMS2	7672.17231010942; 4997.39358928164	231.398105034336; 92.3969029319431	1.535	0.62	0.268272
(2E)-2-Tridecene-4,6,8-triyn-1-ol	C13 H14 O	186.104	14.753	359025			5	10	9	PreferredMS2	996.509745582783; 778.41145101082	383.941442017497; 90.0190784694636	1.28	0.36	0.268353
7,8-Dihydrobiopterin	C9 H13 N5 O3	239.1	1.388	112105			5	16	14	PreferredMS2	3172.03359849898; 2306.12442884503	259.412381569928; 159.996898687178	1.375	0.46	0.268401
	C15 H26 N O3 P3 S2	425.056	1.191	120239			5	11	9	PreferredMS2	33740.0263743766; 27266.2233736855	33.9115124773054; 70.1317940107667	1.237	0.31	0.268533
[Similar to: 5-(1-Ethyl-3-methyl-1H-pyrazol-5-yl)-4-(3-methoxypropyl)-4H-1,2,4-triazole-3-thiol; ΔMass: 72.0589 Da]	C7 H15 N O4 S	209.072	1.169	113184			5	21	18	PreferredMS2	562.053599258802; 467.062277956644	301.363255469375; 210.652720157476	1.203	0.27	0.269064
	C5 H8 N4 O4 S	220.026	2.181	278135		Other	5	20	14	PreferredMS2	90022.087853287; 89342.6589588646	45.4319207100873; 37.517238850799	1.008	0.01	0.269488
	C13 H16 N2 O3 P2	310.063	6.925	154247			5	10	7	PreferredMS2	251.966493011356; 219.155824743873	190.940646758809; 254.544435243995	1.15	0.2	0.269533
	C3 H2 N2 O8	193.98	0.825	87198			5	22	17	NoMSn	5638.75905851815; 5015.76281006589	163.780688510166; 132.156460001408	1.124	0.17	0.269604
Aprobarbital	C10 H14 N2 O3	210.101	5.109	89948	Microbial metabolism in diverse environments;Other		5	15	11	PreferredMS2	43641.5848958545; 42003.9354629007	36.6389600351251; 47.7146954047241	1.039	0.06	0.269713
4-Pyridoxic acid	C8 H9 N O4	183.053	1.729	206316	Metabolic pathways;Microbial metabolism in diverse environments;Biosynthesis of antibiotics;Other		5	21	21	PreferredMS2	3185.95382956692; 1648.21147498559	230.748543044023; 139.287968330478	1.933	0.95	0.270071
[Similar to: Carnosine; ΔMass: 41.5241 Da]		184.582	1.381	119821			5	17	15	PreferredMS2	7900.87355620341; 7199.59724559667	174.843547194842; 40.0472387420993	1.097	0.13	0.270421
(E)-Dacarbazine	C6 H10 N6 O	182.092	9.696	535301			5	15	10	PreferredMS2	1177.87207207321; 716.753291186614	364.297362482382; 422.50304313045	1.643	0.72	0.271162
Uric acid	C5 H4 N4 O3	168.028	2.666	71515	Metabolic pathways;Microbial metabolism in diverse environments;Other	Caffeine degradation IV (bacteria, via demethylation and oxidation);Other	5	18	14	PreferredMS2	21895.7642279615; 13981.1300849692	44.648902330551; 70.784243821988	1.566	0.65	0.271307
2-(2-Carboxyethyl)-4-methyl-5-pentyl-3-furoic acid	C14 H20 O5	268.131	17.795	8884526			5	7	7	PreferredMS2	15493.461255622; 5403.97076069705	355.120388748055; 232.908539205656	2.867	1.52	0.271379
[Similar to: Limonin; ΔMass: -7.0061 Da]	C25 H27 N5 O5	477.2	13.037	1497752			5	6	5	PreferredMS2	331.606121407888; 323.986635067215	372.997551286358; 405.907567483322	1.024	0.03	0.27205
Dibenzothiophene	C12 H8 S	184.035	0.973	1080504			5	14	12	PreferredMS2	113613.050355587; 171544.529727571	131.669439187631; 73.5734961533015	0.662	-0.59	0.272609
cyclo-Dopa 5-O-glucoside	C15 H19 N O9	357.106	4.091	2500906	Other	Superpathway of betalain biosynthesis	5	12	10	PreferredMS2	4391.75366465384; 2280.40020586654	266.654495121755; 244.614146713763	1.926	0.95	0.272975
PEG n7	C14 H30 O8	326.194	11.571	2638284			5	24	15	PreferredMS2	87188.7012327127; 43327.7091572285	77.1192518512916; 314.687126614649	2.012	1.01	0.2731
Propylparaben	C10 H12 O3	180.079	17.891	169981	Metabolic pathways;Biosynthesis of secondary metabolites;Phenylpropanoid biosynthesis;Biosynthesis of phenylpropanoids;Other		5	27	19	PreferredMS2	60724.389748764; 57435.4374602605	39.7233479842579; 30.8855420771898	1.057	0.08	0.273232
[Similar to: (2E,8S,10R)-10,11-Dihydroxy-6-(methoxymethyl)-1,10-dimethyl-5-oxo-4,14-dioxatricyclo[9.2.1.03,7]tetradeca-2,6-dien-8-yl methacrylate; ΔMass: 2.0546 Da]	C15 H16 N6 O7	392.108	17.714	425001			5	18	16	PreferredMS2	2053.14262420306; 4945.31844928348	271.242462526953; 189.943373613721	0.415	-1.27	0.273511
[Similar to: Baliospermin; ΔMass: 306.2068 Da]	C13 H16 N6	256.144	18.626	699620			5	18	18	PreferredMS2	608831.834070944; 565896.674871731	10.8350018981386; 13.639901395311	1.076	0.11	0.273651
(1R,2R,3S,5R,7R)-2-Acetamido-7-(1,2-dihydroxyethyl)-3-hydroxy-6,8-dioxabicyclo[3.2.1]octane-5-carboxylic acid	C11 H17 N O8	291.095	0.897	439626			5	17	13	PreferredMS2	236513.024657324; 217684.504007873	28.7546382774104; 37.5682591299662	1.086	0.12	0.273747
Gabaculine	C7 H9 N O2	139.063	2.969	169748			5	14	12	PreferredMS2	13885.4066818041; 23618.8837716601	102.339134016054; 125.493089347597	0.588	-0.77	0.273889
2,3-Diaminosalicylic acid	C7 H8 N2 O3	168.053	3.632	866161			5	13	10	PreferredMS2	104313.521562494; 117932.332869938	65.3242404891763; 97.0287430819965	0.885	-0.18	0.273967
5α-Dihydrotestosterone	C19 H30 O2	290.224	18.465	65442	Microbial metabolism in diverse environments;Other	Other	5	27	11	PreferredMS2	17423.0281588966; 11963.378755523	75.0000078311597; 80.7439602587322	1.456	0.54	0.274053
Fusarin C	C23 H29 N O7	431.194	17.894	6289397			5	17	17	PreferredMS2	1377.39773262053; 626.605647351748	340.118027585097; 434.016246692414	2.198	1.14	0.274067
[Similar to: Ethyl 3-[(3,5-dichloro-2-hydroxybenzylidene)amino]-4-morpholinobenzoate; ΔMass: 175.0288 Da]	C9 H13 N O5 S	247.051	1.149	146159			5	19	18	PreferredMS2	993.788127410982; 1096.34892579657	233.122231917064; 150.361725224019	0.906	-0.14	0.274217
2-Acrylamido-2-methyl-1-propane sulfonic acid	C7 H13 N O4 S	207.057	1.604	910602	Other		5	13	12	PreferredMS2	115375.919088569; 86210.4407761294	106.303914285073; 137.903380211641	1.338	0.42	0.274301
Ferulic acid	C10 H10 O4	194.058	1.933	18666048	Metabolic pathways;Biosynthesis of secondary metabolites;Phenylpropanoid biosynthesis;Biosynthesis of phenylpropanoids	Superpathway of scopolin and esculin biosynthesis;Other	5	14	12	PreferredMS2	35749.3920975916; 38534.0978453213	42.7993450871886; 418.798634049231	0.928	-0.11	0.274448
[Similar to: Methenolone; ΔMass: 146.1482 Da]		156.076	5.376	850921			5	23	6	PreferredMS2	590605.117874283; 636767.971473975	19.7817314405153; 13.329093686959	0.928	-0.11	0.274865
Veratric acid	C9 H10 O4	182.058	7.977	1368239	Metabolic pathways;Microbial metabolism in diverse environments;Biosynthesis of secondary metabolites;Biosynthesis of antibiotics;Degradation of aromatic compounds;Phenylalanine metabolism;Tyrosine metabolism;Ubiquinone and other terpenoid-quinone biosynthesis;Other	Superpathway of 4-hydroxybenzoate biosynthesis (yeast);Other	5	8	7	PreferredMS2	2239.98149507291; 7952.86983291067	381.85437461393; 151.744242408484	0.282	-1.83	0.2754
3-[4-[[4-(aminomethyl)cyclohexyl]-oxomethoxy]phenyl]propanoic acid	C17 H23 N O4	305.163	16.64	128960	Metabolic pathways;Biosynthesis of secondary metabolites;Tropane, piperidine and pyridine alkaloid biosynthesis	Other	5	6	5	PreferredMS2	7035.62357909446; 3586.56923958901	146.166889512687; 147.719106681293	1.962	0.97	0.275609
	C H Cl O2 P2 S4	269.803	0.769	83642			5	19	19	PreferredMS2	28211.8643893532; 16799.2490081	65.0156967213024; 94.7770148521029	1.679	0.75	0.275932
[Similar to: Nystatin; ΔMass: 489.3689 Da]	C17 H20 N6 O8	436.135	10.747	195048	Biosynthesis of secondary metabolites;Other		5	14	13	PreferredMS2	328.454261763434; 301.79770420103	381.988799532216; 168.510847271918	1.088	0.12	0.27606
[Similar to: (3α,4β,8α)-3,8-Dihydroxy-12,13-epoxytrichothec-9-ene-4,15-diyl diacetate; ΔMass: -404.1438 Da]	C30 H47 N10 O13 P	786.307	18.108	1245703			4	24	22	PreferredMS2	952.501186281569; 934.716778550311	418.158961649435; 20.5195253920933	1.019	0.03	0.276848
Pro-Hyp	C10 H16 N2 O4	228.111	4.852	142686			5	9	8	PreferredMS2	20620.3073464986; 18277.1557697361	105.884668479047; 69.7295724481651	1.128	0.17	0.277106
Acycloguanosine	C8 H11 N5 O3	225.086	2.451	35964469	Other		5	16	15	PreferredMS2	1545.80568639282; 1345.50070210053	423.908220967565; 78.1343982773614	1.149	0.2	0.27734
[Similar to: L-Histidine; ΔMass: 42.0162 Da]		113.053	0.78	895581			5	19	17	PreferredMS2	225737.542505852; 165317.152706545	67.0531770538097; 81.1849642463685	1.365	0.45	0.277374
Quinolinic acid	C7 H5 N O4	167.022	1.448	786626	Metabolic pathways;Microbial metabolism in diverse environments;Biosynthesis of plant secondary metabolites;Aminobenzoate degradation;Tryptophan metabolism;Other	Other	5	20	17	PreferredMS2	265365.747052161; 226801.32621574	32.5037061030072; 64.0865679277413	1.17	0.23	0.27799
Xanthine	C5 H4 N4 O2	152.033	1.339	16379004	Metabolic pathways;Microbial metabolism in diverse environments;Biosynthesis of secondary metabolites;Biosynthesis of plant secondary metabolites;Other	Caffeine degradation IV (bacteria, via demethylation and oxidation);Other	5	17	13	PreferredMS2	10266.2146444933; 11582.0725414671	357.966673038086; 58.6734662043155	0.886	-0.17	0.277996
S-Phenyl-D-cysteine	C9 H11 N O2 S	197.051	4.96	265378			5	14	11	PreferredMS2	474.139760686854; 443.638879347905	176.375698224384; 319.648446189617	1.069	0.1	0.278735
Methyl (2R,3S)-3-hydroxy-8-methyl-8-azabicyclo[3.2.1]octane-2-carboxylate	C10 H17 N O3	199.121	15.245	346883	Metabolic pathways;Biosynthesis of secondary metabolites;Tropane, piperidine and pyridine alkaloid biosynthesis;Other		5	10	8	PreferredMS2	170183.695892798; 110279.989364553	47.4440997049717; 64.2195810735378	1.543	0.63	0.278938
Acetyl-β-methylcholine	C8 H17 N O2	159.126	2.11	752783			5	20	16	PreferredMS2	29730.6728262047; 53296.3084682722	95.7331502065192; 151.173192118147	0.558	-0.84	0.279161
Paracetamol	C8 H9 N O2	151.063	2.594	39806358	Microbial metabolism in diverse environments;Biosynthesis of secondary metabolites;Biosynthesis of alkaloids derived from shikimate pathway;2-Oxocarboxylic acid metabolism;Aminobenzoate degradation;Other	Superpathway of betalain biosynthesis;Other	5	14	11	PreferredMS2	8858.7401547599; 6624.69220585967	226.179777923361; 268.237479520825	1.337	0.42	0.279464
[Similar to: Fenoxaprop-ethyl; ΔMass: 122.0612 Da]	C6 H11 N O5 P2	239.011	4.072	431746			5	18	14	PreferredMS2	47421.7665718217; 106278.606643639	108.423334431009; 89.4066970248534	0.446	-1.16	0.279586
barbital	C8 H12 N2 O3	184.085	1.845	363945			5	17	13	PreferredMS2	115016.32047086; 165719.265806092	68.0974515499901; 60.8948331485514	0.694	-0.53	0.280096
4-Methoxycinnamaldehyde	C10 H10 O2	162.068	15.311	343376	Metabolic pathways;Microbial metabolism in diverse environments;Degradation of aromatic compounds;Other	Superpathway of aromatic compound degradation via 2-oxopent-4-enoate;Other	5	21	18	PreferredMS2	6259.75656035131; 6137.66655358761	316.085633025114; 53.4142943060282	1.02	0.03	0.280629
Cyclo(leucylprolyl)	C11 H18 N2 O2	210.137	12.52	144355			5	9	9	PreferredMS2	9474.28821507971; 13894.5495946263	118.014458003655; 139.491091455147	0.682	-0.55	0.280648
Sinapine	C16 H23 N O5	309.158	9.539	129811			5	5	4	PreferredMS2	13487.0648633074; 6544.56857873074	134.918586353097; 148.170722554299	2.061	1.04	0.280671
	C26 H34 N2 O16 P2	692.138	2.598	3748912			5	11	9	PreferredMS2	910.408399290156; 681.863546593498	203.860189837273; 258.592861739501	1.335	0.42	0.280791
Arecoline	C8 H13 N O2	155.095	1.806	198651	Biosynthesis of secondary metabolites;Tropane, piperidine and pyridine alkaloid biosynthesis;Other		5	21	17	PreferredMS2	11318.0261337542; 6638.9252323479	171.403754627722; 78.2999370992686	1.705	0.77	0.280812
		263.858	0.754	59807			5	20	19	PreferredMS2	21009.4408309795; 16819.2004622443	47.1499036589692; 86.5873147809659	1.249	0.32	0.280827
	C5 H5 N7 O	179.056	5.408	909357			5	14	11	PreferredMS2	128583.345211999; 203839.697449866	52.1113725164116; 84.6814834583889	0.631	-0.66	0.280907
	C7 H10 N2 O2	154.074	2.35	424376			5	4	4	PreferredMS2	2100.79281254682; 2471.77013991498	74.104141819237; 381.37821373409	0.85	-0.23	0.280981
N-Acetylvanilalanine	C12 H15 N O5	253.095	7.144	5175363			5	12	8	PreferredMS2	3472.13856769256; 3586.58709639799	47.9325428490563; 429.448406941476	0.968	-0.05	0.281074
	C9 H14 N4 O7 P2	352.033	2.051	282967			5	10	9	PreferredMS2	1241.51660323014; 1200.77525368695	323.930840899238; 49.8467426800469	1.034	0.05	0.281874
Succinate	C4 H5 O4	117.019	1.361	175452		Other	5	14	11	PreferredMS2	10408.2573146055; 28458.2958010037	128.595688737877; 118.19143775623	0.366	-1.45	0.282413
[Similar to: Pantoprazole; ΔMass: -176.0319 Da]	C19 H28 N7 O5 P3 S	559.107	14.08	481980			5	9	9	PreferredMS2	299.367380113169; 285.613226908966	419.398817330658; 9.57092430405121	1.048	0.07	0.282695
Trifluoromethyl-bismethyl ketone	C5 H7 F3 O	140.045	2.673	186392			5	21	17	PreferredMS2	55203.9301697707; 50623.62063104	69.799738822788; 50.1869413064072	1.09	0.12	0.282823
[Similar to: Ethyl (4-oxo-7,9-diphenylpyrido[3',2' 4,5]furo[3,2-d]pyrimidin-3(4H)-yl)acetate; ΔMass: -56.9720 Da]	C18 H28 O11 P2	482.11	16.379	213557			5	16	14	PreferredMS2	316.62622428829; 303.445633988088	386.950515641075; 246.155417895641	1.043	0.06	0.282916
	C10 H19 O P S	218.09	1.113	85187			5	13	12	NoMSn	27732.632720197; 22763.812001807	36.607478297952; 67.0953224114271	1.218	0.28	0.283842
Paraxanthine	C7 H8 N4 O2	180.065	1.134	2083366	Metabolic pathways;Microbial metabolism in diverse environments;Biosynthesis of secondary metabolites;Biosynthesis of plant secondary metabolites;Other	Caffeine degradation IV (bacteria, via demethylation and oxidation)	5	19	14	PreferredMS2	474103.235902672; 341946.09491056	95.9478039879389; 111.42090768991	1.386	0.47	0.283994
[Similar to: 4-Pyridineacetic acid; ΔMass: -0.0439 Da]		137.092	1.107	302349			5	8	7	PreferredMS2	154926.328553697; 172122.77608056	30.3312060523346; 29.7995056675083	0.9	-0.15	0.284017
Ritalinic acid	C13 H17 N O2	219.126	11.789	11721157			5	9	8	PreferredMS2	551.923474397986; 578.281495912767	22.6482344867398; 435.440188469619	0.954	-0.07	0.284026
3-Methoxy-1-({5-[(2-oxo-2-phenylethyl)thio]-1,3,4-oxadiazol-2-yl}methyl)-1,2-dihydropyridin-2-one	C17 H15 N3 O4 S	357.078	17.874	214590			5	25	22	PreferredMS2	895.854811715363; 759.968218175144	388.624810499173; 169.448386661602	1.179	0.24	0.284625
	C3 H4 N4 O3 S	176	0.882	1272968			5	17	11	PreferredMS2	125057.531003832; 221749.871528994	157.348088196662; 56.0046512490537	0.564	-0.83	0.284807
	C16 H32 N2 O3 S2	364.185	17.86	223673			5	10	9	PreferredMS2	55565.3606686521; 33632.3193430924	68.5651880186529; 118.059053894991	1.652	0.72	0.285298
6-Acetamido-2-oxohexanoic acid	C8 H13 N O4	187.084	2.72	194032	Other	Superpathway of L-lysine degradation	5	17	14	PreferredMS2	834.89461841039; 720.635020846308	394.590006143753; 46.9444024915483	1.159	0.21	0.285668
[Similar to: AVE9423; ΔMass: 31.9403 Da]	C16 H22 N6 O3 P2 S2	472.069	15.905	992500			5	12	11	PreferredMS2	299.515196227737; 301.931527165556	421.731457077508; 5.86748469634561	0.992	-0.01	0.285783
Isocytosine	C4 H5 N3 O	111.043	1.12	58305	Metabolic pathways;Other	Other	5	16	11	PreferredMS2	19064.1836629073; 17363.1477759815	25.4264440194444; 59.0939350796166	1.098	0.13	0.2867
	C17 H12 N7 O6 P	441.058	4.093	227099			5	18	16	PreferredMS2	1048.07614553866; 507.698202995089	220.157388605574; 232.144628937211	2.064	1.05	0.287052
N-Acetyl-L-aspartic acid	C6 H9 N O5	175.048	1.114	308401	Metabolic pathways;Other		5	17	13	PreferredMS2	180339.792652425; 209496.305624466	24.6854913365574; 33.4322308955266	0.861	-0.22	0.287389
[Similar to: Fluprostenol serinol amide; ΔMass: 296.1374 Da]	C10 H13 N5 O2	235.107	3.206	79894			5	13	10	PreferredMS2	3466.35212341803; 8090.98843445404	158.215805051251; 131.348548996667	0.428	-1.22	0.28758
Ethyl protocatechuate	C9 H10 O4	182.058	6.593	1168802	Metabolic pathways;Microbial metabolism in diverse environments;Biosynthesis of secondary metabolites;Biosynthesis of antibiotics;Degradation of aromatic compounds;Phenylalanine metabolism;Tyrosine metabolism;Ubiquinone and other terpenoid-quinone biosynthesis;Other	Superpathway of 4-hydroxybenzoate biosynthesis (yeast);Other	5	16	13	PreferredMS2	2065.87014038047; 9675.8158574997	372.303504673475; 137.450524678366	0.214	-2.23	0.287916
9-Pentofuranosyl-3,9-dihydro-1H-purine-2,6-dione	C10 H12 N4 O6	284.076	2.625	89687	Metabolic pathways;Biosynthesis of secondary metabolites;Other	Other	4	21	19	PreferredMS2	1131.65666593315; 788.510221745128	237.394108553345; 185.317587021645	1.435	0.52	0.287965
[Similar to: Moxifloxacin; ΔMass: 129.1544 Da]	C9 H9 N2 O6 P	272.021	7.056	397685			5	25	16	PreferredMS2	96789.5234227908; 108156.579030331	57.8285351513957; 74.5119685181494	0.895	-0.16	0.288541
[Similar to: 3,4,5-Trimethoxyphenyl 6-O-pentopyranosyl-β-D-glucopyranoside; ΔMass: 176.1073 Da]	C8 H10 N6 O7	302.061	1.584	106562			5	15	13	PreferredMS2	38155.4544079438; 29694.1188912322	59.6273501407925; 57.9053836661407	1.285	0.36	0.289029
	C16 H16 N10 O4	412.134	7.265	654874			5	11	10	PreferredMS2	246378.690316589; 218108.127703903	28.4292800529506; 50.0623927544279	1.13	0.18	0.289252
	C5 H3 Cl3 S3	263.845	0.765	80626			5	19	18	NoMSn	3439.36514158299; 14023.5374478592	104.680483843856; 121.37924452311	0.245	-2.03	0.289637
6-Methoxyquinoline	C10 H9 N O	159.068	7.733	136987	Metabolic pathways;Biosynthesis of antibiotics;Tryptophan metabolism;Other		5	11	10	PreferredMS2	844.348638179725; 304.846616247455	369.21250390762; 405.299989965864	2.77	1.47	0.290039
N-Acetyl-L-leucine	C8 H15 N O3	173.105	2.025	2554655	Tropane, piperidine and pyridine alkaloid biosynthesis;Other		5	13	11	PreferredMS2	2758.26130838318; 2451.03962330265	415.946844906283; 49.2744776356493	1.125	0.17	0.290476
Linezolid	C16 H20 F N3 O4	337.142	13.413	1141022			5	5	4	PreferredMS2	306.14550584895; 312.532053837276	9.61020410919352; 433.37900400625	0.98	-0.03	0.290839
N-(2-Cyanoethyl)-L-glutamine	C8 H13 N3 O3	199.096	1.57	94495	Other		5	17	14	PreferredMS2	11189.060211775; 14114.1167490132	85.6561344852088; 100.02194244113	0.793	-0.34	0.290892
[Similar to: Terbutaline; ΔMass: -253.0222 Da]	C22 H26 N2 O10	478.159	2.593	803393			5	19	18	PreferredMS2	306.182506130964; 292.584875203755	294.572502805518; 316.67462663765	1.046	0.07	0.291076
N-Nitrosoproline	C5 H8 N2 O3	144.053	1.191	393959			5	23	20	PreferredMS2	79385.3674955928; 67340.3301520835	87.551859857938; 68.7053101394347	1.179	0.24	0.291849
Dothiepin	C19 H21 N S	295.142	6.518	474695			5	9	8	PreferredMS2	57841.0566872482; 53619.4423110737	103.241472429005; 58.2530233785999	1.079	0.11	0.292922
[Similar to: Unguisin E; ΔMass: 603.3745 Da]	C11 H7 N O	169.053	13.599	4188234			5	18	14	PreferredMS2	218346.944662914; 318563.712776422	63.856035347072; 169.169707867499	0.685	-0.54	0.293065
[Similar to: Ranitidine; ΔMass: 45.0579 Da]	C11 H15 N3 O3 S	269.083	8.024	611848			5	11	10	PreferredMS2	3064.54591390335; 2192.01438030891	390.594329182033; 364.775202363725	1.398	0.48	0.293355
6-Methyl-2-pyridinemethanol	C7 H9 N O	123.069	2.297	864495			5	8	8	PreferredMS2	35894.9941413612; 79898.266947524	130.325260810371; 156.838341177498	0.449	-1.15	0.293482
[Similar to: Fenarimol; ΔMass: 7.9339 Da]	C15 H18 N2 O4 S	322.099	2.753	624869			5	19	18	PreferredMS2	435.066430403178; 410.614778620674	419.098924742155; 28.0649495977345	1.06	0.08	0.293569
3-[(6-Oxodecanoyl)oxy]-4-(trimethylammonio)butanoate	C17 H31 N O5	329.22	17.844	230838			5	10	9	PreferredMS2	98174.3259871146; 90985.419720827	51.908006163511; 41.9215624710417	1.079	0.11	0.293639
	C12 H33 N4 P3	326.192	17.873	250291			5	7	7	NoMSn	22990.1845851474; 14858.8007721189	126.385443724841; 154.910178971839	1.547	0.63	0.29431
	C22 H29 N O7	419.194	8.509	536566		Other	5	8	7	PreferredMS2	295.348929406225; 294.860953941561	419.124340578235; 22.6270510469553	1.002	0	0.294343
[Similar to: 6-Methyl-2-nitro-3-pyridyl 3,5-bis(trifluoromethyl)benzene-1-sulfonate; ΔMass: -11.9686 Da]	C13 H13 N6 O2 P3 S2	441.974	6.988	374328			5	20	15	PreferredMS2	92139.2827456708; 43738.1000759899	78.5617916162779; 95.8063162929465	2.107	1.07	0.2944
[Similar to: Pantoprazole; ΔMass: 168.0134 Da]	C9 H13 N O3 S	215.062	6.36	223622			5	11	11	PreferredMS2	272.551571466313; 254.600679700314	413.819599447566; 28.4910937298706	1.071	0.1	0.294613
[Similar to: Ethyl 4-piperidino-3-[(2,2,2-trichloroacetyl)amino]benzoate; ΔMass: -104.0426 Da]	C24 H23 N2 O4 P3	496.089	15.606	236809			5	12	11	PreferredMS2	363.840713157354; 364.752732924166	371.430813429621; 141.42787585982	0.997	0	0.29464
Benzophenone	C13 H10 O	182.073	18.468	126014	Metabolic pathways;Microbial metabolism in diverse environments;Other		5	13	5	PreferredMS2	99419.8143976765; 97300.6946538948	7.74292928254262; 8.70935493519903	1.022	0.03	0.294985
6-Methyl[1,2,4]triazolo[4,3-b]pyridazin-8-ol	C6 H6 N4 O	150.054	4.322	1559565			5	14	11	PreferredMS2	576253.627009084; 515530.812742159	27.9222922383068; 53.3873066316966	1.118	0.16	0.295448
N-acetyl-L-2-aminoadipic acid	C8 H13 N O5	203.079	0.875	285079			5	14	12	PreferredMS2	108436.554779166; 78789.7579387358	28.1857225200263; 53.3217094031378	1.376	0.46	0.295952
[Similar to: Carnosine; ΔMass: 30.0007 Da]	C6 H16 N2 O5	196.106	0.885	60354			5	10	4	PreferredMS2	14346.5370187442; 12359.5685276078	80.788147265461; 80.1101148928137	1.161	0.22	0.296035
Macelignan	C20 H24 O4	328.167	18.317	101401	Biosynthesis of secondary metabolites;Other		5	16	7	PreferredMS2	1242.42591831534; 19109.7812816431	129.375927015141; 106.043111721833	0.065	-3.94	0.296352
linsidomine	C6 H10 N4 O2	170.08	2.52	190405	Metabolic pathways;Microbial metabolism in diverse environments;Other	Other	5	16	13	PreferredMS2	32006.3637619861; 30756.6190632896	78.6974947372832; 118.978162834363	1.041	0.06	0.296721
[Similar to: Clonazolam; ΔMass: -176.0286 Da]	C21 H22 N7 O4 P3	529.097	14.059	1151293			5	7	5	PreferredMS2	287.063959024747; 281.620526376207	422.27262475402; 7.85024077656864	1.019	0.03	0.296868
8-Hydroxymirtazapine	C17 H19 N3 O	281.153	16.811	1158739			5	11	11	PreferredMS2	452.170937078227; 452.514163062922	12.6437681778444; 432.382944563281	0.999	0	0.29696
[Similar to: (-)-Strychnine; ΔMass: -118.9740 Da]	C25 H19 N5 O4	453.142	9.722	361750			5	11	11	PreferredMS2	471.782633229997; 441.15569749269	414.245439927705; 13.414670738257	1.069	0.1	0.297041
[Similar to: Netilmicin; ΔMass: 259.2945 Da]	C6 H N8 P	216.006	2.17	88350			5	13	10	PreferredMS2	857.822049242208; 698.297220526473	90.3041271000105; 301.268062100304	1.228	0.3	0.297087
[Similar to: (1R,3R,8S,10R,13S,16S,17R)-6,12,17-Trihydroxy-16-methyl-8-(2-methyl-2-propanyl)-2,4,14,19-tetraoxahexacyclo[8.7.2.01,11 03,7 07,11 013,17]nonadecane-5,15,18-trione; ΔMass: 84.0424 Da]	C13 H17 N4 O5 P	340.095	10.945	123547	Other	Other	5	19	18	PreferredMS2	16439.6486674164; 15376.8590932866	118.391324461225; 92.1227370235521	1.069	0.1	0.297554
[Similar to: Mecarbam; ΔMass: -83.0772 Da]	C14 H30 N4 O2 P2 S2	412.129	18.173	223482			4	6	6	PreferredMS2	1126.64352580954; 1826.348404176	197.258329934827; 292.90275473563	0.617	-0.7	0.297615
[Similar to: nor-6α-Οxycodol; ΔMass: -60.9939 Da]	C14 H25 N2 O7 P	364.141	11.574	215717			5	10	7	OtherMS2	8091.3696335654; 3271.98072315032	88.975323267346; 334.628096910778	2.473	1.31	0.297759
5-Hydroxyindole-3-acetic acid	C10 H9 N O3	191.058	6.558	1247472	Metabolic pathways;Tryptophan metabolism;Other		5	12	10	PreferredMS2	368789.338611749; 454456.009987577	37.1124065293976; 71.171103327968	0.811	-0.3	0.297957
[Similar to: Methyl 5-({2-[(7-hydroxy-5-oxo-4,5-dihydrothieno[3,2-b]pyridin-6-yl)carbonyl]hydrazino}sulfonyl)-1-methyl-1H-pyrrole-2-carboxylate; ΔMass: 271.9698 Da]		154.061	3.896	383661			5	16	13	PreferredMS2	92540.2570010038; 83007.8800121562	78.0628809954597; 69.6888108430312	1.115	0.16	0.297994
Deferiprone	C7 H9 N O2	139.063	1.376	117844			5	18	12	NoMSn	4623.02764986945; 6288.64304831527	147.410800966635; 179.724711986817	0.735	-0.44	0.298284
1-Methylinosine	C11 H14 N4 O5	282.096	4.323	1917526	Other		5	8	8	PreferredMS2	968316.325769999; 920800.710274247	24.732292086664; 39.0851592418552	1.052	0.07	0.298369
[Similar to: Netilmicin; ΔMass: 202.2161 Da]	C11 H15 N O7	273.085	0.897	280961			5	18	13	PreferredMS2	135855.21857577; 129813.805960409	25.8677816757754; 36.0777770768335	1.047	0.07	0.298403
[Similar to: Norcodeine; ΔMass: -178.0479 Da]	C24 H25 N5 O5	463.184	13.105	377702			5	9	8	PreferredMS2	251.100885551756; 241.749259829295	369.900057880436; 230.562566054057	1.039	0.05	0.298459
		167.038	4.755	360089			5	18	12	PreferredMS2	4452.50252128771; 1132.07014472482	273.848372041744; 264.56543888245	3.933	1.98	0.298493
Atenolol acid	C14 H21 N O4	267.147	8.588	2786338			5	12	10	PreferredMS2	224.48768171062; 220.13292540576	369.582369183521; 425.773567403992	1.02	0.03	0.298682
[Similar to: Quizalofop-methyl; ΔMass: -29.9973 Da]	C19 H17 O7 P	388.069	2.367	599088			5	11	10	PreferredMS2	12347.0446040466; 7985.02898075203	233.980563202952; 74.1133145812992	1.546	0.63	0.298725
pyroglutamylglycine	C7 H10 N2 O4	186.064	1.177	112381			5	16	12	PreferredMS2	44522.1716750156; 34754.1350137297	34.378136798797; 64.6122653545558	1.281	0.36	0.298902
N,N-Dimethylguanosine	C12 H17 N5 O5	311.123	5.632	2789375			5	9	8	PreferredMS2	1061226.91933758; 1022509.98693344	27.141463249461; 49.6655316408894	1.038	0.05	0.299372
[Similar to: Flutamide; ΔMass: 45.9955 Da]		230.077	5.231	711873			5	12	10	PreferredMS2	38116.809205346; 22062.2822649344	104.645259200996; 235.945121077695	1.728	0.79	0.299501
6627	C10 H13 N O4	211.084	1.929	19113589			5	15	13	PreferredMS2	37267.7160474743; 39399.1470551054	41.5159389539918; 418.757916649539	0.946	-0.08	0.299635
	C5 H6 N6 O3	198.05	5.138	983140			5	15	12	PreferredMS2	27288.5610341564; 38381.4644548093	256.812778367248; 123.189413820613	0.711	-0.49	0.29967
Triethanolamine	C6 H15 N O3	149.105	0.843	216238	Other		5	13	12	PreferredMS2	17592.4117843166; 10712.3449850301	146.160783398348; 95.423325640544	1.642	0.72	0.299691
Monobutyl phthalate	C12 H14 O4	222.087	7.328	120518			5	14	12	PreferredMS2	5236.24999692333; 4444.35995401461	173.323996256082; 129.388944724463	1.178	0.24	0.299729
N-Methylhydantoin	C4 H6 N2 O2	114.043	2.172	353180	Metabolic pathways;Biosynthesis of secondary metabolites;Arginine and proline metabolism;Other	Other	5	18	17	PreferredMS2	2636.90726761035; 3060.51710814176	132.482369034014; 309.489523549808	0.862	-0.21	0.301191
timefurone	C15 H14 O5 S	306.055	18.11	121559			4	18	17	NoMSn	1483.19486288183; 1420.99057793375	328.678255299195; 29.2712365120034	1.044	0.06	0.30206
	C2 H7 O4 P3 S	219.928	0.747	113693			5	19	11	NoMSn	44964.2604572643; 56002.4018059049	47.3293395639018; 54.8347673717596	0.803	-0.32	0.302086
6-[(1R,2S)-1,2-Dihydroxypropyl]-3,4-dihydro-2,4-pteridinediol	C9 H12 N4 O4	240.086	2.696	370264			5	12	10	PreferredMS2	143568.958729532; 125779.255036582	56.2172724645064; 42.8432819124596	1.141	0.19	0.302116
Paracetamol	C8 H9 N O2	151.063	3.632	11393073	Microbial metabolism in diverse environments;Biosynthesis of secondary metabolites;Biosynthesis of alkaloids derived from shikimate pathway;2-Oxocarboxylic acid metabolism;Aminobenzoate degradation;Other	Superpathway of betalain biosynthesis;Other	5	9	4	PreferredMS2	101181.347724175; 64798.1433859785	244.591988025802; 190.193702030008	1.561	0.64	0.302196
[Similar to: 2-[(4-Fluorophenyl)imino]-3-(2-oxo-2-phenylethyl)-2,3-dihydro-4H-1,3-benzoxazin-4-one; ΔMass: -71.9567 Da]	C11 H17 N10 O4 P3	446.063	4.538	92641			5	27	15	OtherMS2	24964.9316479868; 6537.93199665899	101.337053742432; 117.305585909799	3.818	1.93	0.302456
[Similar to: Moxidectin; ΔMass: 383.2697 Da]	C12 H12 N6 O	256.107	18.545	168437			5	18	3	PreferredMS2	141750.623394808; 135149.423428927	8.94934845292975; 15.6350271005741	1.049	0.07	0.302607
Mycophenolate mofetil	C23 H31 N O7	433.21	9.742	1246522			5	9	8	NoMSn	279.185359423972; 265.404150329362	422.512534975534; 13.5858965600551	1.052	0.07	0.302907
Glycerophosphoglycerol	C6 H15 O8 P	246.05	1.318	138341			5	13	11	PreferredMS2	4589.56225106176; 5566.70590205353	108.513102416657; 190.07897904244	0.824	-0.28	0.302928
[Similar to: P1,P4-Bis(5'-guanosyl) tetraphosphate; ΔMass: 620.9703 Da]	C13 H15 N P2	247.068	2.464	1276434			5	11	10	PreferredMS2	343.536838891604; 304.150448188355	421.632258342722; 82.6850941970495	1.129	0.18	0.303127
	C6 H9 N O6 P2	252.99	4.07	441407			5	16	14	PreferredMS2	45976.4367520621; 103509.6542679	108.024802204379; 92.9432627211591	0.444	-1.17	0.303161
[Similar to: Cytidine 5'-monophosphate (hydrate); ΔMass: 97.9770 Da]	C9 H11 N3 O4	225.075	1.122	474857			5	18	17	PreferredMS2	142250.809768782; 129567.019178777	30.4176236174196; 64.9767817170106	1.098	0.13	0.303252
	C26 H32 N4 O4	464.241	18.106	89160	Other		5	17	11	PreferredMS2	22042.1128510209; 19792.3961178076	62.5963488521425; 58.2867539173188	1.114	0.16	0.303527
5-Methoxy-1H-indol-6-yl beta-D-glucopyranosiduronic acid	C15 H17 N O8	339.095	3.75	719393			5	12	10	PreferredMS2	18877.5063395795; 4208.0207451312	197.066263357229; 197.71002299584	4.486	2.17	0.303805
[Similar to: Pirimiphos ethyl; ΔMass: -24.0261 Da]	C16 H19 N7 O3	357.154	2.13	210128			5	11	9	PreferredMS2	1419.57620311151; 1019.37764280273	339.362588860316; 125.000351585882	1.393	0.48	0.304376
1,4-Androstadiene-3,17-dione	C19 H24 O2	284.178	14.15	509938	Metabolic pathways;Microbial metabolism in diverse environments;Other	Other	5	14	12	PreferredMS2	447.666969524821; 44003.2648126974	181.863221936122; 108.902754147617	0.01	-6.62	0.304716
	C3 H9 N10 O2 P	248.064	0.838	151494			5	15	13	NoMSn	65011.3981081733; 59765.2423179934	27.0161411076239; 43.4376565189899	1.088	0.12	0.305024
[Similar to: AVE9423; ΔMass: 17.9249 Da]	C13 H32 N2 O7 P2 S3	486.084	17.433	129627			5	21	21	PreferredMS2	386.918696419429; 369.56130553447	403.181671235792; 11.4273101381654	1.047	0.07	0.305095
	C10 H20 N4 O3	244.154	1.761	193298			5	15	12	PreferredMS2	64315.6750839063; 50784.606783565	72.0810457147; 64.6958535714257	1.266	0.34	0.305705
Indane	C9 H10	118.078	15.302	115523			4	12	11	PreferredMS2	2597.3007911832; 2278.88859498442	306.699924648203; 55.961012534364	1.14	0.19	0.305908
thr-pro	C9 H16 N2 O4	216.111	2.238	855866	Metabolic pathways;Arginine and proline metabolism	Other	5	15	13	PreferredMS2	382993.10455986; 355740.100388291	44.9458681068515; 53.8973080891111	1.077	0.11	0.305979
6-hydroxypseudooxynicotine	C10 H14 N2 O2	194.105	12.09	137347	Microbial metabolism in diverse environments;Other		5	10	7	PreferredMS2	6841.47237272296; 19913.7152835181	140.787104773442; 110.327871215033	0.344	-1.54	0.30598
[Similar to: Linustatin; ΔMass: 89.0842 Da]	C12 H16 O10	320.074	2.138	2882469			5	18	18	PreferredMS2	87566.9067156039; 110176.969957093	79.6824916360782; 241.084973590792	0.795	-0.33	0.306164
2-Methyl-1,2,3,4-tetrahydro-4,6,7-isoquinolinetriol	C10 H13 N O3	195.09	2.905	137501	Other		5	14	9	PreferredMS2	10362.1022530232; 15592.2925631363	116.987853009318; 121.093272491152	0.665	-0.59	0.306337
2-(6-Amino-1H-purin-1-yl)ethanol	C7 H9 N5 O	179.081	5.633	434882	Metabolic pathways;Other		5	16	12	PreferredMS2	146082.453552626; 137205.531159492	27.8529257744636; 51.6372735521302	1.065	0.09	0.306827
	C9 H8 N2 O4	208.048	0.993	651295			5	19	15	PreferredMS2	349782.909512033; 339917.236653716	25.2614126753957; 29.0269412625731	1.029	0.04	0.307437
Pyridoxine	C8 H11 N O3	169.074	2.85	82834	Metabolic pathways;Microbial metabolism in diverse environments;Tyrosine metabolism;Other	Other	5	26	12	PreferredMS2	993.806353586656; 1116.78511893902	347.33516022056; 67.0245528274214	0.89	-0.17	0.307553
5,7,12,13-Tetrahydroxy-11-methyl-6-methylene-16-oxo-15-oxapentacyclo[9.3.2.1~5,8~.0~1,10~.0~2,8~]heptadecane-9-carboxylic acid	C19 H24 O8	380.147	14.658	698167		Other	5	19	14	PreferredMS2	635.073643565814; 624.998952701251	412.778534092164; 109.193966642488	1.016	0.02	0.307582
	C4 H11 N2 P S	150.038	19.229	479546			5	25	22	PreferredMS2	332496.052234435; 316792.38068301	15.0205302916994; 10.6049748105973	1.05	0.07	0.307598
Noroxymorphone	C16 H17 N O4	287.116	6.062	141118	Biosynthesis of secondary metabolites;Biosynthesis of alkaloids derived from shikimate pathway;Isoquinoline alkaloid biosynthesis		5	10	9	PreferredMS2	3061.19744049554; 8870.58467496797	140.513056040304; 165.851333969603	0.345	-1.53	0.307757
[Similar to: 6-O-{6-Deoxy-2-O-[(2E)-3-phenyl-2-propenoyl]-α-L-mannopyranosyl}-1-O-[(2E)-3-phenyl-2-propenoyl]-β-D-glucopyranose; ΔMass: 152.0864 Da]	C17 H18 N6 O8	434.119	15.605	4465367			5	15	13	PreferredMS2	833.867713941783; 826.647064497311	392.219494014972; 265.813095406868	1.009	0.01	0.307809
[Similar to: Terbutaline; ΔMass: -284.0029 Da]	C18 H28 N3 O12 P	509.139	2.599	370518			5	18	17	PreferredMS2	358.573628562208; 233.500637669453	194.570991549103; 289.955273575156	1.536	0.62	0.307952
[Similar to: Acycloguanosine; ΔMass: -162.0529 Da]	C14 H21 N5 O8	387.139	2.145	92948			5	15	15	PreferredMS2	196.625647357113; 192.486130553846	407.447377207336; 37.3870870321094	1.022	0.03	0.308025
dihomomethionine	C7 H15 N O2 S	177.082	4.765	87015	2-Oxocarboxylic acid metabolism;Other		5	14	10	PreferredMS2	19777.0029327779; 12977.2780965575	64.6443863544179; 120.529887017058	1.524	0.61	0.308444
asn-pro	C9 H15 N3 O4	229.106	2.738	119738			5	15	12	PreferredMS2	21185.3823675236; 27553.100579406	43.9968317039379; 86.7184044337912	0.769	-0.38	0.308643
4-Sulfanyldihydro-3(2H)-furanone	C4 H6 O2 S	118.009	1.606	66503			5	19	16	PreferredMS2	3499.92323427676; 2174.10948063663	163.019302114552; 211.215119708575	1.61	0.69	0.308793
	C11 H18 N6 O6	330.129	9.231	494412			5	16	12	PreferredMS2	1218.14253926876; 1098.20261464706	76.1526552966417; 345.442762050429	1.109	0.15	0.308956
Indolyl-3-acryloylglycine	C13 H12 N2 O3	244.085	13.599	6328459			5	12	10	PreferredMS2	325015.151330474; 458607.001196849	63.0001304911822; 177.256055323935	0.709	-0.5	0.309053
	C10 H N O6	230.982	0.755	91517			5	19	16	PreferredMS2	22680.8519835271; 16905.082461487	59.6917425891915; 88.0121147758981	1.342	0.42	0.309115
5-Butyl-1,3-oxazole	C7 H11 N O	125.084	2.037	98807			5	17	14	PreferredMS2	21706.1211888337; 15564.3572308735	45.3133741418721; 90.9215936953929	1.395	0.48	0.309241
[Similar to: Fenoxaprop-ethyl; ΔMass: 90.0714 Da]	C8 H6 N3 O6 P	271	4.074	621715			5	17	14	PreferredMS2	63232.3148141906; 148702.550607478	108.823117848037; 91.8032325501964	0.425	-1.23	0.309294
Phenacetin	C10 H13 N O2	179.095	17.997	306714	Biosynthesis of secondary metabolites;Biosynthesis of alkaloids derived from shikimate pathway;2-Oxocarboxylic acid metabolism;Other		5	9	8	PreferredMS2	22635.1120081885; 13140.5648443123	148.246801753076; 130.876328873915	1.723	0.78	0.309651
Nithiazide	C6 H8 N4 O3 S	216.031	3.894	159210			5	18	14	PreferredMS2	30953.1848098557; 25355.150276487	86.8922569809951; 69.1918756492622	1.221	0.29	0.310023
4-Phenyl-3-buten-2-one	C10 H10 O	146.073	17.071	135743			5	14	13	PreferredMS2	1520.18780859071; 1176.75905470776	271.640235481886; 142.88183509448	1.292	0.37	0.310438
linsidomine	C6 H10 N4 O2	170.08	2.081	148936	Metabolic pathways;Microbial metabolism in diverse environments;Other	Other	5	20	16	PreferredMS2	20155.3896879921; 16745.0004813427	90.372997682864; 128.133674522004	1.204	0.27	0.310679
[Similar to: Prunin; ΔMass: 0.0027 Da]	C18 H14 N10 O4	434.119	15.236	470561			5	22	15	PreferredMS2	403.934951997406; 385.579399414691	355.105957370758; 209.760714493267	1.048	0.07	0.310726
	C9 H20 O9	272.112	0.893	173392			5	19	13	NoMSn	31955.9695777752; 27324.765831099	38.4822404022844; 92.9465265164151	1.169	0.23	0.311128
Dibenzothiophene	C12 H8 S	184.035	3.254	257567			5	17	14	PreferredMS2	3936.88018407635; 10206.4872591556	268.375013648726; 171.535673734311	0.386	-1.37	0.31121
[Similar to: Medroxalol; ΔMass: 35.0362 Da]	C13 H19 N7 O2 S	337.132	15.555	153513			5	3	3	PreferredMS2	4338.66545710904; 721.443858880373	166.458993148928; 258.862262004994	6.014	2.59	0.311253
5-hydroxyisouric acid	C5 H4 N4 O4	184.023	1.067	330362	Metabolic pathways;Microbial metabolism in diverse environments;Other	Other	5	12	8	PreferredMS2	261967.233528208; 248589.854257009	20.4511955186019; 24.273432518432	1.054	0.08	0.311469
(Hydroxyethyl)methacrylate	C6 H10 O3	130.063	5.14	212157	Metabolic pathways;Microbial metabolism in diverse environments;Biosynthesis of secondary metabolites;Biosynthesis of antibiotics;Degradation of aromatic compounds;Biosynthesis of amino acids;2-Oxocarboxylic acid metabolism;Other	Other	5	16	15	PreferredMS2	5185.06754244846; 7220.87670103772	266.282421323191; 124.850517402009	0.718	-0.48	0.311504
	C18 H28 O11 P2	482.11	15.994	238602			5	18	17	PreferredMS2	290.521303366376; 288.365670633054	389.810057171478; 147.106081127415	1.007	0.01	0.312586
DL-TYROSINE	C9 H11 N O3	181.074	3.079	1544000	Metabolic pathways;Biosynthesis of secondary metabolites;Biosynthesis of antibiotics;Biosynthesis of plant secondary metabolites;Phenylalanine metabolism;Biosynthesis of alkaloids derived from shikimate pathway;Biosynthesis of amino acids;Phenylpropanoid biosynthesis;2-Oxocarboxylic acid metabolism;Tyrosine metabolism;Ubiquinone and other terpenoid-quinone biosynthesis;Isoquinoline alkaloid biosy…	Superpathway of chorismate metabolism;Superpathway of aromatic amino acid biosynthesis;Superpathway of 4-hydroxybenzoate biosynthesis (yeast);Superpathway of betalain biosynthesis;Other	5	18	17	PreferredMS2	3772.66228499266; 2501.05506370823	284.4381815083; 260.258315550595	1.508	0.59	0.312952
[Similar to: Tacrolimus; ΔMass: 561.3554 Da]	C11 H18 N2 O4	242.127	1.489	68743			5	19	12	PreferredMS2	4172.78206225959; 5080.05819614318	110.578912477327; 155.393389952352	0.821	-0.28	0.31393
[Similar to: Griseofulvin; ΔMass: 69.0348 Da]	C8 H15 N O6 P2	283.037	4.538	115282			5	23	18	PreferredMS2	43950.6089678169; 21967.9190672611	71.2251402861298; 82.2546603087637	2.001	1	0.314263
ascopyrone M	C6 H8 O4	144.042	3.453	901697	Microbial metabolism in diverse environments;Other	Superpathway of nicotinate degradation	5	15	13	PreferredMS2	209512.105605097; 212332.14293601	71.689036395546; 74.5169626367342	0.987	-0.02	0.31434
8-Hydroxyquinoline	C9 H7 N O	145.053	6.557	289621			5	18	14	PreferredMS2	81481.0933899097; 102990.578318283	37.4291942837831; 73.8689957727485	0.791	-0.34	0.314485
Methylone	C11 H13 N O3	207.09	15.516	1479443	Phenylalanine metabolism		5	13	11	PreferredMS2	1805.70121898229; 1438.39619251826	413.368341646525; 87.788051039553	1.255	0.33	0.31465
4-Methoxycinnamaldehyde	C10 H10 O2	162.068	17.793	2310466	Metabolic pathways;Microbial metabolism in diverse environments;Degradation of aromatic compounds;Other	Superpathway of aromatic compound degradation via 2-oxopent-4-enoate;Other	5	24	20	PreferredMS2	16041.407820122; 15851.4804495286	335.569680972713; 37.3550968142999	1.012	0.02	0.314958
	C3 H7 N2 O2 P	134.025	19.243	578707			5	16	13	PreferredMS2	409001.519070952; 415316.863343724	12.194653510996; 9.37283834020997	0.985	-0.02	0.315876
Ethyl N-acetyl-L-tyrosinate	C13 H17 N O4	251.116	17.88	87803			5	6	6	PreferredMS2	948.414419987731; 820.89370504623	279.697735520348; 128.671452101432	1.155	0.21	0.316089
Phenylacetylglycine	C10 H11 N O3	193.074	9.241	547206	Phenylalanine metabolism;Other		5	16	14	PreferredMS2	29787.6111165495; 57937.7534965631	89.2471768571556; 137.565970202151	0.514	-0.96	0.317113
fosfocreatinine	C4 H8 N3 O4 P	193.026	0.761	761367			5	19	16	NoMSn	275148.306028992; 201092.815448393	42.7204820227672; 61.7253961551386	1.368	0.45	0.317134
D-Glucosamine	C6 H13 N O5	179.079	0.802	274795	Metabolic pathways;Biosynthesis of antibiotics;Other	Other	5	18	16	PreferredMS2	42050.1758363969; 31540.8212131763	80.01347533991; 125.2180071601	1.333	0.41	0.317367
	C3 H3 N7 O	153.04	1.36	137133			5	12	9	PreferredMS2	44179.1041902005; 42560.129543666	60.5287201217781; 49.4011939264951	1.038	0.05	0.317429
Diphenhydramine	C17 H21 N O	255.162	17.904	358296			5	18	17	PreferredMS2	2737.32225564249; 2198.92783864139	303.180274400036; 389.802155361487	1.245	0.32	0.318026
Adenosine 3'5'-cyclic monophosphate	C10 H12 N5 O6 P	329.053	1.997	171787	Other		5	14	10	PreferredMS2	60485.4640837018; 49954.6380484631	35.5179518711308; 52.2123812408683	1.211	0.28	0.318424
	C5 H7 N7 O	181.071	4.52	101050			5	14	12	PreferredMS2	48659.3059989807; 41031.3282183101	42.7037846570128; 33.5914899535409	1.186	0.25	0.318699
	C17 H11 N6 O5 P	410.053	16.547	144278			5	24	22	PreferredMS2	381.63130786784; 371.880275655058	403.036078334129; 20.5517532396711	1.026	0.04	0.318844
	C27 H34 N2 O8	514.232	13.453	421020			5	10	10	PreferredMS2	276.084275589031; 275.388937328709	17.5702901174562; 430.297714204524	1.003	0	0.318921
[Similar to: Argininosuccinic acid; ΔMass: 18.0818 Da]	C6 H13 N2 O8 P	272.041	0.874	138825			5	7	6	PreferredMS2	28899.3865808507; 25177.9877367392	44.4533758495563; 89.430493436954	1.148	0.2	0.319737
	C10 H16 N2 O7 S2	340.04	1.238	210076			5	14	12	PreferredMS2	71479.4695960299; 60136.5013208356	35.519021980174; 52.4797478528923	1.189	0.25	0.320307
[Similar to: Fenoxaprop-ethyl; ΔMass: 136.0768 Da]	C5 H9 N O5 P2	224.995	4.072	937298			5	25	20	PreferredMS2	90487.4773125772; 218812.71300581	109.287156388624; 91.0411858014981	0.414	-1.27	0.320315
[Similar to: 5-Formyl-4,8-dihydroxy-3-(3-methoxy-3-oxo-1-propen-2-yl)-8a-methyldecahydro-2-naphthalenyl 3,4-dihydroxy-2-methylenebutanoate; ΔMass: 6.0497 Da]	C17 H20 N6 O7	420.139	16.379	872145			5	13	12	PreferredMS2	343.253303379403; 312.548984616352	394.373214647862; 310.792562041889	1.098	0.14	0.320487
asp-gln	C9 H15 N3 O6	261.096	0.933	206996			5	20	15	PreferredMS2	51695.5473509333; 54518.7972212151	81.2845874004669; 47.036470193844	0.948	-0.08	0.320737
Amiloride	C6 H8 Cl N7 O	229.048	5.216	802187			5	9	8	PreferredMS2	502.867216391101; 683.542566253359	122.776086894375; 422.715410170977	0.736	-0.44	0.320853
1H-Benzimidazol-5-ol	C7 H6 N2 O	134.048	7.558	416503			5	23	12	PreferredMS2	113742.228429793; 86604.8046518143	70.2773329769946; 61.3322207900737	1.313	0.39	0.321122
N-Acetyl-L-leucine	C8 H15 N O3	173.105	2.162	2929557	Tropane, piperidine and pyridine alkaloid biosynthesis;Other		5	12	9	PreferredMS2	2489.45215340687; 2202.21502889672	417.885821594912; 39.2542990399352	1.13	0.18	0.321129
[Similar to: Lansoprazole; ΔMass: 165.0149 Da]		204.061	0.799	9717411			5	16	14	PreferredMS2	297883.497638561; 337874.706679641	82.4477038002797; 198.38586858208	0.882	-0.18	0.322049
		856.106	4.537	115709			5	14	8	OtherMS2	29324.0434901275; 5929.1908766326	96.8769890586159; 122.726183302497	4.946	2.31	0.322084
11-Ketotestosterone	C19 H26 O3	302.188	14.149	744799	Metabolic pathways;Biosynthesis of secondary metabolites;Other	Other	5	13	11	PreferredMS2	932.262883873166; 61605.2486474931	183.027486779453; 109.839210143677	0.015	-6.05	0.322606
apronalide	C9 H16 N2 O2	184.121	7.035	2949855			5	6	6	PreferredMS2	1595779.88664224; 1408513.4364519	42.3826274501815; 40.613310225074	1.133	0.18	0.322837
4-Aminophenol	C6 H7 N O	109.053	1.451	2902545	Microbial metabolism in diverse environments;Aminobenzoate degradation;Tryptophan metabolism		5	17	14	PreferredMS2	115099.888946916; 290202.852540603	135.607905893195; 154.239342540054	0.397	-1.33	0.322865
	C16 H18 N2 O8 P2	428.053	4.531	108865			5	14	9	PreferredMS2	28292.6863285192; 5926.60718610869	97.7002983336619; 121.223724370846	4.774	2.26	0.322932
[Similar to: Efavirenz; ΔMass: 72.0220 Da]	C5 H9 N O8 S	243.005	4.074	220548			5	22	17	PreferredMS2	24765.702822135; 59169.0645194112	107.830342711644; 86.9869684438137	0.419	-1.26	0.32347
[Similar to: Norbutorphanol; ΔMass: -158.0214 Da]	C23 H23 N5 O3	417.179	17.652	104898			5	11	7	PreferredMS2	215.507328048301; 220.133507788402	16.7339511955166; 418.142274777942	0.979	-0.03	0.323549
		211.845	0.764	545285			5	18	15	PreferredMS2	117736.12972189; 87713.5694556884	77.8374372169675; 100.374081493811	1.342	0.42	0.32358
N-Desmethylflunitrazepam	C15 H10 F N3 O3	299.073	18.1	225236			4	16	12	PreferredMS2	1855.20839313034; 1781.60651656227	350.301808286089; 39.3538232147762	1.041	0.06	0.323605
[Similar to: Methyl 5-[({[(4-chloroanilino)carbonyl]oxy}imino)methyl]-1-(2,4-difluorophenyl)-1H-pyrazole-4-carboxylate; ΔMass: -111.0324 Da]	C17 H20 N7 O12 P	545.092	13.114	266717			5	20	19	PreferredMS2	272.073337962665; 272.1300661833	416.509723312973; 8.76461462619187	1	0	0.323757
2-Aminophenol	C6 H7 N O	109.053	1.791	299734	Microbial metabolism in diverse environments;Aminobenzoate degradation;Tryptophan metabolism		5	14	11	PreferredMS2	52934.5035432625; 49611.522944022	113.022883069769; 107.726862377857	1.067	0.09	0.323837
6-Phenoxynicotinic acid	C12 H9 N O3	215.056	9.232	315336	Other		5	19	15	PreferredMS2	17653.1676633145; 34043.4516461512	85.6358702010731; 139.677415555824	0.519	-0.95	0.323927
[Similar to: Paracetamol; ΔMass: -868.1699 Da]	C53 H43 N5 O13 P2	1019.23	2.597	431403			5	8	7	OtherMS2	361.40586461384; 400.305338660402	219.596387695548; 259.514649354093	0.903	-0.15	0.324683
meprobamate	C9 H18 N2 O4	218.127	1.037	187337	Other		5	17	14	NoMSn	90394.6304946594; 68353.633758358	27.7009229897218; 43.1669383879971	1.322	0.4	0.324816
Sildenafil analogue III	C24 H34 N6 O3 S2	518.213	14.149	297887			5	13	11	PreferredMS2	410.970750998858; 26734.1648297814	178.869604846859; 101.833821593799	0.015	-6.02	0.324849
Trifluoromethyl-bismethyl ketone	C5 H7 F3 O	140.045	3.068	157171			5	21	17	PreferredMS2	62683.7363123883; 53112.2808363792	42.7190866687945; 55.9547671829415	1.18	0.24	0.325601
[Similar to: (1R,2S,5aR,5bR,7aS,10R,12bR)-2-Hydroxy-10-isopropenyl-3,3,5a,5b,12b-pentamethyloctadecahydrodicyclopenta[a,i]phenanthrene-1,7a(1H)-dicarboxylic acid; ΔMass: 100.1404 Da]	C19 H30 O8	386.194	17.313	276515			5	6	6	PreferredMS2	4134.59880664344; 3398.71911884854	205.354683199726; 252.337233464198	1.217	0.28	0.325701
Aspartyl-L-proline	C9 H14 N2 O5	230.09	1.031	80644	Biosynthesis of antibiotics;Other		5	13	11	PreferredMS2	42382.807380101; 33333.901873554	26.4380015794096; 45.1551692066549	1.271	0.35	0.325708
Imagabalin	C9 H19 N O2	173.142	3.626	136012			5	13	4	PreferredMS2	3139.38191361053; 4454.23105178848	103.043266464275; 220.2782936041	0.705	-0.5	0.325755
	C20 H21 N6 O13 P	584.091	2.135	124884			5	17	14	OtherMS2	4021.45848338479; 1792.74040993986	83.5776349595207; 259.760918298526	2.243	1.17	0.326045
Nicotinamide	C6 H6 N2 O	122.048	1.14	319449	Metabolic pathways;Other	Other	5	15	12	PreferredMS2	28725.6449801218; 24502.9223381098	134.076549384383; 101.755915610019	1.172	0.23	0.326807
[Similar to: 18-β-Glycyrrhetinic acid; ΔMass: 197.1997 Da]	C13 H23 N O3 S	273.14	8.575	202973			5	10	10	PreferredMS2	7402.84885268226; 1776.72754259413	166.702691428215; 252.19462195094	4.167	2.06	0.327109
Piperonylonitrile	C8 H5 N O2	147.032	2.232	377710	Metabolic pathways;Tyrosine metabolism		5	19	16	PreferredMS2	70154.6340750107; 66574.9928981916	82.6917767943782; 65.6057771458885	1.054	0.08	0.327241
Methedrone	C11 H15 N O2	193.108	6.756	2063121			5	6	5	PreferredMS2	376.612232691489; 412.960405740919	311.020821031038; 299.383926315129	0.912	-0.13	0.327416
[Similar to: N'-(2-Furylcarbonyl)-2,5-bis(2,2,2-trifluoroethoxy)benzohydrazide; ΔMass: 190.0543 Da]	C7 H4 N6 O2 S	236.011	3.545	171383			5	7	4	PreferredMS2	5308.74226540321; 5382.13397577087	218.519681254618; 36.5678859030778	0.986	-0.02	0.327482
	C18 H33 N O4	327.241	18.033	1219584			5	4	3	PreferredMS2	213766.082698758; 148251.605406806	93.0055370064673; 116.333454988648	1.442	0.53	0.327673
[Similar to: JWH 018 7-hydroxyindole metabolite; ΔMass: 109.0733 Da]	C11 H21 O2 P S	248.1	0.915	873008			5	13	12	PreferredMS2	416534.419985181; 353697.109840914	36.399262709845; 53.4129941056622	1.178	0.24	0.328062
Norepinephrine sulfate	C8 H11 N O6 S	249.031	1.308	497057			5	12	10	PreferredMS2	199246.784820099; 144025.535263811	45.4706480753185; 54.4607470325194	1.383	0.47	0.32807
[Similar to: Nicotinic acid; ΔMass: -176.0320 Da]	C12 H13 N O8	299.064	2.921	194056			5	12	11	PreferredMS2	302.996802789299; 295.193211962292	410.783160176242; 43.6253220732225	1.026	0.04	0.328105
	C21 H18 N6 O4	418.138	15.177	1386723			5	13	11	OtherMS2	540.730149607057; 556.821174589694	97.0661454641689; 431.903023474258	0.971	-0.04	0.32825
	C27 H34 N2 O8	514.232	13.676	480128			5	9	9	PreferredMS2	282.186401540426; 289.172110503897	20.9864842612152; 430.734170336841	0.976	-0.04	0.328532
5-Hydroxy-2-(4-methoxy-2-oxo-2H-pyran-6-yl)-3-methylphenyl beta-D-glucopyranoside	C19 H22 O10	410.122	18.489	147433			4	15	11	PreferredMS2	422.442802242651; 416.35403893098	401.788985308506; 8.90439752142434	1.015	0.02	0.328888
[Similar to: Paracetamol; ΔMass: -358.5533 Da]		509.617	2.59	458885			5	8	7	PreferredMS2	369.690244112242; 410.038996866985	224.15440002896; 263.92720521946	0.902	-0.15	0.329379
Enicoflavine	C10 H13 N O4	211.084	1.689	1056261			5	17	16	PreferredMS2	2528.38069892829; 2657.24308275951	30.1261319822356; 413.592988920967	0.952	-0.07	0.329631
[Similar to: Methyl-L-histidinate; ΔMass: -0.9162 Da]	C3 H2 N6 O S	170.001	2.469	72247			5	20	14	PreferredMS2	6836.33061935928; 4532.89252984908	134.675681576207; 129.038540701788	1.508	0.59	0.329647
Ephedrine	C10 H15 N O	165.115	9.062	270936	Metabolic pathways;Phenylalanine metabolism;Biosynthesis of alkaloids derived from shikimate pathway;Tyrosine metabolism		5	6	6	PreferredMS2	10718.6916317658; 38003.9306618018	127.017494093837; 133.003464486397	0.282	-1.83	0.329787
	C4 H8 N4 O6 P2	269.991	1.059	314593			5	16	10	PreferredMS2	203102.522945861; 194658.628680051	19.7459396721588; 27.758039298821	1.043	0.06	0.330244
	C4 H6 N6 O S	186.033	2.661	111136			5	13	10	PreferredMS2	65751.8949141598; 50129.8771143987	50.1005894176328; 43.4637041595962	1.312	0.39	0.330578
Homocarnosine	C10 H16 N4 O3	240.123	0.9	822339	Metabolic pathways;Arginine and proline metabolism;Other		5	25	22	NoMSn	16639.2810841481; 8132.89759542331	245.207441683359; 282.861148430984	2.046	1.03	0.330593
Trolox	C14 H18 O4	250.12	18.263	433826	Metabolic pathways;Biosynthesis of secondary metabolites;Ubiquinone and other terpenoid-quinone biosynthesis;Other		5	11	4	PreferredMS2	253195.467192796; 254393.902382402	15.9850908305412; 8.79863216554012	0.995	-0.01	0.33066
N-(3-(S)-Hydroxybutyryl)homoserine lactone	C8 H13 N O4	187.084	2.407	154971	Other	Superpathway of L-lysine degradation	5	15	12	PreferredMS2	11833.7538516906; 9005.93070569957	160.839642807645; 94.6672733220044	1.314	0.39	0.330667
Kahweol	C20 H26 O3	314.188	15.157	175109	Metabolic pathways;Biosynthesis of secondary metabolites;Other		5	15	13	PreferredMS2	360.005837353726; 6460.94952764639	128.819453694699; 217.200227186561	0.056	-4.17	0.33084
Hesperetin	C16 H14 O6	302.079	17.899	1814427	Biosynthesis of antibiotics;Other	Other	5	20	19	PreferredMS2	1080.58878355381; 2900.18952693527	397.729408044607; 219.282928127683	0.373	-1.42	0.330907
[Similar to: Norbenzoylecgonine; ΔMass: -53.9952 Da]	C15 H15 N5 O4	329.111	2.124	170000			5	19	15	PreferredMS2	3667.83944654559; 13227.7715477708	137.656732370555; 172.859971293443	0.277	-1.85	0.331172
[Similar to: 5-(Acetyloxy)-2',5'-bis(acetyloxy)-4,4'-dimethoxy[1,1'-biphenyl]-2-yl acetate; ΔMass: 84.0237 Da]	C14 H14 N6 O6	362.098	17.572	313703			5	15	12	PreferredMS2	10363.1475299327; 9971.12685863013	116.29028231888; 241.032865119751	1.039	0.06	0.331562
Succinyladenosine	C14 H17 N5 O8	383.108	4.725	617902			5	14	12	PreferredMS2	221229.523226727; 174102.835804487	30.0041300901836; 57.2038494159475	1.271	0.35	0.331945
	C26 H44 N10 O2 P2	590.31	18.072	118073	Metabolic pathways;Biosynthesis of secondary metabolites;Other		5	6	4	NoMSn	3088.07232352045; 2887.02291799961	141.666379577403; 176.078845873296	1.07	0.1	0.33232
L-(-)-Asparagine	C4 H8 N2 O3	132.054	0.794	138652	Metabolic pathways;Biosynthesis of secondary metabolites;Biosynthesis of plant secondary metabolites;Biosynthesis of amino acids;Arginine and proline metabolism;Other	Other	5	18	12	NoMSn	49955.3942463885; 60332.3628119857	34.4494410913818; 46.352653226228	0.828	-0.27	0.332713
[Similar to: Soyasaponin I; ΔMass: 594.4367 Da]	C13 H12 N6 O6	348.082	17.274	346641			5	21	18	PreferredMS2	401.87153634106; 370.831745729941	413.510284433192; 51.3992696604464	1.084	0.12	0.332938
6-[(1Z)-1-Propen-1-yl]-2,3,4,5-tetrahydropyridine	C8 H13 N	123.105	5.045	5499559			5	18	14	PreferredMS2	436.344663661291; 445.597632227187	423.645570076362; 21.1701480672247	0.979	-0.03	0.333242
[Similar to: Amitriptyline; ΔMass: -177.0347 Da]	C19 H30 N6 O7	454.218	17.813	136578			5	10	9	PreferredMS2	42090.2394956322; 26283.1975649267	73.5368873704315; 76.7697646380447	1.601	0.68	0.333246
Citiolone	C6 H9 N O2 S	159.036	10.26	265012			5	19	15	PreferredMS2	271.072483205843; 246.20522067271	417.386420616983; 25.7039749265054	1.101	0.14	0.333541
Safrole	C10 H10 O2	162.068	15.601	439026	Metabolic pathways;Microbial metabolism in diverse environments;Degradation of aromatic compounds;Other	Superpathway of aromatic compound degradation via 2-oxopent-4-enoate;Other	5	21	13	PreferredMS2	7235.51221077077; 7329.73713627362	325.882698139259; 80.1333569016753	0.987	-0.02	0.333618
[Similar to: (8E)-11,13-Dihydroxy-4-methyl-4,5,6,7-tetrahydro-2H-3-benzoxacyclododecine-2,10(1H)-dione; ΔMass: 0.0025 Da]	C13 H25 O P3	290.113	17.854	162517	Metabolic pathways;Microbial metabolism in diverse environments;Biosynthesis of amino acids;Other	Other	5	24	21	PreferredMS2	26602.7802488911; 28834.8264311063	92.9190427407749; 63.2253005409369	0.923	-0.12	0.333742
[Similar to: N-[3-(Aminosulfonyl)phenyl]-2-phenoxynicotinamide; ΔMass: -31.0262 Da]	C17 H17 N6 O4 P	400.105	14.537	279173			5	16	13	PreferredMS2	403.351389843723; 967.598630886238	256.6518895388; 294.253520041519	0.417	-1.26	0.334114
N~2~-Ethyl-N~4~-isopropyl-1,3,5-triazine-2,4,6-triamine	C8 H16 N6	196.144	18.129	576685			5	29	18	PreferredMS2	374557.710023839; 434714.081402761	25.3903891699591; 19.9199145478134	0.862	-0.21	0.334153
[Similar to: Ethyl 2-{[2-cyano-3-(4-hydroxyphenyl)acryloyl]amino}-4-methylthiophene-3-carboxylate; ΔMass: -4.9999 Da]	C15 H15 N5 O4 S	361.083	4.306	178427			5	14	13	PreferredMS2	247.823354184878; 242.253638802243	414.216737431653; 17.9259790428503	1.023	0.03	0.334448
Enalapril	C20 H28 N2 O5	376.2	17.854	6354012			5	8	7	PreferredMS2	14020.0061293111; 13487.0083693817	400.323702071839; 53.1394780050692	1.04	0.06	0.334619
	C7 H4 N6 O	188.045	10.161	109470			5	27	21	PreferredMS2	3242.26192448107; 1863.61445808929	194.155298727221; 157.507121421446	1.74	0.8	0.334673
Pidotimod	C9 H12 N2 O4 S	244.052	7.17	123531			5	15	12	PreferredMS2	4770.17469035852; 6534.32786281671	140.211448943566; 172.026368636012	0.73	-0.45	0.33518
Desmethylmirtazapine	C16 H17 N3	251.142	15.45	1503389			5	7	5	PreferredMS2	408.419626765084; 412.131572762272	8.97425103210293; 433.58331656843	0.991	-0.01	0.335469
6-Methoxy-1H-indol-5-yl beta-D-glucopyranosiduronic acid	C15 H17 N O8	339.095	12.155	1203506			5	23	18	PreferredMS2	23325.472983361; 8872.73947582221	218.369790962631; 251.997687341614	2.629	1.39	0.335682
[Similar to: Clonazolam; ΔMass: 0.0033 Da]	C11 H22 N3 O2 P3 S	353.065	17.284	6580480			5	7	6	PreferredMS2	1033.19573177278; 1014.01109813045	422.840524829823; 56.5875437347203	1.019	0.03	0.33573
Dibenzothiophene	C12 H8 S	184.035	2.485	119168			5	19	11	PreferredMS2	3135.01251510643; 2426.63384440117	215.515461167569; 161.056466443376	1.292	0.37	0.336004
[Similar to: N1-Phenyl-2-{2-[2,6-dimethyl-4-(3-methyl-4-oxo-3,4-dihydrophthalazin-1-yl)phenoxy]acetyl}hydrazine-1-carboxamide; ΔMass: 135.0680 Da]	C11 H16 N10 O S	336.123	8.13	260610	Biosynthesis of secondary metabolites;Biosynthesis of alkaloids derived from shikimate pathway;Isoquinoline alkaloid biosynthesis;Other		5	9	7	PreferredMS2	2611.27843291742; 1724.65260044498	357.602874234252; 355.552140411105	1.514	0.6	0.336011
2-Hydroxy-3-(4-methoxybenzyl)-4-methyl-3,4-dihydro-5H-1,4-benzodiazepin-5-one	C18 H18 N2 O3	310.132	11.488	187916			5	14	9	PreferredMS2	655.400294244934; 1114.8013421806	386.38080745828; 189.693270659307	0.588	-0.77	0.336563
Artemisinin	C15 H22 O5	282.147	18.222	147656	Other		5	11	9	NoMSn	18220.1993326356; 15407.0076335718	121.705468458747; 61.9141121739778	1.183	0.24	0.336877
		1384.27	2.607	1044115			5	17	16	OtherMS2	282.080718075652; 274.045674558599	212.963633150876; 261.057880916399	1.029	0.04	0.337121
4-Methylumbelliferone	C10 H8 O3	176.047	12.675	131950			5	28	19	PreferredMS2	3187.45365022391; 5473.09383115314	159.907094852153; 162.732627732186	0.582	-0.78	0.337144
1-(2-Morpholinophenyl)dihydro-1H-pyrrole-2,5-dione	C14 H16 N2 O3	260.116	9.347	234560			5	12	10	PreferredMS2	22123.133778809; 30011.4288070586	66.6183179282559; 108.219579506416	0.737	-0.44	0.337324
3-Aminosalicylic acid	C7 H7 N O3	153.043	4.64	2704585	Metabolic pathways;Microbial metabolism in diverse environments;Biosynthesis of antibiotics;Aminobenzoate degradation;Tryptophan metabolism;Other	L-tryptophan degradation XI (mammalian, via kynurenine);Other	5	14	12	PreferredMS2	107783.925212078; 215855.695939912	100.327131458246; 143.511131104615	0.499	-1	0.33744
Dulcitol	C6 H14 O6	182.079	0.819	11141953	Metabolic pathways;Other	Other	5	16	14	PreferredMS2	359192.984677474; 381378.983593982	80.5301301374994; 194.577021797172	0.942	-0.09	0.337559
[Similar to: Amphomycin; ΔMass: 810.4968 Da]	C21 H25 N3 O10	479.154	2.589	447314			5	18	18	PreferredMS2	331.685960051853; 354.400177422419	375.620711442062; 235.92962648956	0.936	-0.1	0.338093
Pulcherriminic acid	C12 H20 N2 O4	256.142	10.946	2664608			5	17	11	PreferredMS2	348063.95454924; 293765.220109976	120.016568073193; 80.1045191987975	1.185	0.24	0.338323
[Similar to: Epinephrine; ΔMass: 18.0131 Da]	C5 H7 N7	165.076	1.309	2243683			5	9	4	PreferredMS2	330148.189741325; 409850.157275057	106.071331255098; 99.0753851539487	0.806	-0.31	0.338509
[Similar to: XLR11 N-(2-fluoropentyl) isomer; ΔMass: 215.1682 Da]	C9 H6	114.047	17.793	135076			4	10	8	PreferredMS2	1204.4010130636; 877.846343183114	310.830446540599; 184.896324910369	1.372	0.46	0.33855
4-Acetamidobutanoic acid	C6 H11 N O3	145.074	2.067	3659092	Metabolic pathways;Biosynthesis of secondary metabolites;Biosynthesis of antibiotics;Biosynthesis of plant secondary metabolites;Biosynthesis of amino acids;Tropane, piperidine and pyridine alkaloid biosynthesis;Arginine and proline metabolism;Other	Superpathway of L-lysine degradation;Other	5	26	22	PreferredMS2	1075192.40936225; 834786.336526778	29.9353804670005; 64.3022294045584	1.288	0.37	0.338683
[Similar to: β-Cortolone; ΔMass: -176.0318 Da]	C28 H48 O4 P2 S	542.272	18.008	447187			5	8	7	PreferredMS2	145557.833956954; 124344.817719388	57.8403145344392; 46.0629729200384	1.171	0.23	0.338779
		200.926	0.782	122434			5	19	16	NoMSn	23053.3277561771; 14932.0780946094	74.0657940808095; 117.06907615663	1.544	0.63	0.338993
(2R,3S)-3-Hydroxy-8-methyl-8-azabicyclo[3.2.1]octane-2-carboxylic acid	C9 H15 N O3	185.105	11.031	811560	Tropane, piperidine and pyridine alkaloid biosynthesis		5	12	8	PreferredMS2	94889.2430284109; 191242.298533701	111.229519537512; 91.0767627288	0.496	-1.01	0.339148
	C4 H2 N6 O2	166.024	3.453	537462			5	15	14	PreferredMS2	122509.440203277; 126908.823951234	71.2056098575279; 72.7159905303994	0.965	-0.05	0.339248
	C18 H29 O4 P	340.179	9.597	211824			5	13	12	PreferredMS2	396.777169511812; 374.455001964139	318.695824136832; 381.921823332606	1.06	0.08	0.339377
N6-METHYLLYSINE	C7 H16 N2 O2	160.121	0.761	184277			5	19	18	NoMSn	57599.0519325845; 78607.9792073233	53.8003883620407; 50.9291127218518	0.733	-0.45	0.339689
Mesalazine	C7 H7 N O3	153.043	1.295	185765	Metabolic pathways;Microbial metabolism in diverse environments;Biosynthesis of antibiotics;Aminobenzoate degradation;Tryptophan metabolism;Other	L-tryptophan degradation XI (mammalian, via kynurenine);Other	5	23	18	PreferredMS2	12500.45254537; 13934.380296864	116.263198014169; 142.003664463084	0.897	-0.16	0.339845
	C17 H11 N6 O5 P	410.052	15.597	147061			5	24	19	PreferredMS2	21782.0119517491; 16949.4708220046	109.044001658999; 112.550693498442	1.285	0.36	0.340049
	C6 H11 Cl N2 S	178.033	0.709	131100			5	14	6	NoMSn	54916.0731721443; 53422.9102435062	33.1227047453653; 39.1759852780008	1.028	0.04	0.34021
Ricinine	C8 H8 N2 O2	164.059	2.759	87685			5	18	14	PreferredMS2	49290.0000875598; 41804.5876009276	32.6218066511879; 28.7006782905166	1.179	0.24	0.340639
	C12 H18 N4 O5 P2 S	392.049	10.434	176323			5	14	13	PreferredMS2	97.6911471883526; 97.0858946104393	420.107031960112; 11.900727852564	1.006	0.01	0.341169
N-lactoylethanolamine	C5 H11 N O3	133.074	0.812	147845	Biosynthesis of secondary metabolites;Other	Other	5	16	13	PreferredMS2	31505.2026657085; 28284.0632435668	69.4682660861303; 58.3968324145133	1.114	0.16	0.341547
[Similar to: N1-(3-Methoxypropyl)-2-(3,4,5-trimethoxy-2-nitrobenzoyl)hydrazine-1-carbothioamide; ΔMass: 180.0788 Da]	C5 H10 N4 O4 S	222.042	0.87	532305			5	21	19	OtherMS2	1871.54823480367; 7159.99554790561	372.469501075967; 141.585205234424	0.261	-1.94	0.342169
2,2'-Iminodipropan-1-ol	C6 H15 N O2	133.11	0.858	216046			5	16	6	PreferredMS2	4365.74651723962; 5240.90189108433	89.3036830893852; 238.217316300628	0.833	-0.26	0.34242
7-Oxobenz[de]anthracene	C17 H10 O	230.077	1.318	4040184			5	8	6	PreferredMS2	294407.25320074; 268299.777900808	105.717490973195; 151.632827690448	1.097	0.13	0.342527
METHYLDOPA, D-	C10 H13 N O4	211.084	1.401	572548			5	29	20	PreferredMS2	6166.87839992427; 8442.95808279935	169.324613657282; 249.419035605259	0.73	-0.45	0.342779
[Similar to: Fenoxaprop-ethyl; ΔMass: -14.9500 Da]	C14 H9 N4 O7 P	376.022	4.074	609722			5	21	19	PreferredMS2	11236.8927005126; 60290.5947640178	131.938059472106; 131.351440694906	0.186	-2.42	0.343062
		167.95	0.735	111320			5	15	13	NoMSn	31288.2918221552; 36778.0936067831	48.0743226559511; 62.4870210200492	0.851	-0.23	0.343164
(Hydroxyethyl)methacrylate	C6 H10 O3	130.063	3.052	147019	Metabolic pathways;Microbial metabolism in diverse environments;Biosynthesis of secondary metabolites;Biosynthesis of antibiotics;Degradation of aromatic compounds;Biosynthesis of amino acids;2-Oxocarboxylic acid metabolism;Other	Other	5	14	8	PreferredMS2	2615.72373605196; 1968.78086048319	206.566733137673; 225.966692829723	1.329	0.41	0.344278
N6-Methyladenine	C6 H7 N5	149.07	1.767	131387			5	17	15	PreferredMS2	57716.443627994; 54983.6312209836	24.7906875892607; 37.1806775697575	1.05	0.07	0.34472
[Similar to: (2E,8S,10R)-10,11-Dihydroxy-6-(methoxymethyl)-1,10-dimethyl-5-oxo-4,14-dioxatricyclo[9.2.1.03,7]tetradeca-2,6-dien-8-yl methacrylate; ΔMass: -71.0369 Da]	C24 H35 N O4 S2	465.2	18.053	162904			5	10	9	PreferredMS2	2509.10085161147; 1355.62508960031	216.035408589337; 258.079031535818	1.851	0.89	0.344803
(3Z)-3-Hexenyl benzoate	C13 H16 O2	204.115	14.747	3702861			5	8	3	PreferredMS2	1045.21215469453; 1230.3663192671	392.271488516099; 284.050786870351	0.85	-0.24	0.344967
	C27 H34 N2 O8	514.232	14.394	196046			5	10	7	PreferredMS2	349.238795464962; 329.593460958225	14.9201023912638; 421.529311706154	1.06	0.08	0.345004
N8-Acetylspermidine	C9 H21 N3 O	187.168	0.863	793383			5	26	11	PreferredMS2	272935.508967006; 264206.948269024	56.4475136806561; 42.793183655262	1.033	0.05	0.345081
5'-S-Methyl-5'-thioadenosine	C11 H15 N5 O3 S	297.09	6.507	164097	Metabolic pathways;Biosynthesis of plant secondary metabolites;Other	Other	5	15	12	PreferredMS2	28967.2367689711; 28598.2880375326	87.4003811635656; 64.9532006588546	1.013	0.02	0.3454
Captopril	C9 H15 N O3 S	217.074	5.523	247878	Tryptophan metabolism		5	10	8	PreferredMS2	8146.34278068905; 31008.4865638473	171.216488270817; 119.308105101755	0.263	-1.93	0.34606
[Similar to: Cinchonine; ΔMass: -8.8755 Da]	C9 H15 N5 O P2 S	303.049	9.578	256734			5	6	3	PreferredMS2	279.498114969733; 274.001966906995	415.971834815235; 11.8217673206419	1.02	0.03	0.346246
	C5 H15 N6 O6 P S2	350.024	1.089	98970			5	22	22	NoMSn	29030.3682370133; 22449.3060531346	27.7849176347161; 65.9041921522822	1.293	0.37	0.346701
6-Hydroxytremetone	C13 H14 O3	218.094	16.201	547108			5	11	10	PreferredMS2	382.896589497729; 334.938275913391	393.77470721781; 263.855233718865	1.143	0.19	0.347097
Rolipram	C16 H21 N O3	275.152	18.064	231219	Isoquinoline alkaloid biosynthesis		5	15	13	PreferredMS2	2724.21023414673; 2446.08789954993	311.095383519371; 74.2002125931555	1.114	0.16	0.347163
Panipenem	C15 H21 N3 O4 S	339.125	5.073	654318			5	12	11	PreferredMS2	282.728923819999; 284.588343684372	417.92878116958; 71.5423244079342	0.993	-0.01	0.347391
Creatine	C4 H9 N3 O2	131.069	0.893	3632153	Metabolic pathways;Arginine and proline metabolism;Other		5	15	8	PreferredMS2	879481.852156245; 706251.61574395	77.8471029254311; 78.856804188904	1.245	0.32	0.347467
	C19 H21 N2 O8 P	436.102	14.753	675834			5	26	20	PreferredMS2	584.740432507751; 571.435836798358	378.423980063163; 205.340734339371	1.023	0.03	0.347765
4-Hydroxybenzaldehyde	C7 H6 O2	122.037	4.742	463524	Metabolic pathways;Microbial metabolism in diverse environments;Biosynthesis of secondary metabolites;Degradation of aromatic compounds;Phenylalanine metabolism;Biosynthesis of alkaloids derived from shikimate pathway;Aminobenzoate degradation;Biosynthesis of phenylpropanoids;Other	Superpathway of aromatic compound degradation via 2-oxopent-4-enoate;Anaerobic aromatic compound degradation (Thauera aromatica);Superpathway of aromatic compound degradation via 3-oxoadipate;Superpathway of aerobic toluene degradation;Mandelate degradation to acetyl-CoA;Toluene degradation IV (aerobic) (via catechol);Meta cleavage pathway of aromatic compounds;Benzoate biosynthesis I (CoA-depend…	5	9	9	PreferredMS2	95912.3318803968; 49797.2821802977	89.7847023600125; 123.379114094068	1.926	0.95	0.348291
[Similar to: Prostaglandin E2-1-glyceryl ester; ΔMass: 27.0724 Da]	C19 H29 N O8	399.189	18.111	1708629			5	9	7	PreferredMS2	909.867584093785; 874.182702022538	403.547744432551; 245.873203001541	1.041	0.06	0.348414
[Similar to: Betamethasone; ΔMass: -156.0233 Da]	C24 H32 N6 O9	548.223	15.158	139582			5	18	17	PreferredMS2	341.612154171323; 5413.38391468994	123.820597104591; 222.059585473872	0.063	-3.99	0.349167
Nicotinuric acid	C8 H8 N2 O3	180.053	4.542	95357	Other		5	16	12	PreferredMS2	8650.16111277057; 9359.12726192155	123.1444338583; 125.359274934093	0.924	-0.11	0.349473
[Similar to: 5-Formyl-4,8-dihydroxy-3-(3-methoxy-3-oxo-1-propen-2-yl)-8a-methyldecahydro-2-naphthalenyl 3,4-dihydroxy-2-methylenebutanoate; ΔMass: 24.0600 Da]	C17 H18 N6 O6	402.129	18.047	790732			5	28	21	PreferredMS2	710.574095126354; 625.160450750744	394.433926824663; 185.734263417492	1.137	0.18	0.349588
2-(5-tert-Butyl-2-hydroxyphenyl)benzotriazole	C16 H17 N3 O	267.137	11.524	174812			5	5	4	PreferredMS2	352.654181922443; 499.148799435935	88.3085494935216; 405.662673131042	0.707	-0.5	0.350105
Shogaol	C17 H24 O3	276.172	18.405	654394			5	27	16	PreferredMS2	419674.965804458; 426618.9485725	15.899716113465; 18.2820067082483	0.984	-0.02	0.35012
	C17 H11 N6 O5 P	410.053	16.754	260216			5	25	20	PreferredMS2	360.742845553555; 335.787659372212	412.317243561961; 44.7508807378923	1.074	0.1	0.350132
Noroxycodone	C17 H19 N O4	301.131	8.83	183161	Biosynthesis of secondary metabolites;Isoquinoline alkaloid biosynthesis		5	19	18	PreferredMS2	254.980675375871; 254.416597507626	17.5621734516789; 424.347094523383	1.002	0	0.350303
Phloroglucinol	C6 H6 O3	126.032	5.043	290116	Metabolic pathways;Microbial metabolism in diverse environments;Biosynthesis of antibiotics;Aminobenzoate degradation;Other		5	17	13	PreferredMS2	103768.574547256; 79960.7362277892	55.1815698167291; 53.3298523066517	1.298	0.38	0.350508
[Similar to: 2-(3-Pyrazin-2-yl-1,2,4-oxadiazol-5-yl)ethanohydrazide; ΔMass: -466.1073 Da]	C26 H37 N6 O10 P3	686.178	3.07	337123			5	21	20	PreferredMS2	26327.2408560581; 16416.5571502162	115.585632335254; 174.857939703945	1.604	0.68	0.35053
Hypoxanthine	C5 H4 N4 O	136.039	2.049	2663671	Metabolic pathways;Other	Other	5	22	16	PreferredMS2	11955.9230942157; 11971.4161156586	328.427959785691; 135.365102552571	0.999	0	0.351038
4-[5-(Trifluoromethyl)-1H-pyrazol-3-yl]pyridine	C9 H6 F3 N3	213.049	0.775	202936			5	19	15	PreferredMS2	42810.4107877147; 34805.3559842714	57.8931231908506; 99.2957989288235	1.23	0.3	0.351383
hexadecandioic acid	C16 H30 O4	286.214	18.646	1894374	Metabolic pathways;Other		5	9	9	PreferredMS2	1671246.74730495; 1666282.29319862	6.90718160239516; 9.54399039264232	1.003	0	0.351621
2-Acrylamido-2-methyl-1-propane sulfonic acid	C7 H13 N O4 S	207.057	1.844	159452	Other		5	17	12	PreferredMS2	43613.7714246223; 33034.674497207	51.0809549104318; 91.0502620581617	1.32	0.4	0.351701
[Similar to: Soyasaponin I; ΔMass: 594.4367 Da]	C13 H12 N6 O6	348.082	16.548	575541			5	14	12	PreferredMS2	373.456780414682; 339.508347459381	418.007914524148; 47.8903932883049	1.1	0.14	0.351743
		157.957	0.75	280073			5	10	8	PreferredMS2	87214.9819741317; 131304.798898375	48.4780825131683; 57.0494981322774	0.664	-0.59	0.351876
		147.928	0.758	79340			5	11	10	PreferredMS2	18656.0760784675; 29940.2293028294	56.6921331755576; 71.8373716062461	0.623	-0.68	0.351998
6-Guanidinohexanoic Acid	C7 H15 N3 O2	173.116	1.897	1594043			5	17	10	PreferredMS2	588975.916781557; 386632.456156484	60.1334935516207; 82.1237128528731	1.523	0.61	0.352052
	C14 H22 N2 O5	298.154	18.418	192231			5	19	17	NoMSn	173242.418850104; 172281.110331473	8.54666908010339; 10.6802536300025	1.006	0.01	0.352176
2-methylbutyrylcarnitine	C12 H23 N O4	245.163	6.907	2867989			5	7	7	PreferredMS2	14771.4485557741; 11226.7741704532	381.576992282299; 329.003529502689	1.316	0.4	0.352294
2-Hydroxyethylclavam	C7 H11 N O3	157.074	4.21	88553	Biosynthesis of antibiotics		5	15	12	PreferredMS2	4984.04435522613; 3900.64529962117	171.446408258999; 164.254999860554	1.278	0.35	0.354033
[Similar to: (1R,3R,6R,8S,9R,11R,12R,13S,16R)-6,9,12,17-Tetrahydroxy-16-methyl-8-(2-methyl-2-propanyl)-2,4,14,19-tetraoxahexacyclo[8.7.2.01,11 03,7 07,11 013,17]nonadecane-5,15,18-trione; ΔMass: 236.0920 Da]	C7 H4 N6 O2	204.04	4.744	1619406			5	14	11	PreferredMS2	415104.597681454; 205829.648089524	86.6030000480537; 112.145155769028	2.017	1.01	0.354658
[Similar to: Peniciside; ΔMass: 298.2871 Da]	C20 H20 N4 O4	380.147	14.43	979959		Other	5	20	12	PreferredMS2	791.408071065112; 684.931654843161	380.034208987438; 185.560071553777	1.155	0.21	0.354662
4-Guanidino-1-butanol	C5 H13 N3 O	131.106	1.032	181128	Metabolic pathways;Arginine and proline metabolism	Other	5	12	10	PreferredMS2	2640.94974651313; 1869.31959299957	308.226506341477; 168.612631729683	1.413	0.5	0.354875
promolate	C16 H23 N O4	293.163	15.132	678123		Other	5	14	10	PreferredMS2	895.689611402883; 843.400225747613	408.777089836518; 88.6180384330205	1.062	0.09	0.3551
Tranexamic acid	C8 H15 N O2	157.11	5.47	3931006			5	12	10	PreferredMS2	2540.32496897402; 2829.65714512265	419.263560187715; 29.0779160033714	0.898	-0.16	0.355139
[Similar to: Butroxydim; ΔMass: 84.1457 Da]	C13 H17 N O8	315.095	1.202	152045			5	10	9	PreferredMS2	6669.34417708465; 20058.1627225926	128.433839967923; 135.158533852456	0.333	-1.59	0.355155
[Similar to: Obscurolide A1; ΔMass: 107.0657 Da]	C12 H9 P	184.045	6.576	238325			5	19	10	PreferredMS2	369.059760406916; 329.3899678599	413.104693267923; 35.2083404730783	1.12	0.16	0.355647
[Similar to: Fluvoxamine; ΔMass: -56.9374 Da]	C14 H13 N7 O6	375.093	5.039	143182			5	20	19	PreferredMS2	549.86837683497; 513.662943872209	264.832383701893; 317.959911981171	1.07	0.1	0.355972
[Similar to: Methylone; ΔMass: 0.0023 Da]	C7 H9 N7 O	207.087	11.033	426921			5	13	10	PreferredMS2	48231.2558236627; 98093.2162997154	110.465112215899; 91.2943794089849	0.492	-1.02	0.356116
[Similar to: Methyl 1-(hexopyranosyloxy)-5-hydroxy-7-(hydroxymethyl)-1,4a,5,7a-tetrahydrocyclopenta[c]pyran-4-carboxylate; ΔMass: 36.0574 Da]	C16 H16 O10	368.074	11.649	158769			5	16	13	PreferredMS2	2802.82311424823; 3363.69339248817	86.0920561891752; 285.521656388652	0.833	-0.26	0.356357
Eicosatetraynoic acid	C20 H24 O2	308.196	18.646	1838580			5	11	11	PreferredMS2	1595680.0327694; 1591486.40985994	6.64744273155736; 9.46034039525883	1.003	0	0.356402
Valyltyrosine	C14 H20 N2 O4	280.142	17.643	117590			5	10	9	PreferredMS2	21517.4369104243; 19924.901545876	105.326574718567; 84.042798051973	1.08	0.11	0.357235
Arg-Asp	C10 H19 N5 O5	289.138	0.828	131575			5	17	15	NoMSn	57263.9571921316; 32627.000995001	54.4167409200632; 69.9351845862165	1.755	0.81	0.357291
10-HDA	C10 H18 O3	168.115	14.527	160471	Metabolic pathways;Biosynthesis of secondary metabolites;Biosynthesis of antibiotics;Degradation of aromatic compounds;Other		5	10	7	PreferredMS2	2784.40856000752; 3238.37485665131	128.531920891443; 260.986024288966	0.86	-0.22	0.357315
4-Acetamidobutanoic acid	C6 H11 N O3	145.074	2.201	1120975	Metabolic pathways;Biosynthesis of secondary metabolites;Biosynthesis of antibiotics;Biosynthesis of plant secondary metabolites;Biosynthesis of amino acids;Tropane, piperidine and pyridine alkaloid biosynthesis;Arginine and proline metabolism;Other	Superpathway of L-lysine degradation;Other	5	9	7	PreferredMS2	21672.5382528133; 21027.5217714785	255.064135402512; 143.208910060451	1.031	0.04	0.357339
2-Hydroxycinnamic acid	C9 H8 O3	164.047	1.288	3118505	Metabolic pathways;Microbial metabolism in diverse environments;Biosynthesis of secondary metabolites;Biosynthesis of antibiotics;Degradation of aromatic compounds;Biosynthesis of plant secondary metabolites;Phenylalanine metabolism;Biosynthesis of amino acids;Phenylpropanoid biosynthesis;2-Oxocarboxylic acid metabolism;Biosynthesis of phenylpropanoids;Tyrosine metabolism;Tropane, piperidine and …	Superpathway of chorismate metabolism;Anaerobic aromatic compound degradation (Thauera aromatica);Superpathway of scopolin and esculin biosynthesis;Superpathway of aromatic amino acid biosynthesis;Superpathway of 4-hydroxybenzoate biosynthesis (yeast);Other	5	12	10	PreferredMS2	1828981.81303647; 1541783.67153959	35.779965439398; 39.5644657526639	1.186	0.25	0.357861
PEG n5	C10 H22 O6	238.142	7.551	857497			5	10	6	PreferredMS2	247142.224669232; 320527.949704577	57.0848363029542; 62.5877921423372	0.771	-0.38	0.357887
[Similar to: 2-Hydroxyhippuric acid; ΔMass: -79.9568 Da]	C9 H9 N O7 S	275.01	2.708	345134			5	10	7	PreferredMS2	36727.296838677; 17076.1845576318	121.022497972172; 173.213380234893	2.151	1.1	0.357945
sec-Butyl 6-O-[(2R,3R,4R)-3,4-dihydroxy-4-(hydroxymethyl)tetrahydro-2-furanyl]-D-glucopyranoside	C15 H28 O10	368.169	1.847	310579			5	15	13	OtherMS2	91912.6842092034; 114364.773814235	65.3724815629693; 62.928882089728	0.804	-0.32	0.359087
Aminolevulinic acid	C5 H9 N O3	131.058	1.376	212335	Metabolic pathways;Microbial metabolism in diverse environments;Biosynthesis of secondary metabolites;Biosynthesis of antibiotics;Biosynthesis of plant secondary metabolites;Biosynthesis of amino acids;Arginine and proline metabolism;Other	Other	5	13	10	PreferredMS2	85354.0993025972; 67981.9615271289	56.5612475878064; 48.3301780629196	1.256	0.33	0.359377
DESBENZYL DONEPEZIL	C17 H23 N O3	289.168	10.413	310477	Metabolic pathways;Biosynthesis of secondary metabolites;Tropane, piperidine and pyridine alkaloid biosynthesis;Other	Other	5	8	5	PreferredMS2	270.906697855281; 255.754287214766	395.700251762506; 315.995230901472	1.059	0.08	0.359485
[Similar to: Ethyl 2-cyano-3-[(2-ethoxy-2-oxoethyl)sulfanyl]-3-[2-(trifluoromethyl)anilino]acrylate; ΔMass: 94.0984 Da]	C8 H9 N2 O7 P S	307.988	4.448	89082			5	18	16	PreferredMS2	190.873664594915; 950.294277164862	356.557396547878; 174.025718034776	0.201	-2.32	0.359523
[Similar to: N,N'-Dicyclohexylurea; ΔMass: 104.1240 Da]	C2 H8 N4 O2	120.065	0.828	8334889			5	12	6	PreferredMS2	6038358.12472064; 5676020.39280234	22.5755240841924; 23.7052997390216	1.064	0.09	0.35969
[Similar to: Obscurolide A1; ΔMass: 107.0031 Da]	C6 H12 N6 O	184.108	13.263	628419			5	12	10	PreferredMS2	496115.730960376; 493421.212790276	21.8968823685721; 10.7888432152917	1.005	0.01	0.359794
(2R)-5-Methoxy-2-methyl-2,3,8,9-tetrahydro-4H-furo[2,3-H]chromen-4-one	C13 H14 O4	234.087	17.807	319653			5	25	21	PreferredMS2	96719.0113149876; 96135.2052565713	59.7126166191519; 61.3726629710186	1.006	0.01	0.36018
2-Hydroxycinnamic acid	C9 H8 O3	146.037	4.744	1830903	Biosynthesis of secondary metabolites;Phenylpropanoid biosynthesis		5	22	17	PreferredMS2	414440.417784549; 201340.189632367	90.1060743256766; 117.516107984422	2.058	1.04	0.360233
Caffeic acid	C9 H8 O4	180.042	1.063	3282172	Metabolic pathways;Microbial metabolism in diverse environments;Biosynthesis of secondary metabolites;Biosynthesis of antibiotics;Degradation of aromatic compounds;Biosynthesis of plant secondary metabolites;Phenylalanine metabolism;Biosynthesis of alkaloids derived from shikimate pathway;Biosynthesis of amino acids;Phenylpropanoid biosynthesis;2-Oxocarboxylic acid metabolism;Biosynthesis of phen…	Superpathway of chorismate metabolism;Superpathway of scopolin and esculin biosynthesis;Superpathway of aromatic amino acid biosynthesis;Superpathway of 4-hydroxybenzoate biosynthesis (yeast);Other	5	13	8	PreferredMS2	4006.74918651057; 4086.05326799244	63.5009202609129; 421.736388833197	0.981	-0.03	0.360756
[Similar to: L-Cystine; ΔMass: 18.0106 Da]	C6 H10 N2 O3 S2	222.013	1.689	379859			5	13	11	PreferredMS2	190194.792001919; 167310.527337131	24.0252206889055; 43.1379575746214	1.137	0.18	0.360774
[Similar to: Carazolol; ΔMass: 16.0103 Da]	C14 H22 N2 O4	282.158	2.795	600328			5	11	9	PreferredMS2	188.892470323906; 173.138485464685	296.422212443664; 430.536246928373	1.091	0.13	0.360825
[Similar to: 2-[4-(Trifluoromethyl)phenyl]-1,3-thiazole-4-carbohydrazide; ΔMass: -9.9819 Da]	C9 H7 N5 O5 S	297.016	4.534	293218			5	17	12	PreferredMS2	121741.234654476; 64486.9039675481	65.2179984310611; 73.4328357154195	1.888	0.92	0.360988
[Similar to: Pantoprazole; ΔMass: -176.0319 Da]	C21 H23 N9 O4 P2 S	559.107	16.299	231977			5	17	15	PreferredMS2	390.673929886702; 393.697895253604	411.875348117733; 14.48628227828	0.992	-0.01	0.361245
	C13 H23 O2 P3 S2	368.035	1.065	129854			5	16	15	NoMSn	33345.6002666891; 28443.433095257	30.8510866718238; 73.2255602352246	1.172	0.23	0.361385
Sorbic acid	C6 H8 O2	112.053	5.315	252989	Microbial metabolism in diverse environments;Degradation of aromatic compounds;Aminobenzoate degradation;Other		5	17	13	PreferredMS2	48905.1901923276; 47992.5212039773	76.1714599271752; 63.8512994614334	1.019	0.03	0.36155
		279.812	0.765	74786			4	15	11	NoMSn	4535.63772664782; 2893.66012224597	192.993154336684; 157.19196816998	1.567	0.65	0.36165
[Similar to: Ceftiofur; ΔMass: 239.0222 Da]	C5 H10 N4 O6 P2	284.007	2.193	84231			5	7	2	PreferredMS2	26178.9689935341; 25370.2957349019	72.8887493654479; 74.0893806206927	1.032	0.05	0.361723
		119.974	0.712	2408228			5	7	6	PreferredMS2	865689.862014923; 1024950.58752684	39.2800669133715; 57.0379280848012	0.845	-0.24	0.361918
	C8 H N5 O3	215.008	0.755	232256			5	18	17	PreferredMS2	112491.333863234; 86876.844129578	40.1788761384788; 58.2367691141668	1.295	0.37	0.361961
4-Coumaric acid	C9 H8 O3	164.047	4.744	2510100	Metabolic pathways;Microbial metabolism in diverse environments;Biosynthesis of secondary metabolites;Biosynthesis of antibiotics;Degradation of aromatic compounds;Biosynthesis of plant secondary metabolites;Phenylalanine metabolism;Biosynthesis of amino acids;Phenylpropanoid biosynthesis;2-Oxocarboxylic acid metabolism;Biosynthesis of phenylpropanoids;Tyrosine metabolism;Tropane, piperidine and …	Superpathway of chorismate metabolism;Anaerobic aromatic compound degradation (Thauera aromatica);Superpathway of scopolin and esculin biosynthesis;Superpathway of aromatic amino acid biosynthesis;Superpathway of 4-hydroxybenzoate biosynthesis (yeast);Other	5	18	14	PreferredMS2	558886.848627353; 276825.712540508	89.1165955790406; 117.456138455371	2.019	1.01	0.362966
[Similar to: 2,4,6-Trideoxy-6-{[(4E)-3-hydroxy-2,4-dimethyl-4-heptenoyl]amino}-2,4-dimethylhex-5-ulosonic acid; ΔMass: 173.1982 Da]	C3 H2 N6 O S	170.001	1.604	178468			5	17	8	PreferredMS2	588.255124898279; 628.234744450076	40.700941455258; 406.367367016734	0.936	-0.09	0.363175
(2E)-2-Cyano-N-(ethylcarbamoyl)-2-(methoxyimino)acetamide	C7 H10 N4 O3	198.075	2.52	405309	Other		5	12	11	PreferredMS2	89686.9575375363; 81555.9885675814	73.4935116573641; 107.656116131498	1.1	0.14	0.363199
Terbutaline	C12 H19 N O3	225.136	3.034	114483			5	13	12	PreferredMS2	331.799112903696; 331.978202306989	399.003073676557; 101.695075385852	0.999	0	0.364169
3,5,7-Octatriyn-1-ol	C8 H6 O	118.042	4.743	144666			5	23	18	PreferredMS2	30035.0542064708; 13911.5069385617	92.289489791074; 119.879876140198	2.159	1.11	0.364171
		195.871	0.764	1151402			5	18	16	PreferredMS2	497113.246894318; 529554.066113669	40.299280605217; 61.4914873898535	0.939	-0.09	0.364385
N-feruloylglycine	C12 H13 N O5	251.079	9.344	1130824			5	12	11	PreferredMS2	109864.393313191; 151258.499730572	126.245800744095; 108.91213396117	0.726	-0.46	0.36439
5,5'-Dihydroxy-4,4',8',8'-tetramethyl-4,5-dihydro-2'H,3H-spiro[furan-2,6'-[7]oxabicyclo[3.2.1]oct[3]en]-2'-one	C14 H20 O5	268.131	18.223	792360			5	12	6	OtherMS2	169350.481530658; 152563.551698084	67.7614117558136; 28.1132181926918	1.11	0.15	0.365279
[Similar to: 2,6-Anhydro-5-O-[4-({6-O-[4-(β-D-glucopyranosyloxy)-2-methylenebutanoyl]-β-D-glucopyranosyl}oxy)-2-methylenebutanoyl]-1-O-(4-hydroxy-2-methylenebutanoyl)hexitol; ΔMass: 538.1922 Da]	C7 H12 N6 O4	244.092	2.148	141327			5	9	4	PreferredMS2	15138.6310819459; 15864.0988128417	115.608196053835; 74.826231323885	0.954	-0.07	0.365452
3-[(1S)-2-Cyclohexen-1-yl]-L-alanine	C9 H15 N O2	169.11	6.11	525261			5	15	13	PreferredMS2	496.195298796998; 486.063173078051	261.842733687586; 297.826673165721	1.021	0.03	0.36546
	C10 H22 O11	318.117	0.864	222031			5	12	10	NoMSn	41609.5696519149; 34768.9528832793	102.919982710999; 93.3716035439677	1.197	0.26	0.365504
[Similar to: Phellopterin; ΔMass: 36.0391 Da]	C9 H8 N6 O4	264.061	6.119	221213			5	20	18	PreferredMS2	271.541476981045; 287.418733109646	69.6314913871114; 422.68515753777	0.945	-0.08	0.365596
[Similar to: 2,6-Anhydro-5-O-[4-({6-O-[4-(β-D-glucopyranosyloxy)-2-methylenebutanoyl]-β-D-glucopyranosyl}oxy)-2-methylenebutanoyl]-1-O-(4-hydroxy-2-methylenebutanoyl)hexitol; ΔMass: 538.1923 Da]	C7 H12 N6 O4	244.092	3.479	203717			5	13	11	PreferredMS2	785.477479146556; 1840.49281076425	150.403354453557; 276.36249168167	0.427	-1.23	0.365702
	C8 H12 N6	192.113	18.312	118416			5	21	16	PreferredMS2	87401.9062998079; 90619.9140649148	15.3324273025657; 11.440458547857	0.964	-0.05	0.365834
[Similar to: 2,5a,11,11,13a-Pentamethyl-5a,6,6a,13a,13b,13c-hexahydro-9H-spiro[furo[4,3,2-ij]pyrano[4',3':4,5]cyclohepta[1,2-f]isochromene-7,2'-oxirane]-1,5,9,13(2H,3aH,11H)-tetrone; ΔMass: 121.0053 Da]	C17 H23 N O5	321.157	11.281	415867			5	6	6	PreferredMS2	1509.10143475776; 2193.79629899882	129.558602787836; 371.671574692748	0.688	-0.54	0.366858
N-(3-Amino-4-chlorophenyl)-2-hydroxybenzamide	C13 H11 Cl N2 O2	262.049	17.83	215517			5	14	12	PreferredMS2	157526.770195442; 173880.269062358	18.4953570623085; 18.705412818942	0.906	-0.14	0.367158
[Similar to: Alfentanil; ΔMass: 181.1118 Da]	C10 H21 N O5	235.142	1.139	65014			5	24	20	PreferredMS2	4135.07313461989; 3041.75084573364	175.573814347688; 72.0153684650921	1.359	0.44	0.367537
6-Oxo-2-piperidinecarboxylic acid	C6 H9 N O3	143.058	4.109	314752	Biosynthesis of antibiotics		5	16	13	PreferredMS2	22007.7725570352; 39714.3916134913	112.895272900435; 116.527890178839	0.554	-0.85	0.36772
[Similar to: Sulfallate; ΔMass: 35.9786 Da]		187.047	1.85	226975			5	11	8	PreferredMS2	146675.628650118; 139040.440815019	21.2382021680266; 30.2189014199157	1.055	0.08	0.367992
[Similar to: Metharbital; ΔMass: -103.0266 Da]	C12 H19 N3 O6	301.127	0.906	325065			5	14	12	PreferredMS2	143356.14952935; 108161.280654817	52.7633873164674; 65.6236041785276	1.325	0.41	0.368339
2949	C12 H22 N2 O4	258.158	11.962	188524			5	8	7	PreferredMS2	47011.8551874204; 43064.1251015322	79.0190134766757; 71.3356900651194	1.092	0.13	0.36848
THTA	C6 H10 O2 S	146.04	2.259	2355529			5	16	14	PreferredMS2	650489.695836608; 344668.844321258	55.6971432799717; 115.193982286625	1.887	0.92	0.368798
[Similar to: (1R,3R,6R,8S,9R,11R,12R,13S,16R)-6,9,12,17-Tetrahydroxy-16-methyl-8-(2-methyl-2-propanyl)-2,4,14,19-tetraoxahexacyclo[8.7.2.01,11 03,7 07,11 013,17]nonadecane-5,15,18-trione; ΔMass: 60.0599 Da]	C13 H12 N6 O8	380.072	3.709	251594			5	15	13	PreferredMS2	11414.5240044725; 21838.7057246092	108.426925681188; 170.456431651636	0.523	-0.94	0.368871
pseudouridine	C9 H12 N2 O6	244.069	0.992	2397707	Metabolic pathways;Other	Other	5	16	12	PreferredMS2	1511981.155161; 1304006.03241092	18.5676743007727; 29.0194643508291	1.159	0.21	0.368957
[Similar to: 6-O-{6-Deoxy-2-O-[(2E)-3-phenyl-2-propenoyl]-α-L-mannopyranosyl}-1-O-[(2E)-3-phenyl-2-propenoyl]-β-D-glucopyranose; ΔMass: 152.0864 Da]	C17 H18 N6 O8	434.119	16.202	587667			5	18	17	PreferredMS2	329.762863195798; 297.228054006918	400.476280715148; 270.74831430224	1.109	0.15	0.369214
4-Aminophenol	C6 H7 N O	109.053	3.633	148410	Microbial metabolism in diverse environments;Aminobenzoate degradation;Tryptophan metabolism		5	27	15	PreferredMS2	980.919816582085; 971.531972485372	259.792072783869; 185.121983286489	1.01	0.01	0.369302
Xanthopterin	C6 H5 N5 O2	179.044	1.497	65092			5	23	22	PreferredMS2	29724.1922377564; 25046.9718849063	47.8323576673984; 50.6126682945606	1.187	0.25	0.36938
Uric acid	C5 H4 N4 O3	168.028	1.068	24538078	Metabolic pathways;Microbial metabolism in diverse environments;Other	Caffeine degradation IV (bacteria, via demethylation and oxidation);Other	5	17	12	PreferredMS2	14731170.8571023; 13313861.1132019	17.2649226935831; 28.4446393969234	1.106	0.15	0.369567
Seryltyrosine	C12 H16 N2 O5	268.106	7.561	135792			5	9	7	PreferredMS2	3017.76307709419; 9286.69133484721	124.397574900763; 170.311961020764	0.325	-1.62	0.369587
[Similar to: 2',3'-Di-O-Acetyl-5'-deoxy-5-fluorocytidine; ΔMass: 129.0362 Da]	C5 H8 N6 O3	200.066	2.525	146565			5	15	13	PreferredMS2	22535.3590866446; 18815.2047714093	61.6862723653852; 104.981196564501	1.198	0.26	0.370111
?-hydroxymetoprolol	C15 H25 N O4	283.178	7.66	676712			5	7	7	PreferredMS2	208.939110092045; 212.501795681125	421.913705696114; 11.4645149790269	0.983	-0.02	0.37018
Imidazolelactic acid	C6 H8 N2 O3	156.053	0.883	2144724	Metabolic pathways;Other		5	16	13	PreferredMS2	868343.083758755; 621479.896384747	43.2802212030316; 59.5249418539174	1.397	0.48	0.370206
Nicotinuric acid	C8 H8 N2 O3	180.053	7.557	5550622	Other		5	14	12	PreferredMS2	1752833.83251833; 1355879.15020034	60.0575149571934; 55.5095589702067	1.293	0.37	0.370263
Isorhapontigenin	C15 H14 O4	258.087	18.411	73223	Other		5	22	9	PreferredMS2	57810.8262691646; 57340.6409087393	13.5892412048527; 10.0138206749829	1.008	0.01	0.370545
8-hydroxy-7-methylguanine	C6 H7 N5 O2	181.06	2.015	903940	Other		5	16	12	PreferredMS2	398171.879580179; 416461.508648735	43.8837430496703; 43.7145475763361	0.956	-0.06	0.37171
L-Glutamine	C5 H10 N2 O3	105.043	0.799	1338848	Metabolic pathways;Microbial metabolism in diverse environments;Biosynthesis of secondary metabolites;Biosynthesis of antibiotics;Biosynthesis of plant secondary metabolites;Biosynthesis of amino acids;Other	Superpathway of chorismate metabolism;Superpathway of aromatic amino acid biosynthesis;Other	5	16	14	OtherMS2	556776.562654749; 648560.762960262	37.8349042847476; 38.3539225890875	0.858	-0.22	0.371845
Gly-Lys	C8 H17 N3 O3	203.127	1.509	572282			5	16	12	PreferredMS2	131943.837705608; 100346.823206395	60.4915592379044; 91.3138335286196	1.315	0.39	0.371863
[Similar to: Soyasaponin I; ΔMass: 594.4368 Da]	C13 H12 N6 O6	348.082	15.598	441913			5	17	13	PreferredMS2	49528.7837978725; 39534.4677067732	114.282402829889; 126.108231549118	1.253	0.33	0.371951
	C4 H4 N6 O2	168.04	3.114	104347			5	14	11	NoMSn	4918.79809894743; 14054.1021740398	130.158797196164; 125.501823196416	0.35	-1.51	0.372423
Diaveridine	C13 H16 N4 O2	260.124	7.549	629950			5	13	8	PreferredMS2	180881.9306783; 233634.061763744	56.9376150919847; 63.0443919173799	0.774	-0.37	0.37285
	C13 H31 N8 O11 P S2	570.13	0.914	97579			5	23	22	NoMSn	64108.7738141141; 52289.2913050004	25.5481579831438; 37.9047313378558	1.226	0.29	0.373278
[Similar to: Spectinomycin; ΔMass: 174.1569 Da]	C2 H2 N6 O S	158.001	1.504	100641			5	17	15	PreferredMS2	45646.4722178231; 38261.4131375004	44.1552149001909; 42.7085064368589	1.193	0.25	0.373348
6-Methoxy-1H-indol-5-yl beta-D-glucopyranosiduronic acid	C15 H17 N O8	339.095	13.234	693583			5	12	9	PreferredMS2	7188.23364157323; 12131.3006535313	111.762066525815; 325.724152974204	0.593	-0.76	0.373502
[Similar to: Griseofulvin; ΔMass: -56.9602 Da]	C15 H12 N3 O9 P	409.032	6.426	841570			5	19	17	PreferredMS2	6678.99267945552; 3300.14267126066	207.948538778592; 222.427818659036	2.024	1.02	0.3737
Dibenzothiophene sulfone	C12 H8 O2 S	216.025	0.79	360202			5	18	15	PreferredMS2	142794.482828661; 127530.933777119	47.1784123264674; 51.0100619471052	1.12	0.16	0.374129
1,4-Benzodioxin-2(3H)-one	C8 H6 O3	150.032	1.653	436034	Microbial metabolism in diverse environments;Phenylalanine metabolism;Aminobenzoate degradation;Other	Superpathway of aromatic compound degradation via 2-oxopent-4-enoate;Anaerobic aromatic compound degradation (Thauera aromatica);Superpathway of aromatic compound degradation via 3-oxoadipate;Mandelate degradation to acetyl-CoA	5	16	13	PreferredMS2	74641.3219319895; 84671.8082260272	51.9617943688948; 76.1731491933374	0.882	-0.18	0.374182
[Similar to: Butralin; ΔMass: 56.0650 Da]	C6 H9 N9 O2	239.088	1.396	836031			5	16	12	PreferredMS2	64046.6254311525; 54815.5720512638	170.382157756814; 61.052657666201	1.168	0.22	0.37434
		124.014	1.631	150186			5	15	13	PreferredMS2	6046.62005736399; 6241.20130892155	167.36396632611; 214.574742681419	0.969	-0.05	0.375254
pyrazinamide	C5 H5 N3 O	123.043	3.685	133614			5	19	13	PreferredMS2	43559.1402723431; 38645.1895174016	70.988113578098; 81.0974803756156	1.127	0.17	0.375383
Phenylisocyanate	C7 H5 N O	119.037	5.066	1067912			5	13	11	PreferredMS2	290012.42938988; 211598.859726084	29.4265326744207; 67.711348845497	1.371	0.45	0.375917
Indole-3-acetic acid	C10 H9 N O2	175.063	6.229	641800	Metabolic pathways;Tryptophan metabolism;Other	Other	5	6	5	PreferredMS2	15447.5357207765; 63228.3144679276	132.365263211225; 159.025173399037	0.244	-2.03	0.37601
[Similar to: AB-FUBINACA metabolite 3; ΔMass: -22.9593 Da]	C15 H16 N6 O7	392.108	14.611	172725			5	11	10	PreferredMS2	3321.97497665396; 2542.6870384184	305.522546610353; 90.0866749463591	1.306	0.39	0.376369
[Similar to: 2,3-Dimethoxybenzaldehyde 1-(3-nitro-2-pyridyl)hydrazone; ΔMass: -36.9938 Da]	C16 H13 N5 O4	339.095	7.242	119325			5	12	12	PreferredMS2	2927.66170234478; 1264.82708303977	197.082916884132; 198.051050516963	2.315	1.21	0.37646
	C7 H13 N O6 P2 S	300.993	4.578	339144			5	19	15	PreferredMS2	142093.586749624; 108477.109530223	46.2817585222562; 46.3616466102018	1.31	0.39	0.37649
[Similar to: Cynaropicrin; ΔMass: -73.9977 Da]	C17 H20 N6 O7	420.139	16.001	956358			5	21	20	PreferredMS2	324.945078659949; 323.032356160354	401.635923959359; 256.154866438291	1.006	0.01	0.376651
Homocarnosine	C10 H16 N4 O3	240.122	0.828	8608153	Metabolic pathways;Arginine and proline metabolism;Other		5	12	11	PreferredMS2	188630.399602914; 146692.137424518	237.128223767338; 308.871169840177	1.286	0.36	0.376787
1,4-Androstadiene-3,17-dione	C19 H24 O2	284.178	17.083	348684	Metabolic pathways;Microbial metabolism in diverse environments;Other	Other	5	13	11	PreferredMS2	584.528600736332; 40095.4456658345	166.565397963246; 95.0475509071805	0.015	-6.1	0.376822
	C16 H9 N6 O7 P	428.027	5.078	310480			5	24	20	PreferredMS2	16885.2396094871; 27270.5962672744	198.725688675511; 89.2121062674865	0.619	-0.69	0.37709
Indomethacin	C19 H16 Cl N O4	357.078	17.984	416968			5	21	16	PreferredMS2	1242.50332237682; 984.794830230226	395.810824532368; 232.418987119858	1.262	0.34	0.377096
Desomorphine	C17 H21 N O2	271.157	17.98	13718258			5	7	6	PreferredMS2	6644.98110182969; 5506.95241219691	365.287284951473; 425.906850754337	1.207	0.27	0.377494
[Similar to: Methyl 3,5-di-tert-butyl-4-hydroxybenzoate; ΔMass: -119.9672 Da]	C15 H16 N10 O3	384.14	17.822	166742			5	6	2	PreferredMS2	44498.9941451172; 35287.0948650439	28.6280274868171; 76.7458156922366	1.261	0.33	0.377617
[Similar to: 2-(4-Nitrobenzylidene)-2,3,6,7-tetrahydro-5H-imidazo[2,1-b][1,3]thiazin-3-one; ΔMass: -134.0313 Da]	C15 H23 N O9 P2	423.083	7.117	97903			5	15	13	PreferredMS2	281.34935706341; 272.038366519021	403.865376738993; 27.4418466938267	1.034	0.05	0.378244
Nevirapine	C15 H14 N4 O	266.113	17.844	222986			5	26	22	PreferredMS2	73212.9951514284; 64666.4064195235	50.4138142626629; 69.8698517464864	1.132	0.18	0.378302
6-[(1Z)-1-Propen-1-yl]-2,3,4,5-tetrahydropyridine	C8 H13 N	123.105	5.23	186606			5	18	14	PreferredMS2	239.814831011425; 261.695351451999	395.593629340442; 34.3340117812287	0.916	-0.13	0.378435
[Similar to: 5α-Dihydrotestosterone glucuronide; ΔMass: 117.0314 Da]	C20 H31 N O4	349.225	18.023	1721592	Other		5	14	11	PreferredMS2	3400.19165365117; 3409.59185198082	377.843944572616; 207.421924933866	0.997	0	0.37849
[Similar to: O2-[(4-Methyl-2-phenyl-1,3-thiazol-5-yl)carbonyl]-5-nitrofuran-2-carbohydroximamide; ΔMass: -23.0121 Da]	C13 H15 N7 O4 P2	395.065	6.112	114834			5	18	16	PreferredMS2	256.82187375385; 230.763977512825	172.901433471762; 330.290587769395	1.113	0.15	0.379233
3,4-dihydroxystyrene	C8 H8 O2	136.052	1.196	2311807	Metabolic pathways;Microbial metabolism in diverse environments;Biosynthesis of secondary metabolites;Degradation of aromatic compounds;Biosynthesis of plant secondary metabolites;Phenylalanine metabolism;Biosynthesis of alkaloids derived from shikimate pathway;Phenylpropanoid biosynthesis;Tyrosine metabolism;Isoquinoline alkaloid biosynthesis;Other	Anaerobic aromatic compound degradation (Thauera aromatica);Other	5	18	12	PreferredMS2	34984.4702709277; 39975.7391809979	55.2988476545093; 332.449755372134	0.875	-0.19	0.379643
5-Oxonorleucine	C6 H11 N O3	145.074	0.851	10006942	Metabolic pathways;Biosynthesis of secondary metabolites;Biosynthesis of antibiotics;Biosynthesis of plant secondary metabolites;Biosynthesis of amino acids;Tropane, piperidine and pyridine alkaloid biosynthesis;Arginine and proline metabolism;Other	Superpathway of L-lysine degradation;Other	5	14	9	PreferredMS2	1288330.60109261; 613229.705968959	123.114172733486; 144.720014160306	2.101	1.07	0.380231
cetoniacytone A	C9 H11 N O5	213.064	2.848	142826	Biosynthesis of secondary metabolites;Biosynthesis of antibiotics;Other		5	16	13	PreferredMS2	276.258803505803; 266.057668533903	407.767014895013; 50.4219633216432	1.038	0.05	0.380429
[Similar to: N1-{4-(2-Chlorophenyl)-6-[(2,2-dimethylpropanoyl)amino]-1,3,5-triazin-2-yl}-2,2-dimethylpropanamide; ΔMass: 0.0032 Da]	C19 H23 N3 O6	389.159	15.574	181781			5	16	14	PreferredMS2	304.367284130249; 304.523204806628	38.5585582458688; 421.735556253613	0.999	0	0.380625
	C3 H11 N2 O4 P	170.045	0.836	63077		Other	5	6	4	NoMSn	2930.46379835691; 3788.02261279699	98.2697922780495; 152.288960850779	0.774	-0.37	0.380765
	C16 H26 N2 O4 P2 S2	436.082	18.108	183153			4	22	17	PreferredMS2	1774.89827406773; 1874.67140124946	347.743145120562; 42.0923314964182	0.947	-0.08	0.381088
4-Methoxybenzaldehyde	C8 H8 O2	136.052	3.567	812759	Metabolic pathways;Microbial metabolism in diverse environments;Biosynthesis of secondary metabolites;Degradation of aromatic compounds;Biosynthesis of plant secondary metabolites;Phenylalanine metabolism;Biosynthesis of alkaloids derived from shikimate pathway;Phenylpropanoid biosynthesis;Tyrosine metabolism;Isoquinoline alkaloid biosynthesis;Other	Anaerobic aromatic compound degradation (Thauera aromatica);Other	5	16	11	PreferredMS2	7657.0273607996; 15265.0632179751	342.235724437884; 129.510566256987	0.502	-1	0.381267
[Similar to: N8-Acetylspermidine; ΔMass: 17.1129 Da]	C4 H6 N6 O2	170.056	5.706	113040			5	16	13	PreferredMS2	11736.5584282754; 7987.65299757431	122.248718742763; 152.477606669159	1.469	0.56	0.382072
Herniarin	C10 H8 O3	176.047	9.343	805527			5	17	13	PreferredMS2	76856.7363421541; 99271.2574651573	111.880889526048; 106.12255690019	0.774	-0.37	0.382492
3-Methylcrotonylglycine	C7 H11 N O3	157.074	5.409	1429453	Biosynthesis of antibiotics		5	13	11	PreferredMS2	226125.12255598; 360461.19537945	48.5028294105168; 80.5611856550992	0.627	-0.67	0.38252
5-Hydroxypyrazinecarboxamide	C5 H5 N3 O2	139.038	0.839	90428			5	10	7	PreferredMS2	44590.4108720902; 44160.2528130626	39.3542421923942; 44.8933323422633	1.01	0.01	0.382937
[Similar to: Hydroxybenzoylecgonine; ΔMass: 185.1050 Da]	C7 H4 O2	120.021	3.505	4048295			5	13	10	PreferredMS2	613123.847510446; 576033.617822989	90.0830741835994; 53.2723960290611	1.064	0.09	0.383201
L-Tyrosine	C9 H11 N O3	181.074	1.289	2495647	Metabolic pathways;Biosynthesis of secondary metabolites;Biosynthesis of antibiotics;Biosynthesis of plant secondary metabolites;Phenylalanine metabolism;Biosynthesis of alkaloids derived from shikimate pathway;Biosynthesis of amino acids;Phenylpropanoid biosynthesis;2-Oxocarboxylic acid metabolism;Tyrosine metabolism;Ubiquinone and other terpenoid-quinone biosynthesis;Isoquinoline alkaloid biosy…	Superpathway of chorismate metabolism;Superpathway of aromatic amino acid biosynthesis;Superpathway of 4-hydroxybenzoate biosynthesis (yeast);Superpathway of betalain biosynthesis;Other	5	12	9	PreferredMS2	1475597.89840398; 1244696.60362551	35.6963867188695; 39.6140538101016	1.186	0.25	0.383228
[Similar to: 4-({2-[(1E)-3-Hydroxy-1-buten-1-yl]-5-oxotetrahydro-3-furanyl}amino)benzoic acid; ΔMass: 171.0894 Da]	C7 H4 O2	120.021	8.044	267580			5	21	18	PreferredMS2	4949.53484270867; 5051.29096800516	254.048557404224; 254.33004492475	0.98	-0.03	0.383763
[Similar to: Amoxicillin; ΔMass: 17.0264 Da]	C16 H16 N2 O5 S	348.078	4.169	36360815			5	9	8	PreferredMS2	388.236199098107; 397.848316924597	424.18022508263; 38.6331974422447	0.976	-0.04	0.383882
5-Sulfanyl-L-histidine	C6 H9 N3 O2 S	187.041	3.639	729075			5	15	11	PreferredMS2	551.98521045517; 375.95464974931	417.589087762698; 422.813731919696	1.468	0.55	0.384168
[Similar to: N-Phenylacetylglutamine; ΔMass: 21.9845 Da]	C11 H18 N2 O4	242.127	7.213	1849759			5	6	5	PreferredMS2	254493.44656544; 171480.690029011	80.6778363917206; 132.250918199334	1.484	0.57	0.384272
1-(beta-D-ribofuranosyl)thymine	C10 H14 N2 O6	258.085	1.031	2542361	Other		5	13	10	PreferredMS2	375998.128317202; 408186.759868981	90.594281715467; 52.0826263856052	0.921	-0.12	0.384441
	C14 H16 N8 O13 P2	566.031	1.07	59961			5	11	11	NoMSn	25277.4296175953; 23334.4606675767	30.9795120846281; 44.9286089687459	1.083	0.12	0.384457
	C2 H2 Cl N2 O4 P S	215.916	0.758	329213			5	18	17	PreferredMS2	58632.904443028; 94596.5422643896	62.9164127573339; 83.7991263840234	0.62	-0.69	0.385278
gly-asn	C6 H11 N3 O4	189.075	1.579	99676			5	15	10	PreferredMS2	28570.3853646945; 26848.4889461029	29.9843312237229; 65.6759858505292	1.064	0.09	0.385603
Etiocholanolone	C19 H30 O2	272.214	18.638	465705			5	9	5	PreferredMS2	86154.0466883642; 67505.1688077994	88.1005987960677; 77.4596053760229	1.276	0.35	0.386246
2,5-Furandicarbaldehyde	C6 H4 O3	124.016	10.94	204972	Metabolic pathways;Microbial metabolism in diverse environments;Aminobenzoate degradation;Other		5	12	9	PreferredMS2	23124.3107963299; 28519.6357080649	84.3477327947054; 123.967969761411	0.811	-0.3	0.386366
Methylphenidate	C14 H19 N O2	233.142	14.159	260723			5	8	7	PreferredMS2	320.323082057692; 302.735133277376	13.5911312838137; 426.457027843087	1.058	0.08	0.386505
[Similar to: T-2 Triol; ΔMass: -11.9271 Da]	C20 H18 N4 O5	394.126	15.104	193956			5	8	5	PreferredMS2	351.759393890718; 356.636135642467	344.896624337885; 164.142868704104	0.986	-0.02	0.386689
[Similar to: N-(2,3-Dihydro-1,4-benzodioxin-6-yl)-2-{[4-methyl-5-(3-thienylmethyl)-4H-1,2,4-triazol-3-yl]sulfanyl}acetamide; ΔMass: 179.0601 Da]	C8 H5 N3 O5	223.022	7.893	646862			5	5	2	PreferredMS2	395576.265389573; 414931.951107699	34.8436040424857; 26.0682091624377	0.953	-0.07	0.386705
[Similar to: Dimethyl succinate; ΔMass: -144.0058 Da]	C11 H14 O9	290.064	3.275	660021			5	13	12	PreferredMS2	13347.5431460778; 15225.6511060579	95.4819912752136; 205.194189250284	0.877	-0.19	0.386874
[Similar to: Methyl (2S,3Z,4S)-2-(β-D-glucopyranosyloxy)-4-(2-methoxy-2-oxoethyl)-3-(2-{[(2E)-3-phenyl-2-propenoyl]oxy}ethylidene)-3,4-dihydro-2H-pyran-5-carboxylate; ΔMass: -70.9468 Da]	C31 H22 N7 O7 P	635.131	14.303	140115			5	21	19	OtherMS2	301.581501318228; 316.487765657146	324.85530719014; 390.852483102977	0.953	-0.07	0.386892
	C2 H3 N3 O2 P2	162.97	0.789	269000			5	16	13	PreferredMS2	68780.3900374151; 49902.5218655631	68.2986305490127; 100.701732611879	1.378	0.46	0.386903
Propoxur	C11 H15 N O3	209.105	7.619	114659	Biosynthesis of alkaloids derived from shikimate pathway		5	11	8	PreferredMS2	3738.68241479135; 3485.15609657002	90.8481550032346; 190.800730807606	1.073	0.1	0.386964
[Similar to: Microcystin LF; ΔMass: 831.4419 Da]	C7 H10 N2 O2	154.074	1.479	1257928			5	16	12	PreferredMS2	9700.83954092518; 11876.7563244649	82.3044570162545; 277.211984394723	0.817	-0.29	0.387503
	C11 H17 N5 O2 P2 S	345.06	13.7	1483294			5	12	11	PreferredMS2	285.873506186237; 293.338417288345	422.804730741405; 18.4974100850367	0.975	-0.04	0.387757
2-Methoxy-5-nitrophenol	C7 H7 N O4	169.037	4.075	27427716	Microbial metabolism in diverse environments;Biosynthesis of antibiotics;Degradation of aromatic compounds;Other		5	13	11	PreferredMS2	903373.327866222; 2913057.20206717	121.75597220065; 134.302098335456	0.31	-1.69	0.387855
		289.806	0.774	251149			5	14	14	NoMSn	160502.461831584; 122885.537236305	40.603118149414; 50.6912987846448	1.306	0.39	0.38792
[Similar to: 2-(3-Pyrazin-2-yl-1,2,4-oxadiazol-5-yl)ethanohydrazide; ΔMass: 32.0399 Da]		188.031	3.024	486815			5	10	7	PreferredMS2	200834.839347446; 182271.365130584	53.650690255799; 58.1683607835228	1.102	0.14	0.387985
	C6 H4 N2 O	120.033	1.196	68251			5	20	14	NoMSn	13310.6576178624; 14685.9398292387	41.3837812309547; 67.86265936703	0.906	-0.14	0.388294
[Similar to: Panthenol; ΔMass: 54.9947 Da]		150.137	0.89	3222498			5	12	11	PreferredMS2	823963.420376583; 394595.444002338	77.0336222880703; 109.990748043394	2.088	1.06	0.38833
	C11 H10 N6 O7	338.061	2.456	109898	Metabolic pathways;Biosynthesis of secondary metabolites;Biosynthesis of antibiotics;Biosynthesis of plant secondary metabolites;Other	Other	5	16	14	PreferredMS2	12326.0667004943; 16783.2253353811	121.01446162894; 101.319747446339	0.734	-0.45	0.388432
5-Isopropyl-2-methyl-2-cyclohexen-1-one	C10 H16 O	152.12	6.481	141875	Biosynthesis of secondary metabolites;Biosynthesis of antibiotics;Degradation of aromatic compounds;Other		5	12	11	PreferredMS2	12585.9680217169; 6651.61664882037	150.035210686576; 142.511338853696	1.892	0.92	0.389255
		166.024	5.043	327747			5	17	12	PreferredMS2	113391.076307301; 95191.4911100799	56.2005134343648; 50.9687589546424	1.191	0.25	0.389482
	C3 H6 N6 O S4	269.949	7.378	143944			5	9	8	PreferredMS2	203.235642273881; 204.924631473288	413.878320613343; 13.8340400474762	0.992	-0.01	0.389545
Paraxanthine	C7 H8 N4 O2	180.065	8.438	6008376	Metabolic pathways;Microbial metabolism in diverse environments;Biosynthesis of secondary metabolites;Biosynthesis of plant secondary metabolites;Other	Caffeine degradation IV (bacteria, via demethylation and oxidation)	5	15	11	PreferredMS2	2241133.52406977; 2374310.82879018	65.674198026166; 80.26302002393	0.944	-0.08	0.389924
[Similar to: N-{6-[(7-Chloro-4-quinazolinyl)oxy]-3-pyridinyl}-2-thiophenesulfonamide; ΔMass: 163.9858 Da]	C7 H12 O6 P2	254.01	6.097	2148213			5	16	13	PreferredMS2	447428.637381199; 429289.407545835	74.805943789418; 58.6713710220996	1.042	0.06	0.390037
7-Methylxanthine	C6 H6 N4 O2	166.049	3.686	9711925	Metabolic pathways;Microbial metabolism in diverse environments;Biosynthesis of secondary metabolites;Other	Caffeine degradation IV (bacteria, via demethylation and oxidation)	5	15	12	PreferredMS2	3779820.33483036; 3359388.57955762	61.4854083896345; 72.2685780084269	1.125	0.17	0.391179
[Similar to: Hydroxyflutamide; ΔMass: 60.0114 Da]	C5 H8 N6 O5	232.056	0.829	140387			5	11	9	PreferredMS2	79406.23703577; 64542.4631587834	40.7270501676237; 30.779936979604	1.23	0.3	0.391547
L-Alanyl-L-glutamine	C8 H15 N3 O4	217.106	0.838	179345	Metabolic pathways;Biosynthesis of amino acids;Other		5	14	7	PreferredMS2	1358.3024676894; 1114.634380452	332.723495287656; 257.38486397675	1.219	0.29	0.391984
[Similar to: N-Allyl-N'-{4-[3,5-bis(trifluoromethyl)phenoxy]phenyl}thiourea; ΔMass: -27.9952 Da]	C18 H18 N4 O6 P2	448.068	8.356	96682			4	11	7	PreferredMS2	643.576518713239; 647.541122883807	50.6260853129707; 374.829466293008	0.994	-0.01	0.392382
Itopride	C20 H26 N2 O4	358.189	17.883	92831			5	16	12	PreferredMS2	3785.99751299578; 2816.12886148169	180.343076842782; 108.870822166587	1.344	0.43	0.392513
(2Z,4Z,6Z)-2,4,6-Nonatrienal	C9 H12 O	136.089	6.786	3184380			5	19	15	PreferredMS2	3944.35361815164; 4117.25617356692	158.76879895163; 296.279731764556	0.958	-0.06	0.392609
	C22 H37 N4 O5 P3	530.197	17.821	92432			5	10	10	PreferredMS2	16230.919289952; 12393.17317766	109.170846073859; 113.437264018551	1.31	0.39	0.392891
[Similar to: 5-Hydroxyomeprazole; ΔMass: -15.9949 Da]	C17 H19 N3 O5 S	377.104	18.135	120785			5	16	15	PreferredMS2	706.556297896279; 833.202793009147	279.409837632098; 251.884838275436	0.848	-0.24	0.393266
	C15 H21 N5 O6	367.149	1.838	160379			5	22	21	OtherMS2	25126.3102417431; 20699.7541197571	106.107447651512; 39.7084613920848	1.214	0.28	0.393355
Metoprolol	C15 H25 N O3	267.183	13.238	403658			5	6	5	PreferredMS2	315.331195257293; 315.675359533743	418.29520261994; 14.6765841970616	0.999	0	0.393431
		205.879	0.76	134160			5	11	8	NoMSn	14264.5382399911; 11800.3426528053	129.08327514253; 111.553975625745	1.209	0.27	0.393559
	C6 H4 N6 O6	256.019	1.382	150232			5	13	9	PreferredMS2	757.494518749292; 751.496857575698	47.5667919770613; 391.065640475406	1.008	0.01	0.394149
Acronycidine	C15 H15 N O5	289.095	18.08	359300			5	21	15	PreferredMS2	76662.1974347963; 66559.1592019593	80.4156317738567; 102.03975255646	1.152	0.2	0.394855
		133.989	19.272	27377143			5	9	8	PreferredMS2	23282925.4794418; 22753309.653735	8.41291637127801; 9.55852662979839	1.023	0.03	0.395132
3-[2-(3-Hydroxyphenyl)ethyl]-5-methoxyphenol	C15 H16 O3	244.107	17.678	958114			5	17	14	PreferredMS2	388.325323906257; 300.218098495464	375.302714380356; 403.358036595599	1.293	0.37	0.395144
		121.051	4.387	553000			5	15	9	PreferredMS2	28846.3457184723; 45703.4977913175	178.679092448159; 100.778387262863	0.631	-0.66	0.395573
[Similar to: Sethoxydim; ΔMass: 43.0497 Da]	C13 H20 N2 O5	284.137	4.716	155029			5	14	11	PreferredMS2	7075.42227334884; 10609.965751743	100.929016041688; 185.55968858888	0.667	-0.58	0.396008
3-[(3-Hydroxyundecanoyl)oxy]-4-(trimethylammonio)butanoate	C18 H35 N O5	345.252	17.898	72153			5	13	12	PreferredMS2	18067.7367426773; 14378.501818539	69.2755862665889; 91.0343154258629	1.257	0.33	0.396554
Aminohippuric acid	C9 H10 N2 O3	194.069	2.966	349507			5	15	13	PreferredMS2	449.283461342788; 527.059105029643	289.390552031084; 80.4047466306127	0.852	-0.23	0.396745
[Similar to: N-{6-[(7-Chloro-4-quinazolinyl)oxy]-3-pyridinyl}-2-thiophenesulfonamide; ΔMass: 75.9546 Da]	C16 H11 N2 O5 P	342.042	6.096	539505			5	23	19	PreferredMS2	30679.2186417678; 27184.989324306	168.268393336208; 107.962882081955	1.129	0.17	0.39708
[Similar to: 5-(2-Chloro-6-fluorobenzyl)-6-methyl-2-(prop-2-ynylthio)pyrimidin-4-yl N,N-dimethylcarbamate; ΔMass: 57.0260 Da]	C11 H8 N6 O7	336.045	8.126	1602682			5	9	9	PreferredMS2	2497.33805850836; 1448.04908394496	304.328469702177; 291.996061241528	1.725	0.79	0.397261
[Similar to: 2,3-Dimethoxybenzaldehyde 1-(3-nitro-2-pyridyl)hydrazone; ΔMass: -36.9940 Da]	C16 H13 N5 O4	339.095	8.565	208787			5	11	10	PreferredMS2	3153.41820869023; 3809.88890614663	238.069495194276; 240.569213858159	0.828	-0.27	0.397446
[Similar to: Creatinine; ΔMass: -210.0529 Da]	C14 H17 N3 O6	323.112	4.876	361610			5	11	10	PreferredMS2	205.167730274146; 199.80222290716	46.9914168035829; 428.802141831634	1.027	0.04	0.397662
S-3-oxodecanoyl cysteamine	C12 H23 N O2 S	245.145	17.841	93354			5	8	3	PreferredMS2	39813.8247098525; 33377.8266004242	57.9205988552771; 54.6377945857265	1.193	0.25	0.397862
DL-Tryptophan	C11 H12 N2 O2	204.09	4.997	5670170	Metabolic pathways;Biosynthesis of secondary metabolites;Biosynthesis of antibiotics;Biosynthesis of plant secondary metabolites;Biosynthesis of alkaloids derived from shikimate pathway;Biosynthesis of amino acids;2-Oxocarboxylic acid metabolism;Biosynthesis of phenylpropanoids;Tryptophan metabolism;Other	Superpathway of aromatic compound degradation via 2-oxopent-4-enoate;Superpathway of chorismate metabolism;Superpathway of aromatic compound degradation via 3-oxoadipate;Superpathway of aromatic amino acid biosynthesis;L-tryptophan degradation XI (mammalian, via kynurenine);Other	5	14	11	PreferredMS2	3361879.65263864; 3347052.99882681	33.0470109481333; 37.9810159881811	1.004	0.01	0.398352
Indole-3-acrylic acid	C11 H9 N O2	187.063	4.999	5548926	Microbial metabolism in diverse environments;Other		5	14	11	PreferredMS2	3298744.51871828; 3278642.7562593	33.0054199937257; 37.9360413580449	1.006	0.01	0.398354
Psoralidin	C20 H16 O5	336.097	18.802	649913			5	18	10	PreferredMS2	302596.123119673; 303775.090498961	17.7252565993609; 26.0720306993008	0.996	-0.01	0.398639
[Similar to: Ceftiofur; ΔMass: 326.0129 Da]		197.016	4.076	211064			5	19	16	PreferredMS2	4152.72316710067; 22132.564014742	133.651923807338; 134.407860531677	0.188	-2.41	0.39886
[Similar to: L-Cystathionine; ΔMass: -61.0048 Da]	C9 H17 N O7 S	283.072	0.837	275167			5	20	17	PreferredMS2	21682.7584607891; 19456.2409178568	48.7719343967779; 168.160859936465	1.114	0.16	0.398946
3-(1-hydroxyethyl)-2,3,6,7,8,8a-hexahydropyrrolo[1,2-a]pyrazine-1,4-dione	C9 H14 N2 O3	198.101	3.279	696026			5	14	12	PreferredMS2	228296.303556474; 279828.822729757	73.0570694654714; 63.1440455800294	0.816	-0.29	0.39897
ortho-Phthalaldehyde	C8 H6 O2	134.037	13.32	210155			5	24	20	PreferredMS2	13381.7845064789; 24655.000591469	150.460660217521; 115.90023334358	0.543	-0.88	0.399317
Butyl benzoate	C11 H14 O2	178.099	17.83	126684	Metabolic pathways;Biosynthesis of secondary metabolites;Phenylpropanoid biosynthesis;Ubiquinone and other terpenoid-quinone biosynthesis		5	12	8	PreferredMS2	41981.2566517761; 36482.8442107953	63.0223292230177; 61.4199911237172	1.151	0.2	0.399828
	C10 H7 N2 O5 P	266.01	4.745	536932			5	18	14	PreferredMS2	211302.600620897; 113907.543413922	64.5890551202552; 86.4429507111563	1.855	0.89	0.400282
	C14 H11 N4 O8 P	394.032	4.076	211602			5	20	17	OtherMS2	4149.24538835467; 22533.7984031608	134.692475231074; 134.27874460921	0.184	-2.44	0.400444
[Similar to: Diphenhydramine; ΔMass: -162.0528 Da]	C23 H31 N O6	417.215	17.796	322180			5	6	5	PreferredMS2	1511.6274637083; 745.775339243007	369.39836950273; 370.976927773163	2.027	1.02	0.400932
N-α-L-Acetyl-arginine	C8 H16 N4 O3	216.122	1.033	1825510			5	15	11	PreferredMS2	1075678.14314661; 818251.734863774	34.1905594380487; 41.4978207275916	1.315	0.39	0.400938
[Similar to: 3-Methoxytyramine; ΔMass: -176.0319 Da]	C16 H17 N5 O4	343.127	1.577	144154			5	15	10	PreferredMS2	816.398070194105; 920.649431693526	134.390026406802; 349.828689309055	0.887	-0.17	0.401496
	C8 H4 N2 O7	240.001	0.814	107144			5	20	18	NoMSn	15651.6399185362; 24879.4729884464	103.079830997649; 83.0076472396126	0.629	-0.67	0.401921
11-Oxotestosterone	C19 H26 O3	302.188	17.789	195784	Metabolic pathways;Biosynthesis of secondary metabolites;Other	Other	5	11	8	PreferredMS2	989.628306287884; 10142.2931858471	197.051390657223; 151.371527035961	0.098	-3.36	0.402318
	C10 H10 N6 O4	278.076	0.836	90338			5	10	7	OtherMS2	44500.0718696149; 44032.974675907	39.4589349385964; 45.6626800549474	1.011	0.02	0.402412
[Similar to: (1S,2S,4S,5R,6R,7S,9R,12R)-12-Acetoxy-6-(acetoxymethyl)-2-hydroxy-2,10,10-trimethyl-5-[(2-methylbutanoyl)oxy]-11-oxatricyclo[7.2.1.01,6]dodecane-4,7-diyl di(3-furoate); ΔMass: 215.0669 Da]	C23 H30 N3 O5 P	459.191	18.64	351705			4	7	3	PreferredMS2	895.815195408142; 969.368177899541	24.0647549545242; 414.252296290061	0.924	-0.11	0.402522
		225.893	0.748	78359			5	19	14	NoMSn	52013.1390744102; 59158.6782696615	29.7793790316955; 30.29044424235	0.879	-0.19	0.402884
[Similar to: 1-Aminocyclohexanecarboxylic acid; ΔMass: -0.8901 Da]		143.985	0.864	757345			5	11	8	PreferredMS2	360173.673422047; 385744.593189392	24.6997011619179; 38.633806228676	0.934	-0.1	0.40304
(E)-Ferulic acid	C10 H10 O4	194.058	7.144	456800	Metabolic pathways;Biosynthesis of secondary metabolites;Phenylpropanoid biosynthesis;Biosynthesis of phenylpropanoids	Superpathway of scopolin and esculin biosynthesis;Other	5	22	13	PreferredMS2	1815.29484890884; 2685.27951902854	73.5867098435581; 394.028058042746	0.676	-0.56	0.403169
[Similar to: Aloesin; ΔMass: -13.9767 Da]	C15 H16 N6 O8	408.103	16.528	339383			5	19	18	PreferredMS2	374.23263394359; 367.617862302495	175.794580054505; 404.627344032511	1.018	0.03	0.403733
4-(Hydroxymethyl)-6,7a-dihydro-1H-spiro[cyclopenta[c]pyran-7,2'-oxirane]-1,6-diol	C10 H12 O5	212.068	6.116	14853148			5	14	11	PreferredMS2	8706.81232054508; 7253.517464849	50.4949111747493; 430.115995013066	1.2	0.26	0.40395
[Similar to: Nicotinamide 1-oxide; ΔMass: 0.0477 Da]	C6 H2 O4	137.995	1.365	331701			5	25	19	PreferredMS2	212287.850513254; 177321.024275365	42.2505612101616; 54.6591493827311	1.197	0.26	0.404009
[Similar to: Guanidinosuccinic acid; ΔMass: 1.1706 Da]		173.889	0.767	2201047			5	17	14	PreferredMS2	859991.905736061; 845643.679685314	47.6372085461685; 72.9236755809712	1.017	0.02	0.4042
	C2 H2 N6 O3	158.019	0.809	225223			5	18	14	PreferredMS2	117082.011822275; 126049.613555335	31.0886486896115; 27.5177823766329	0.929	-0.11	0.404415
[Similar to: Diethyl 2,4,6-trimethyl-1,4-dihydropyridine-3,5-dicarboxylate; ΔMass: 74.0754 Da]	C6 H15 N3 S2	193.072	6.113	302588			5	13	12	PreferredMS2	313.546430751303; 341.697153009496	409.15855660347; 67.0742959800526	0.918	-0.12	0.405458
[Similar to: Linoleic acid-biotin; ΔMass: 282.2519 Da]	C7 H10 N8 O2	238.093	2.228	305448			5	16	14	PreferredMS2	126724.17575824; 122916.054194054	41.4201568590819; 57.0415011567118	1.031	0.04	0.405659
Diphenylamine	C12 H11 N	169.089	18.295	202397	Other		5	9	2	PreferredMS2	137450.759900711; 149285.286220284	18.0654303334078; 16.5583236046982	0.921	-0.12	0.405855
	C16 H11 N6 O4 P	382.058	12.551	331177			5	23	21	PreferredMS2	321.104058545186; 321.163588913427	301.005045533607; 382.524617294117	1	0	0.406158
Z-Maleylacetic acid	C6 H6 O5	158.022	1.388	2687179	Metabolic pathways;Microbial metabolism in diverse environments;Degradation of aromatic compounds;Aminobenzoate degradation;Tryptophan metabolism;Other	Superpathway of aromatic compound degradation via 2-oxopent-4-enoate;L-tryptophan degradation XI (mammalian, via kynurenine);Superpathway of aerobic toluene degradation;Toluene degradation IV (aerobic) (via catechol);Meta cleavage pathway of aromatic compounds;Other	5	14	11	PreferredMS2	148882.931655003; 122583.740022911	206.943532267954; 152.808258584489	1.215	0.28	0.406218
pyroglutamylglycine	C7 H10 N2 O4	186.064	0.913	2118321			5	19	18	PreferredMS2	334380.033263976; 261936.631862612	79.3872793572509; 112.53590472684	1.277	0.35	0.406457
[Similar to: Methyl 5-chloro-2-(2-ethoxy-2-oxoethoxy)benzoate; ΔMass: 4.0332 Da]	C5 H10 N4 O5 P2	268.012	3.073	140053			5	12	8	PreferredMS2	63501.4529146347; 59408.4414195732	45.9995033197346; 62.3814259173853	1.069	0.1	0.407114
	C22 H23 Cl N6 O2	438.157	18.051	2899564			5	20	16	NoMSn	718.465991131299; 674.544356667264	422.358295173667; 45.6884754995336	1.065	0.09	0.407138
5-aminosalicyluric acid	C9 H10 N2 O4	210.064	3.334	4662686			5	14	11	PreferredMS2	151378.415957471; 280432.700960203	91.9651234055943; 176.256397970785	0.54	-0.89	0.407345
α-Hydroxyhippuric acid	C9 H9 N O4	195.053	2.707	292486	Metabolic pathways;Microbial metabolism in diverse environments;Tyrosine metabolism;Other	Superpathway of betalain biosynthesis	5	14	12	PreferredMS2	22091.4191650217; 12443.625160658	118.703395867501; 182.354624317827	1.775	0.83	0.407496
5-Chloro THJ 018	C23 H21 Cl N2 O	376.138	14.124	3702245	Metabolic pathways;Biosynthesis of secondary metabolites;Other	Other	5	14	12	PreferredMS2	74529.3284946295; 58536.6680227527	230.845522036518; 181.12142892365	1.273	0.35	0.407723
		161.984	19.274	2836255			5	9	8	PreferredMS2	2210211.49200965; 2236605.67310931	18.9338611342674; 13.9206349248606	0.988	-0.02	0.408381
	C2 H4 N4 O4 S	179.995	19.277	2477236			5	10	10	PreferredMS2	1871119.48972776; 2039797.40478437	20.9131102554865; 14.947864317414	0.917	-0.12	0.408519
[Similar to: Tacrolimus; ΔMass: 299.2484 Da]	C24 H28 N10 O3	504.234	14.03	147974			5	17	16	PreferredMS2	370.780688798628; 18201.7432556614	152.353685679871; 106.03473970321	0.02	-5.62	0.408552
N-Acetylvaline	C7 H13 N O3	159.09	5.094	2071876	Tropane, piperidine and pyridine alkaloid biosynthesis;Other	Superpathway of L-lysine degradation	5	12	10	PreferredMS2	156041.555489104; 172446.533847687	66.5997936046121; 138.190852108905	0.905	-0.14	0.408713
		163.923	0.767	1397807			5	19	15	PreferredMS2	497408.948325412; 502482.263716991	46.8304778445931; 62.0121040772739	0.99	-0.01	0.409652
[Similar to: N,N,4-Trimethyl-3-({[(5-methyl-3-phenyl-4-isoxazolyl)amino]carbonyl}amino)benzenesulfonamide; ΔMass: 194.0789 Da]	C5 H4 N10 O	220.057	2.521	173032	Microbial metabolism in diverse environments;2-Oxocarboxylic acid metabolism;Other		5	13	12	PreferredMS2	45783.9412188465; 42490.3543240092	75.2375980324216; 99.3440323079779	1.078	0.11	0.409905
		263.838	0.761	577836			5	13	12	PreferredMS2	81212.707038658; 67509.4207871278	91.703561711002; 136.399874443219	1.203	0.27	0.410456
Ethosuximide	C7 H11 N O2	141.079	1.114	137499			5	14	9	PreferredMS2	10772.722754382; 11872.2507520235	145.789810004747; 127.01141009735	0.907	-0.14	0.411048
Shogaol	C17 H24 O3	276.172	18.325	522544			4	20	6	PreferredMS2	235810.70060051; 274013.903187073	47.1398225634331; 39.6319431799173	0.861	-0.22	0.411113
2-pyridylacetylglycine	C9 H10 N2 O3	194.069	5.067	1626132			5	13	10	PreferredMS2	446230.05512957; 335499.422656682	28.6104712614635; 65.2303082163247	1.33	0.41	0.411152
	C H3 N2 O6 P3	231.921	0.71	891367			5	10	6	PreferredMS2	196008.581486196; 238111.126694763	58.6415202584636; 84.7703638336735	0.823	-0.28	0.411277
[Similar to: Valsartan; ΔMass: -0.9142 Da]	C20 H26 Cl N4 O3 P	436.141	18.311	228874			5	19	19	PreferredMS2	429.92990483506; 443.589267571055	410.652310927126; 14.8848659166689	0.969	-0.05	0.411487
[Similar to: Flumazenil; ΔMass: 89.0866 Da]	C5 H12 O5 P2	214.015	5.297	179761			5	25	17	PreferredMS2	49274.4910644587; 45557.5868382898	58.6299307779226; 61.4659988828819	1.082	0.11	0.411623
3-(Benzylsulfinyl)alanine	C10 H13 N O3 S	227.062	9.324	608949			5	14	12	PreferredMS2	937.557067125142; 423.493996762178	332.099918702987; 266.427833571184	2.214	1.15	0.411852
DL-Stachydrine	C7 H13 N O2	143.095	1.293	98982359	Other		5	17	14	PreferredMS2	6343301.21484307; 9704746.25941791	164.211508760136; 121.874335652434	0.654	-0.61	0.411931
Vitamin C	C6 H8 O6	176.032	0.952	6824976	Metabolic pathways;Microbial metabolism in diverse environments;Biosynthesis of secondary metabolites;Other	Superpathway of betalain biosynthesis;Other	5	17	16	PreferredMS2	58085.8124111882; 61864.5085306743	199.968015021785; 172.582559137066	0.939	-0.09	0.412293
[Similar to: 2-Hydroxy-4,4,6,6-tetramethyl-2-(2-methyl-1-propen-1-yl)-3,5-dioxocyclohexyl 6-O-(3,4,5-trihydroxybenzoyl)-β-D-glucopyranoside; ΔMass: 330.0250 Da]	C11 H22 N6	238.191	18.17	129992			5	30	19	PreferredMS2	98227.2516699707; 111108.417461116	24.0718809546931; 19.9785483811744	0.884	-0.18	0.412756
[Similar to: Disperse blue 26; ΔMass: -38.9519 Da]	C11 H17 N O7 P2	337.047	7.153	174864			5	16	15	PreferredMS2	302.802175579872; 300.458370793636	30.4001804369129; 421.862864595579	1.008	0.01	0.413298
L-Ethionine	C6 H13 N O2 S	163.067	2.257	1704709	Biosynthesis of secondary metabolites;2-Oxocarboxylic acid metabolism;Other		5	14	13	PreferredMS2	466539.440933608; 243362.023613304	55.7497305313693; 116.62821189865	1.917	0.94	0.413346
	C6 H11 N4 P3	232.019	0.792	146818			5	25	16	PreferredMS2	44471.4735420243; 52169.6556798321	71.3016761201186; 60.9002012050118	0.852	-0.23	0.413479
		211.832	0.781	130935			5	11	9	NoMSn	19869.6751810437; 38820.6507064569	96.2437104269612; 86.5063381378933	0.512	-0.97	0.414047
[Similar to: Creatinine; ΔMass: -210.0529 Da]	C14 H17 N3 O6	323.112	5.442	116257			5	16	15	PreferredMS2	237.199679501706; 244.480206069296	47.5225266876041; 415.712414818625	0.97	-0.04	0.414263
[Similar to: 3,3',5,5'-Tetramethyldiphenoquinone; ΔMass: -207.0744 Da]	C24 H25 N5 O4	447.189	12.645	848399			5	5	4	PreferredMS2	260.464317469921; 256.961014292473	349.90127170669; 427.321355439558	1.014	0.02	0.414379
	C H Cl2 N2 O2 P S	205.887	0.765	180958			5	15	14	NoMSn	22065.2771374396; 54099.2806748086	74.8814276990698; 91.2766540384195	0.408	-1.29	0.414813
D-(-)-Glutamine	C5 H10 N2 O3	146.069	0.801	1702122	Metabolic pathways;Microbial metabolism in diverse environments;Biosynthesis of plant secondary metabolites;Biosynthesis of amino acids;Other	Superpathway of chorismate metabolism;Superpathway of aromatic amino acid biosynthesis;Superpathway of butirocin biosynthesis;Other	5	16	14	PreferredMS2	714969.343857576; 818003.783005015	35.5610177153132; 39.5671103863499	0.874	-0.19	0.414834
3-((2-carboxy-2-hydroxyethyl)dithio)- L-Alanine	C6 H11 N O5 S2	241.008	0.959	692947			5	12	10	PreferredMS2	278849.427680117; 234939.544914355	45.3514180932157; 53.146857378603	1.187	0.25	0.414909
	C7 H9 O5 P S	235.991	1.109	143738			5	7	6	PreferredMS2	60987.2822206586; 67015.8012562699	31.2518465690771; 41.9513864890568	0.91	-0.14	0.415421
[Similar to: Υ-Aminobutyric acid (GABA); ΔMass: -342.1156 Da]	C14 H34 N5 O5 P3	445.179	0.867	99115			5	16	15	PreferredMS2	1271.48862314521; 1632.59559560598	139.121417022598; 259.960108581724	0.779	-0.36	0.415469
	C23 H23 N2 P S	390.131	18.063	115194			4	14	10	NoMSn	633.423738127655; 693.284426690397	262.615869940874; 255.95777089616	0.914	-0.13	0.415477
Carnidazole	C8 H12 N4 O3 S	244.062	9.965	141274			5	22	16	PreferredMS2	1059.02700118445; 420.426975332463	315.035832709026; 388.076583365729	2.519	1.33	0.415685
	C11 H20 N4 O5	288.143	0.846	244205			5	15	14	PreferredMS2	36098.2123249399; 25628.8257309268	45.8411093564293; 136.690153179299	1.409	0.49	0.415996
7,8-dihydroxanthopterin	C6 H7 N5 O2	181.06	1.496	395265	Other		5	18	15	PreferredMS2	158316.896451074; 124059.836262267	50.1784885043094; 52.3766886745573	1.276	0.35	0.416042
DL-TYROSINE	C9 H11 N O3	181.074	5.649	336238	Metabolic pathways;Biosynthesis of secondary metabolites;Biosynthesis of antibiotics;Biosynthesis of plant secondary metabolites;Phenylalanine metabolism;Biosynthesis of alkaloids derived from shikimate pathway;Biosynthesis of amino acids;Phenylpropanoid biosynthesis;2-Oxocarboxylic acid metabolism;Tyrosine metabolism;Ubiquinone and other terpenoid-quinone biosynthesis;Isoquinoline alkaloid biosy…	Superpathway of chorismate metabolism;Superpathway of aromatic amino acid biosynthesis;Superpathway of 4-hydroxybenzoate biosynthesis (yeast);Superpathway of betalain biosynthesis;Other	5	19	17	NoMSn	1763.03934226905; 1709.17310348271	292.161058588789; 153.873666420807	1.032	0.04	0.416454
5-Methoxy-1H-indol-6-yl beta-D-glucopyranosiduronic acid	C15 H17 N O8	339.096	12.07	464436			5	19	16	PreferredMS2	9864.90816903781; 5145.49857748768	190.899542733057; 233.830434248743	1.917	0.94	0.416486
	C13 H20 O10 P2	398.052	4.12	114360			5	24	22	PreferredMS2	460.841415200446; 527.298149933126	184.940059531457; 370.815437251727	0.874	-0.19	0.416515
[Similar to: 4-[(1-Ethynylcyclohexyl)amino]-4-oxobut-2-enoic acid; ΔMass: -176.0321 Da]	C19 H19 N5 O5	397.137	14.806	262460			5	11	11	PreferredMS2	401.388913979861; 398.539308213815	100.891576900839; 408.676614875394	1.007	0.01	0.417494
3-Aminophenol	C6 H7 N O	109.053	2.594	834749	Microbial metabolism in diverse environments;Aminobenzoate degradation;Tryptophan metabolism		5	26	20	PreferredMS2	9367.07191423814; 4929.71574147973	217.823748762315; 212.333701216855	1.9	0.93	0.417558
3565	C17 H22 N2 O2	286.168	18.011	107410	Biosynthesis of antibiotics;Other	Other	5	23	11	PreferredMS2	5373.29856484295; 2726.48384786316	175.491690019914; 217.722266601625	1.971	0.98	0.417941
L-Pyroglutamic acid	C5 H7 N O3	129.043	0.803	1563690	Metabolic pathways;Arginine and proline metabolism;Other	Superpathway of butirocin biosynthesis;Other	5	17	15	PreferredMS2	748278.069712664; 976862.821925926	33.2972454828033; 32.5581249200529	0.766	-0.38	0.41796
[Similar to: 8-Hydroxymirtazapine; ΔMass: -176.0322 Da]	C24 H23 N7 O3	457.185	9.502	766736			5	10	10	PreferredMS2	275.168102690461; 270.900195546085	25.2967944175046; 433.00428537805	1.016	0.02	0.418589
(E)-Dacarbazine	C6 H10 N6 O	182.092	9.968	639209			5	20	13	PreferredMS2	2450.83611690494; 1350.22695073147	346.436040590723; 410.892432255294	1.815	0.86	0.418964
[Similar to: Pirbuterol; ΔMass: -0.9452 Da]	C7 H11 N7 O3	241.093	3.118	1102080			5	14	9	PreferredMS2	97541.409144111; 132074.647012544	121.097701105795; 66.6472026852585	0.739	-0.44	0.418989
	C19 H35 N2 O2 P3	416.19	0.868	113629			5	13	12	NoMSn	41739.4240369294; 30930.6211469601	41.5123912314142; 66.0963853959425	1.349	0.43	0.419471
[Similar to: 5,7-Dihydroxy-2-(4-hydroxy-3-methoxyphenyl)-4-oxo-4H-chromen-3-yl 6-O-(6-deoxy-α-L-mannopyranosyl)hexopyranoside; ΔMass: 71.8823 Da]	C30 H41 N4 O4 P	552.287	18.141	96599			5	5	5	PreferredMS2	1487.68816482647; 6258.74929680227	224.637908447337; 155.8176448217	0.238	-2.07	0.419581
(Z)-N-{(2S)-2-Amino-1-hydroxy-3-[(Z)-(hydroxy{(2R,3R)-3-[hydroxy(imino)methyl]-2-oxiranyl}methylene)amino]propylidene}-L-valine	C12 H20 N4 O6	316.137	8.071	4005884			5	7	7	PreferredMS2	3396.46332443642; 2401.69125868982	418.133300246573; 422.828200125538	1.414	0.5	0.419632
Betaine	C5 H11 N O2	117.079	0.915	9531674	Metabolic pathways;Microbial metabolism in diverse environments;Biosynthesis of secondary metabolites;Biosynthesis of antibiotics;Biosynthesis of plant secondary metabolites;Biosynthesis of alkaloids derived from shikimate pathway;Biosynthesis of amino acids;2-Oxocarboxylic acid metabolism;Arginine and proline metabolism;Other	Superpathway of L-lysine degradation;Other	5	17	10	PreferredMS2	4336959.99288299; 3376148.35606836	45.2977424846879; 58.3569021564288	1.285	0.36	0.419682
[Similar to: Mirtazapine; ΔMass: -176.0320 Da]	C24 H23 N7 O2	441.19	15.364	723927			5	14	9	PreferredMS2	350.889482861626; 363.600312351183	60.6412932600543; 431.610857846874	0.965	-0.05	0.420019
[Similar to: 5-Methyltetrahydrofolic acid; ΔMass: 134.0481 Da]	C14 H15 N9 O	325.139	5.632	377230			5	8	6	PreferredMS2	159488.626779604; 141109.937130875	29.8106217427409; 48.2076899393989	1.13	0.18	0.420678
[Similar to: Methyl 1-(hexopyranosyloxy)-4a-hydroxy-7-methyl-5-oxo-1,4a,5,6,7,7a-hexahydrocyclopenta[c]pyran-4-carboxylate; ΔMass: 68.0500 Da]	C12 H12 N6 O6	336.082	4.111	363382			5	19	16	PreferredMS2	437.676826094695; 627.344365029649	284.04793813045; 391.208829554174	0.698	-0.52	0.42101
[Similar to: Felodipine; ΔMass: 104.0636 Da]	C8 H11 N O6 P2	279.005	4.533	176156			5	15	11	PreferredMS2	78162.9827538903; 45107.7644911812	59.6042737489532; 66.926781329317	1.733	0.79	0.42127
[Similar to: N-{6-[(7-Chloro-4-quinazolinyl)oxy]-3-pyridinyl}-2-thiophenesulfonamide; ΔMass: 181.9963 Da]	C7 H10 O5 P2	236	6.097	1941570			5	14	12	PreferredMS2	425712.552037367; 401039.515059854	72.8992860990693; 56.7292874425079	1.062	0.09	0.421324
Adefovir	C8 H12 N5 O4 P	273.061	9.337	484435			5	14	12	PreferredMS2	43791.7560159061; 61191.8827357093	132.073803367994; 104.201226430353	0.716	-0.48	0.421629
7,8-Dihydrobiopterin	C9 H13 N5 O3	239.102	1.481	417826	Metabolic pathways;Other		5	17	14	PreferredMS2	107776.131601389; 84110.301899081	54.6681587617534; 77.6622396433303	1.281	0.36	0.421643
n-Amylbenzene	C11 H16	148.125	15.584	143725			5	11	10	PreferredMS2	5250.61694890171; 6733.44996593854	92.043120342493; 200.645791291609	0.78	-0.36	0.423125
[Similar to: Kynurenic acid; ΔMass: -243.1106 Da]	C21 H24 N2 O8	432.153	17.379	397203			5	15	13	PreferredMS2	592.66936702103; 590.156755062211	40.4929807106092; 423.575537747267	1.004	0.01	0.423131
Xanthine	C5 H4 N4 O2	152.034	2.357	246430	Metabolic pathways;Microbial metabolism in diverse environments;Biosynthesis of secondary metabolites;Biosynthesis of plant secondary metabolites;Other	Caffeine degradation IV (bacteria, via demethylation and oxidation);Other	5	10	8	PreferredMS2	66992.1872542983; 56014.4042140558	66.1123060393639; 50.2163019232145	1.196	0.26	0.423295
[Similar to: N-Acetylneuraminic acid; ΔMass: -131.9524 Da]	C13 H18 N9 O P3 S	441.058	6.428	182760			5	14	14	OtherMS2	2462.750717645; 1040.16353376348	208.835505510608; 222.215835687279	2.368	1.24	0.42358
[Similar to: (1R,3R,8S,10R,13S,16S,17R)-6,12,17-Trihydroxy-16-methyl-8-(2-methyl-2-propanyl)-2,4,14,19-tetraoxahexacyclo[8.7.2.01,11 03,7 07,11 013,17]nonadecane-5,15,18-trione; ΔMass: 104.0497 Da]	C12 H12 N6 O5	320.087	12.549	797722			5	15	14	PreferredMS2	325.097267617562; 320.245634475905	306.596835660972; 394.994730165781	1.015	0.02	0.423698
Sildenafil	C22 H30 N6 O4 S	474.204	18.031	162679			4	22	21	PreferredMS2	594.901110100425; 572.723440272097	31.8433904630766; 406.203779652552	1.039	0.05	0.424502
4-Methylumbelliferyl glucuronide	C16 H16 O9	352.077	3.569	792816	Other		5	13	13	PreferredMS2	8206.34459587047; 16130.5553151917	340.214818080312; 133.095927301493	0.509	-0.97	0.424869
	C H2 Cl O5 P3	221.881	0.773	168349			5	16	13	PreferredMS2	44683.6759889652; 45428.2103552199	54.2943726743402; 78.7478514498594	0.984	-0.02	0.425988
[Similar to: Cefatriaxone; ΔMass: 240.0148 Da]	C11 H11 N2 O7 P	314.031	6.121	2407135			5	18	15	PreferredMS2	2763.24589038354; 2325.22140988625	45.4875025881905; 424.56703076062	1.188	0.25	0.426224
3-Hydroxypicolinic acid	C6 H5 N O3	139.027	1.305	884903	Microbial metabolism in diverse environments;Aminobenzoate degradation;Other	Superpathway of nicotinate degradation	5	19	17	PreferredMS2	65310.0233624254; 98277.2353787658	93.6420609785778; 135.014800384053	0.665	-0.59	0.426411
[Similar to: FR140423; ΔMass: 140.0033 Da]	C8 H10 N6 O2	222.087	16.435	226085			5	18	15	PreferredMS2	51507.0853222365; 42909.1092736402	77.871266501696; 81.2716561000073	1.2	0.26	0.426679
[Similar to: Microcystin LF; ΔMass: 773.4364 Da]	C9 H12 N2 O4	212.08	4.098	112428			5	13	13	PreferredMS2	16281.4641187923; 15891.2752443018	42.6191186506934; 92.4651747761094	1.025	0.03	0.427142
[Similar to: Avanafil; ΔMass: 108.0554 Da]	C19 H22 N O5 P	375.123	18.466	118426			4	10	6	PreferredMS2	337.040826750987; 342.603333737283	30.0662450953015; 412.179382811336	0.984	-0.02	0.427529
lycoramine	C17 H23 N O3	289.168	10.167	575714	Metabolic pathways;Biosynthesis of secondary metabolites;Tropane, piperidine and pyridine alkaloid biosynthesis;Other	Other	5	4	3	PreferredMS2	234.057593696733; 227.230275033331	387.48666811603; 397.627077478785	1.03	0.04	0.4278
Myriocin	C21 H39 N O6	401.278	17.876	285853			5	16	15	PreferredMS2	7272.20949832037; 10443.7256925571	94.9312874890183; 224.233001354204	0.696	-0.52	0.428033
b-Mercaptolactic acid	C3 H6 O3 S	122.004	1.022	80266	Other		5	18	9	PreferredMS2	28309.2837282158; 21691.9850456632	32.775737690644; 65.3836618007351	1.305	0.38	0.428885
[Similar to: 4-Cyclohexyl-5-{[3-(trifluoromethyl)-2-pyridyl]thio}-4H-1,2,4-triazol-3-ol; ΔMass: 110.1344 Da]	C5 H2 N2 O7 S	233.957	2.555	111287			5	10	8	PreferredMS2	31164.0714028834; 44539.6558176322	73.1973429223993; 53.9653185523103	0.7	-0.52	0.428952
Ketorolac	C15 H13 N O3	255.085	3.088	84355			5	15	14	PreferredMS2	17928.7690408803; 13371.1181314346	49.9352230592896; 96.099088957629	1.341	0.42	0.429377
Trinexapac	C11 H12 O5	224.066	9.591	187237			5	14	11	PreferredMS2	13834.5152887994; 16765.7250687014	67.622976522714; 148.671300010051	0.825	-0.28	0.42968
flamenol	C7 H8 O3	140.047	4.44	346383	Microbial metabolism in diverse environments;Other		5	15	10	PreferredMS2	2082.42943078596; 3060.52138065961	358.189073134332; 180.64912638214	0.68	-0.56	0.429925
Tetrahydrocortisone	C21 H32 O5	364.225	18.026	1412510	Other		5	14	11	PreferredMS2	252516.202622468; 214476.420727419	90.3947772224014; 46.7018270460592	1.177	0.24	0.431042
	C18 H31 N6 O12 P3	616.121	8.113	390134			5	21	18	OtherMS2	2061.6995659984; 1264.90244738113	266.840638719778; 270.188642428146	1.63	0.7	0.431106
[Similar to: PEG n16; ΔMass: 294.2040 Da]	C18 H36 O11	428.226	14.544	119173			5	23	22	PreferredMS2	392.033231519546; 320.822914111341	156.333162812723; 405.249384348998	1.222	0.29	0.431221
[Similar to: 3',6'-Dimethoxy-1,1':4',1''-terphenyl-2',4,4''-triol; ΔMass: 81.0580 Da]	C7 H17 N O5 P2	257.057	3.133	201703			5	26	21	PreferredMS2	17473.7865187431; 20160.1268534265	132.284847758132; 70.7642992651078	0.867	-0.21	0.43181
	C4 H3 Cl2 O2 P S3	279.84	0.775	143322			5	15	14	NoMSn	24906.6224853195; 26029.4725181356	60.2324981174504; 90.4131048909973	0.957	-0.06	0.431916
	C12 H16 O11 P2	398.016	8.127	333026			5	12	12	PreferredMS2	2209.36616232098; 1397.08123463493	292.841943201477; 280.296499448164	1.581	0.66	0.432054
Norepinephrine sulfate	C8 H11 N O6 S	249.031	1.116	273149			5	18	17	PreferredMS2	90017.5921794588; 92695.5395234874	41.3002990456148; 62.6894653114921	0.971	-0.04	0.432124
		309.821	0.786	79198			5	15	13	NoMSn	12205.8553253018; 5499.23291923131	92.3207721837435; 144.170126815665	2.22	1.15	0.432902
[Similar to: Sedanolide; ΔMass: -186.0163 Da]	C20 H20 N4 O4	380.147	14.952	344768		Other	5	20	9	PreferredMS2	351.545431359912; 351.772490389362	415.482598960935; 107.242900032577	0.999	0	0.433366
Cetirizine	C21 H25 Cl N2 O3	388.155	18.198	2133842			5	9	8	PreferredMS2	385.690088142978; 388.025738106325	422.805518142631; 73.82588224021	0.994	-0.01	0.433544
fosmidomycin	C4 H10 N O5 P	183.03	0.834	121360			5	12	11	PreferredMS2	7423.56513568602; 8735.47083899892	141.701272347104; 171.202164522101	0.85	-0.23	0.434082
Decarbamoyloxysaxitoxin	C9 H16 N6 O2	240.134	18.002	577538			5	22	18	PreferredMS2	162870.384370141; 205140.493082064	64.3740064390896; 44.9465580030698	0.794	-0.33	0.434327
	C28 H29 N4 O13 P	660.148	8.031	184359			5	25	14	OtherMS2	2718.67557634072; 1975.02062200146	300.094934638267; 135.11065917117	1.377	0.46	0.434453
3-(2-Oxo-2,3-dihydro-1,3-benzoxazol-3-yl)propanoic acid	C10 H9 N O4	207.053	7.94	443838	Metabolic pathways;Tryptophan metabolism;Other	L-tryptophan degradation XI (mammalian, via kynurenine)	5	17	14	PreferredMS2	32780.5829990427; 9504.96491154136	153.226943662815; 157.156805848483	3.449	1.79	0.434677
b-D-Glucosyloxyazoxymethane	C8 H16 N2 O7	252.095	0.863	360583			5	14	12	PreferredMS2	114345.067704219; 88047.739705139	59.4305271285665; 62.3196050287497	1.299	0.38	0.434682
[Similar to: Oryzalin; ΔMass: 66.0688 Da]	C9 H14 O6 P2	280.026	11.107	145239			5	17	13	PreferredMS2	6658.78416020097; 9060.74923073455	136.676365302535; 167.061705664228	0.735	-0.44	0.434917
[Similar to: 5α-Dihydrotestosterone; ΔMass: -140.0108 Da]	C21 H40 N2 O P2 S	430.235	18.634	83233			5	7	4	PreferredMS2	14915.8409751542; 11461.5058267023	93.5939678908975; 77.6142963072132	1.301	0.38	0.435142
	C9 H17 N O5 S2	283.055	6.571	165451			5	12	10	PreferredMS2	46169.0874689998; 27417.784408958	78.8491090010239; 76.7499564094311	1.684	0.75	0.435407
[Similar to: 5-[2-(3,5-Dichloro-4-pyridinyl)hydrazino]-3,3-dimethyl-5-oxopentanoic acid; ΔMass: -17.9983 Da]	C11 H17 N O7 P2	337.047	8.675	194075			5	25	19	PreferredMS2	300.170404581776; 311.229988790978	123.16370126544; 381.021782033373	0.964	-0.05	0.435701
[Similar to: Triisobutyl phosphate; ΔMass: -59.8361 Da]	C9 H18 Cl3 O4 P	326.001	18.272	5194596			5	2	2	PreferredMS2	4754825.58252065; 4900272.17844182	5.19257911578528; 7.45722562651109	0.97	-0.04	0.435735
[Similar to: Amygdalin; ΔMass: 187.0869 Da]	C9 H21 O3 P3	270.071	12.129	676094	Other		5	8	7	PreferredMS2	6000.8058721221; 1021.12784505959	183.527241108929; 242.37241181563	5.877	2.55	0.436084
Crotanecine	C8 H13 N O3	171.09	9.746	404705	Other		5	8	5	PreferredMS2	48823.4463526344; 52186.1107618979	106.742350001394; 79.4525137840144	0.936	-0.1	0.436773
Aminohippuric acid	C9 H10 N2 O3	194.069	7.489	155701			5	16	15	PreferredMS2	7064.65715535226; 10456.6476939064	119.694828711613; 169.970083348639	0.676	-0.57	0.436944
7-Methylguanine	C6 H7 N5 O	165.065	1.586	239497			5	16	16	PreferredMS2	147914.802476055; 124447.150752567	31.5626683872683; 34.3295294576179	1.189	0.25	0.437008
	C8 H6 N2 O3	178.038	0.996	175177			5	21	18	PreferredMS2	80655.6084934644; 77129.0510476092	25.0948165211842; 36.5780784168652	1.046	0.06	0.437409
Leucine	C6 H13 N O2	131.095	1.032	844082	Metabolic pathways;Microbial metabolism in diverse environments;Biosynthesis of secondary metabolites;Biosynthesis of antibiotics;Biosynthesis of plant secondary metabolites;Biosynthesis of amino acids;2-Oxocarboxylic acid metabolism;Tropane, piperidine and pyridine alkaloid biosynthesis;Other	Other	5	15	13	PreferredMS2	228412.849541235; 158972.161179424	83.9934669319223; 52.0642567648435	1.437	0.52	0.437457
[Similar to: Cefatriaxone; ΔMass: 258.0251 Da]	C9 H14 O7 P2	296.021	6.125	2288709			5	17	15	PreferredMS2	2519.79475789271; 2119.02691311928	48.5054279530077; 425.096083463254	1.189	0.25	0.4376
[Similar to: 4-(1,3-Benzodioxol-5-yl)-3-[4-(tert-butyl)phenyl]-5-[(1-methyl-4-nitro-1H-imidazol-5-yl)sulfanyl]-4H-1,2,4-triazole; ΔMass: 157.0499 Da]	C19 H16 N O2 P	321.092	17.399	499176			5	18	8	PreferredMS2	313.518332091031; 308.899343055082	419.342968714233; 176.774608112528	1.015	0.02	0.438121
[Similar to: Fraxetin; ΔMass: -48.9362 Da]	C7 H3 N3 O6 S	256.973	4.61	792432			5	16	11	PreferredMS2	316137.321336276; 239183.787394869	46.6692120468988; 44.270895801892	1.322	0.4	0.438412
4-Aminophenol	C6 H7 N O	109.053	1.606	550571	Microbial metabolism in diverse environments;Aminobenzoate degradation;Tryptophan metabolism		5	16	12	PreferredMS2	11458.2282514664; 73283.8017846199	122.507404417395; 130.934136849699	0.156	-2.68	0.438779
3-Methylene-3H-indole	C9 H7 N	129.058	12.86	1015043			5	12	9	PreferredMS2	227386.119765955; 127229.318211658	90.156914301119; 84.3446119166812	1.787	0.84	0.439288
Kanosamine	C6 H13 N O5	201.062	0.76	209852			5	20	17	PreferredMS2	23290.9068729633; 23407.9008067522	117.079740627799; 57.2488555379502	0.995	-0.01	0.439302
	C6 H13 N O2 S2	195.039	4.197	117073			5	16	12	PreferredMS2	269.924344932914; 245.505808126795	290.877473378718; 212.671706620144	1.099	0.14	0.439769
2-oxo-7-methylthioheptanoic acid	C8 H14 O3 S	190.066	1.134	250473	Biosynthesis of secondary metabolites;2-Oxocarboxylic acid metabolism;Other		5	16	15	PreferredMS2	1046.90276922071; 1047.50135296286	44.2857027606849; 398.246537690405	0.999	0	0.439782
[Similar to: Oxytetracycline; ΔMass: 46.0558 Da]	C17 H14 N6 O7	414.092	12.961	136797			5	22	17	PreferredMS2	317.785092694349; 309.777365218769	312.629194546062; 256.633925097676	1.026	0.04	0.44064
[Similar to: 3-Hydroxy-1-[3-(trifluoromethyl)phenyl]pyrazin-2(1H)-one; ΔMass: 54.0242 Da]	C6 H6 N2 O6	202.022	5.299	105492			5	17	13	PreferredMS2	28329.4995039399; 27054.2761839687	58.875021936814; 54.347354401498	1.047	0.07	0.440946
ascopyrone M	C6 H8 O4	144.042	2.259	140547	Microbial metabolism in diverse environments;Other	Superpathway of nicotinate degradation	4	24	18	PreferredMS2	5575.93260148594; 6987.17042452167	71.2030613284496; 237.963890807137	0.798	-0.33	0.440965
[Similar to: DL-Carnitine; ΔMass: -0.8901 Da]	C H2 N6 O2 S	161.995	0.864	887197			5	7	6	PreferredMS2	450839.135175141; 481528.175272245	23.6951503318154; 36.0709702683183	0.936	-0.1	0.441207
		147.969	0.711	4704695			5	18	13	PreferredMS2	1744453.42286275; 2082700.82651187	38.0833953592074; 59.9968854331074	0.838	-0.26	0.441269
	C15 H18 O8 P2	388.047	6.099	146098			5	21	18	PreferredMS2	7230.11010479979; 6599.9654711884	177.91792521744; 109.520762319177	1.095	0.13	0.441271
[Similar to: Mifepristone; ΔMass: 133.1295 Da]	C14 H20 N2 O5	296.137	14.492	360241			5	13	11	PreferredMS2	38543.282763611; 46141.0667388997	68.3700665320668; 119.094734702671	0.835	-0.26	0.441365
	C15 H28 N4 O8 P2	454.136	1.318	339218			5	13	12	OtherMS2	2729.84977470244; 2571.63224465024	184.084506264564; 278.666845189799	1.062	0.09	0.441838
[Similar to: Muramic acid; ΔMass: 81.0814 Da]	C3 H2 N6 O3	170.019	1.583	346582			5	22	20	PreferredMS2	31585.560053583; 71622.0398651366	107.672721385174; 95.8488279841024	0.441	-1.18	0.441977
5,7,12,13-Tetrahydroxy-11-methyl-6-methylene-16-oxo-15-oxapentacyclo[9.3.2.1~5,8~.0~1,10~.0~2,8~]heptadecane-9-carboxylic acid	C19 H24 O8	380.147	15.305	216657		Other	5	26	17	PreferredMS2	314.170593017512; 294.119284898437	411.413593564278; 180.640170914096	1.068	0.1	0.442286
	C H N2 O5 P3	213.91	0.709	571258			5	13	8	PreferredMS2	122781.644265499; 145847.072254902	58.2843562645363; 87.3015060930827	0.842	-0.25	0.44311
[Similar to: Aflatoxin G2; ΔMass: -138.0269 Da]	C21 H25 O8 P S	468.101	6.117	123739			4	13	7	PreferredMS2	236.748067134926; 240.672709909074	32.9549801699448; 420.233107857742	0.984	-0.02	0.44317
	C H3 Cl2 O7 P3	289.848	0.759	66198			5	12	12	NoMSn	15298.950434945; 15522.1422340289	66.8661601643048; 72.2611128232426	0.986	-0.02	0.44332
Pyrogallol	C6 H6 O3	126.032	5.936	182317	Metabolic pathways;Microbial metabolism in diverse environments;Biosynthesis of antibiotics;Aminobenzoate degradation;Other		5	12	9	PreferredMS2	39218.4087789601; 33855.513269104	36.4574965805762; 85.7160447989653	1.158	0.21	0.443675
	C10 H20 N2 O S2	248.102	17.969	427613			5	16	13	PreferredMS2	106867.775258349; 98067.5385093175	50.2035489964846; 74.823507336232	1.09	0.12	0.443884
[Similar to: Myricetin; ΔMass: -9.9841 Da]	C9 H8 N6 O6 S	328.022	1.003	78317			5	29	21	PreferredMS2	47938.4493798655; 44375.5111485536	21.7314331482376; 28.8790591381299	1.08	0.11	0.444789
	C9 H15 N O5 S	249.067	6.646	511344			5	15	9	PreferredMS2	58431.4376876689; 25307.8402891741	130.094230872684; 112.327748467858	2.309	1.21	0.445326
		101.963	0.711	3355376			5	2	2	PreferredMS2	1188241.50184348; 1386016.97899733	39.6630621320903; 57.2973330064622	0.857	-0.22	0.445529
	C5 H11 N2 O12 P	322.004	0.812	87940			5	7	7	NoMSn	23297.4854937096; 29177.6434371623	75.0681331908602; 62.226776143776	0.798	-0.32	0.445658
	C2 H Br O5 S4	311.788	0.774	116575			5	16	14	NoMSn	70110.0409180046; 63564.3655772821	41.7641758444209; 45.6502079629225	1.103	0.14	0.445899
5-acetylamino-6-amino-3-methyluracil	C7 H10 N4 O3	198.075	1.418	947166	Other		5	16	13	PreferredMS2	299629.817141266; 210933.210089767	64.7726160984463; 82.6676781301064	1.42	0.51	0.446087
gamma-L-glutamyl-L-tyrosine	C14 H18 N2 O6	310.116	13.544	300482			5	8	7	PreferredMS2	596.601148297285; 630.509046102438	216.679801525363; 416.051430158135	0.946	-0.08	0.446231
(2Z)-2,4-Dihydroxy-2-heptenedioic acid	C7 H10 O6	190.048	1.367	438293	Metabolic pathways;Microbial metabolism in diverse environments;Biosynthesis of secondary metabolites;Biosynthesis of antibiotics;Biosynthesis of amino acids;Tyrosine metabolism;Other	Superpathway of aromatic compound degradation via 2-oxopent-4-enoate;Superpathway of chorismate metabolism;Superpathway of aromatic compound degradation via 3-oxoadipate;Superpathway of aromatic amino acid biosynthesis;Other	5	12	9	PreferredMS2	254229.967674129; 207821.897338659	38.0480768870866; 41.3894623443574	1.223	0.29	0.446836
[Similar to: AB-FUBINACA metabolite 3; ΔMass: -22.9229 Da]	C14 H12 N6 O8	392.072	8.13	183204			5	14	13	PreferredMS2	22045.7531151552; 35996.897144984	85.6662575577269; 106.117076367802	0.612	-0.71	0.447246
[Similar to: 2-(4-Hydroxyphenylazo)benzoic acid (HABA); ΔMass: -255.1359 Da]	C28 H27 N5 O4	497.205	17.9	169742			5	16	16	PreferredMS2	1986.1084769576; 3159.28616301116	187.925034815373; 297.382913922992	0.629	-0.67	0.447313
	C24 H35 N4 O2 P3	504.199	18.314	200284			5	18	16	OtherMS2	4442.31689590966; 29228.8001951927	127.240503746644; 112.204455983446	0.152	-2.72	0.447487
	C4 H8 O4 S	152.014	1.005	1819457			5	15	9	PreferredMS2	288370.818044337; 182421.757076158	38.1670921351019; 113.882299513639	1.581	0.66	0.447754
Indole-3-acetic acid	C10 H9 N O2	175.063	12.859	3045838	Metabolic pathways;Tryptophan metabolism;Other	Other	5	12	10	PreferredMS2	754160.241148681; 426711.541857021	84.8781427242758; 82.5663512391171	1.767	0.82	0.447863
	C4 H Cl2 O11 P S	357.836	0.757	55964			5	16	16	NoMSn	13363.9983385661; 13878.3643986638	68.998218467416; 78.318879676262	0.963	-0.05	0.448648
	C H4 O8 S	175.963	0.712	125467			5	6	4	PreferredMS2	39372.2135396968; 44837.1488242425	36.9969682304154; 61.544384932194	0.878	-0.19	0.449185
[Similar to: Warfarin; ΔMass: -74.9846 Da]	C14 H19 N5 O4 P2	383.089	4.745	73505			4	17	9	PreferredMS2	560.124904930977; 140.240846801062	208.655230779281; 206.249903312338	3.994	2	0.449643
4-Acetamido-3-hydroxyphenyl hydrogen sulfate	C8 H9 N O6 S	247.015	2.056	372981			5	7	6	PreferredMS2	706.645101184061; 595.916051460255	262.558136399065; 279.145699005666	1.186	0.25	0.449663
	C9 H14 N P3	229.035	7.941	250594	Metabolic pathways;Biosynthesis of secondary metabolites;Biosynthesis of antibiotics;Other	Other	5	19	16	PreferredMS2	17711.9522873296; 5416.1532211967	156.53393779998; 155.961266906322	3.27	1.71	0.449877
valganciclovir	C14 H22 N6 O5	354.165	18.051	2437220			5	16	13	PreferredMS2	578738.393536579; 305462.579812559	90.6336454627109; 119.097400883514	1.895	0.92	0.44994
[Similar to: 4-Aminonicotinic acid; ΔMass: -57.0215 Da]	C8 H9 N3 O3	195.064	1.199	376238			5	17	15	PreferredMS2	83909.9972195892; 95672.6371522498	38.2152685065814; 61.4262935426257	0.877	-0.19	0.451024
[Similar to: (1S,7S,8S,9R,10S,11S,13S,16S)-6,9,12,17-Tetrahydroxy-16-methyl-8-(2-methyl-2-propanyl)-2,4,14,19-tetraoxahexacyclo[8.7.2.01,11 03,7 07,11 013,17]nonadecane-5,15,18-trione; ΔMass: 222.0764 Da]	C8 H6 N6 O2	218.055	16.481	148587			5	19	15	PreferredMS2	473.655637149385; 392.108649925725	382.07894545217; 329.853547342803	1.208	0.27	0.451362
5-Hydroxy-2-furoic acid	C5 H4 O4	128.011	0.948	463887			5	17	16	PreferredMS2	111679.621027523; 115172.290789149	45.3517974201125; 74.4280099832625	0.97	-0.04	0.451377
4-Isopropyl-9H-thioxanthen-9-one	C16 H14 O S	254.076	5.242	353477			5	20	18	PreferredMS2	9612.76454733288; 8413.19632142504	70.9085571803914; 272.038017101772	1.143	0.19	0.451901
6-Acetamido-2-oxohexanoic acid	C8 H13 N O4	187.084	2.991	276207	Other	Superpathway of L-lysine degradation	5	14	9	PreferredMS2	496.025816532059; 547.266884712315	407.311773116844; 54.9932487017877	0.906	-0.14	0.45209
4-Methylene-L-glutamic acid	C6 H9 N O4	159.053	1.16	506318	Other		5	13	10	PreferredMS2	54548.9388767916; 29972.4210513594	147.900110958092; 114.219726522816	1.82	0.86	0.452508
[Similar to: Ajmaline; ΔMass: 142.1647 Da]	C4 H4 N6 O3	184.035	2.772	125251			5	17	9	PreferredMS2	3206.23420279219; 4733.12113996157	224.134063342019; 112.11044092768	0.677	-0.56	0.452765
[Similar to: Cefixime; ΔMass: 199.0311 Da]	C9 H7 N2 O5 P	254.01	12.276	373730			5	25	17	PreferredMS2	2393.7429734741; 2140.84049983951	264.542387342057; 183.759469874426	1.118	0.16	0.453135
primidone	C12 H14 N2 O2	218.106	5.615	158541	Metabolic pathways;Tryptophan metabolism	Other	5	14	13	PreferredMS2	19354.2742549591; 20629.5376818331	76.1937789114361; 116.309117667913	0.938	-0.09	0.453316
		183.962	0.736	393329			5	24	17	PreferredMS2	151763.734750435; 128121.084138374	58.7442860892571; 52.1937958029842	1.185	0.24	0.453514
	C11 H22 O8	282.133	1.334	133427			5	9	7	PreferredMS2	46964.1095862672; 29715.1077605193	40.9882096262663; 74.9761243987911	1.58	0.66	0.453603
	C6 H N7 O	187.025	2.233	162827			5	8	8	PreferredMS2	36292.6440097603; 36069.7707454515	84.1064024300899; 75.4350657950566	1.006	0.01	0.453706
1-Methylxanthine	C6 H6 N4 O2	166.049	3.034	11032166	Metabolic pathways;Microbial metabolism in diverse environments;Biosynthesis of secondary metabolites;Other	Caffeine degradation IV (bacteria, via demethylation and oxidation)	5	16	11	PreferredMS2	3986310.82904284; 4460871.44025161	63.3898863625932; 66.9007328736404	0.894	-0.16	0.453721
N3,N4-Dimethyl-L-arginine	C8 H18 N4 O2	202.143	0.901	5050848			5	14	12	PreferredMS2	3362044.65338682; 3222248.3446718	17.6271292909674; 31.4062884687144	1.043	0.06	0.453785
1,5-Isoquinolinediol	C9 H7 N O2	161.048	9.265	736794	Biosynthesis of alkaloids derived from shikimate pathway;Tryptophan metabolism	Other	5	13	11	PreferredMS2	152361.045470526; 116388.972440563	53.2038169240478; 88.6135934554042	1.309	0.39	0.454618
4-Indolecarbaldehyde	C9 H7 N O	145.053	4.997	169306			5	24	19	PreferredMS2	101137.187400349; 99132.2692084843	36.1279344597289; 41.7783386125434	1.02	0.03	0.455053
5'-Deoxy-5'-fluoroadenosine	C10 H12 F N5 O3	269.093	0.844	295601			5	17	15	PreferredMS2	73177.7131307421; 56360.555175702	49.8342338893361; 77.738202054462	1.298	0.38	0.455075
[Similar to: Nystatin; ΔMass: 605.4165 Da]	C12 H12 N6 O5	320.087	14.892	124777			5	16	12	PreferredMS2	2918.08461042736; 1604.88216565491	167.426866965975; 276.428170513681	1.818	0.86	0.455113
[Similar to: Dermorphin; ΔMass: 596.3458 Da]	C6 H2 N6 O3	206.019	7.304	302592			5	15	11	PreferredMS2	82614.3798559129; 83828.7236084563	67.2028204658269; 53.2248817548938	0.986	-0.02	0.455121
	C4 H Cl O6 P2 S	273.866	0.758	211983			5	26	19	PreferredMS2	59298.2481709645; 53551.461940735	54.4752586013409; 68.5565339702952	1.107	0.15	0.45523
	C6 H O10 P3	325.88	0.754	62588			5	10	9	NoMSn	12526.6812747028; 10948.1965197996	34.3578642610502; 93.4863678550072	1.144	0.19	0.45581
[Similar to: Picolinic acid; ΔMass: -148.0368 Da]	C11 H13 N O7	271.069	0.941	1133361			5	12	11	PreferredMS2	58430.6329611542; 163814.615942794	147.939079985546; 115.542560416199	0.357	-1.49	0.456694
[Similar to: 3',6'-Dimethoxy-1,1':4',1''-terphenyl-2',4,4''-triol; ΔMass: 63.0474 Da]	C9 H14 N3 O5 P	275.068	3.123	139488			5	28	22	PreferredMS2	14807.4424073815; 18205.9199461401	118.731139214616; 68.302589962947	0.813	-0.3	0.456695
	C7 H8 N4 O5 S	260.021	5.139	417860			5	25	21	PreferredMS2	16263.6862641296; 17945.2891559251	227.236305657445; 121.874953277222	0.906	-0.14	0.456779
[Similar to: 3-(4-Methoxyphenyl)-5-[(4-nitrophenoxy)methyl]-4,5-dihydroisoxazole; ΔMass: 5.0053 Da]	C16 H13 N5 O3	323.101	15.126	113955			5	13	12	PreferredMS2	2191.81432858785; 1166.46210491446	203.819633326046; 173.383780610772	1.879	0.91	0.456909
N-Acetyl-L-Citrulline	C8 H15 N3 O4	217.106	1.399	1928637	Metabolic pathways;Biosynthesis of amino acids;Other		5	15	11	PreferredMS2	186111.102397138; 184521.30954569	139.235388341248; 53.5938531901287	1.009	0.01	0.457461
[Similar to: Isoprenaline; ΔMass: 18.0492 Da]	C6 H7 N7 O	193.072	9.742	207937			5	8	5	PreferredMS2	25221.4676833386; 26005.3689755481	107.132915482031; 78.7504527090992	0.97	-0.04	0.457712
[Similar to: Methyl 4-[(pyrimidin-2-ylthio)methyl]benzoate; ΔMass: 14.0421 Da]	C9 H10 O6 S	246.02	6.342	1014401			5	14	12	PreferredMS2	35104.2893025528; 23943.7997148568	237.579668137; 156.323126988272	1.466	0.55	0.458133
		196.071	11.409	483578			5	15	10	PreferredMS2	137345.846990896; 107463.885967928	69.5969030208482; 58.5156090246851	1.278	0.35	0.45821
N-Benzyloxycarbonyl-L-leucine	C14 H19 N O4	265.131	9.508	461967			5	8	7	PreferredMS2	132079.588284378; 96921.143843411	51.8379629114313; 77.2465774494473	1.363	0.45	0.458498
2-[4-(1-Hydroxy-2-methylpropyl)phenyl]propanoic acid	C13 H18 O3	222.126	17.683	1099597			5	13	10	PreferredMS2	1021.04365562243; 743.217351134393	370.835023104218; 378.115901240992	1.374	0.46	0.458766
	C6 H4 N4 O7 S	275.979	1.108	768455			5	24	20	PreferredMS2	365056.851171814; 381470.298949389	35.7944162068521; 43.3966613554362	0.957	-0.06	0.458928
[Similar to: 5-Fluoro-3,5-AB-PFUPPYCA; ΔMass: 158.1609 Da]	C6 H10 N4 O4 S	234.042	1.705	689728			5	21	16	PreferredMS2	11190.9945946615; 9603.73205202093	218.666737566005; 167.103102146922	1.165	0.22	0.458973
	C21 H21 N6 O3 P	436.141	18.069	82490			4	12	8	PreferredMS2	644.363401690665; 660.577731923791	364.522127634879; 48.8522159070189	0.975	-0.04	0.459037
9-Methyluric acid	C6 H6 N4 O3	182.044	2.196	2302646	Other	Caffeine degradation IV (bacteria, via demethylation and oxidation)	5	17	13	PreferredMS2	522672.838462692; 597283.531759353	78.3935853652598; 88.6785891744468	0.875	-0.19	0.459462
(3R,5R)-1,3,5-Trihydroxy-4-{[(2E)-3-(4-hydroxy-3-methoxyphenyl)-2-propenoyl]oxy}cyclohexanecarboxylic acid	C17 H20 O9	368.111	8.232	247958			5	14	13	PreferredMS2	7987.94874715473; 21356.290994281	149.621564192733; 150.552127256972	0.374	-1.42	0.459815
5-guanidino-2-oxopentanoic acid	C6 H11 N3 O3	173.08	1.023	627006	Metabolic pathways;Arginine and proline metabolism;Other		5	16	12	PreferredMS2	220168.686426679; 208334.788616586	46.3188934936475; 50.6749345832428	1.057	0.08	0.459914
	C4 H9 Cl N2 O5 S	231.992	0.705	599041			5	8	7	PreferredMS2	205097.700442233; 159958.106078519	64.7435469689741; 70.387138068387	1.282	0.36	0.460484
[Similar to: N-2-(4-{[(2,6-Dimethoxy-4-pyrimidinyl)amino]sulfonyl}phenyl)-2-furamide; ΔMass: 219.0304 Da]	C4 H7 N7 S	185.049	2.403	139438			5	12	8	PreferredMS2	27078.4378048366; 24482.4436005073	75.3168942536134; 85.4036551752	1.106	0.15	0.460916
N-(2-Acetylphenyl)formamide	C9 H9 N O2	163.063	3.628	135648	Microbial metabolism in diverse environments;Tryptophan metabolism;Other		5	20	15	PreferredMS2	1997.46837382481; 1202.17580543827	195.969260526237; 189.652550248256	1.662	0.73	0.461095
Kynurenic acid	C10 H7 N O3	189.043	9.216	5593169	Metabolic pathways;Tryptophan metabolism;Other	L-tryptophan degradation XI (mammalian, via kynurenine)	5	14	12	PreferredMS2	1072034.60798339; 814589.254553134	29.7869291551249; 94.5008099595216	1.316	0.4	0.461772
[Similar to: Ethyl (4-oxo-7,9-diphenylpyrido[3',2' 4,5]furo[3,2-d]pyrimidin-3(4H)-yl)acetate; ΔMass: 103.0645 Da]	C12 H20 O6 P2	322.073	12.76	210333			5	25	17	PreferredMS2	495.093303453422; 485.187674129451	349.734986039139; 216.047073895497	1.02	0.03	0.461776
pcb 1	C12 H9 Cl	188.04	0.827	413829	Microbial metabolism in diverse environments;Degradation of aromatic compounds;Other		5	17	13	PreferredMS2	149604.897859322; 139472.186717418	45.9431131511565; 64.1293239011337	1.073	0.1	0.461814
(E)-Dacarbazine	C6 H10 N6 O	182.092	17.488	984717			5	17	10	PreferredMS2	709859.73760634; 738745.03943213	17.9590082900712; 18.586375123523	0.961	-0.06	0.462499
	C8 H13 N O6 P2	281.021	7.894	1312935			5	16	13	PreferredMS2	896779.631516608; 917849.433048881	40.8242979718812; 33.3474904373443	0.977	-0.03	0.462609
		174.029	6.095	926661			5	28	21	PreferredMS2	122554.100599173; 121191.141114547	97.9696801774021; 65.1258793057092	1.011	0.02	0.462674
	C10 H14 N6 O2	250.118	18.421	102235			5	22	6	NoMSn	68077.1546674044; 67906.4411930252	17.9386359280395; 18.9172394241132	1.003	0	0.462942
[Similar to: D-α-Tocopherol; ΔMass: 95.2080 Da]	C12 H26 N5 O4 P	335.173	17.887	180915	Biosynthesis of secondary metabolites;Tropane, piperidine and pyridine alkaloid biosynthesis;Other		5	21	21	PreferredMS2	1482.46099056386; 1673.86586138222	234.674648387516; 271.043395942519	0.886	-0.18	0.463288
[Similar to: 5-Formyl-4,8-dihydroxy-3-(3-methoxy-3-oxo-1-propen-2-yl)-8a-methyldecahydro-2-naphthalenyl 3,4-dihydroxy-2-methylenebutanoate; ΔMass: 6.0497 Da]	C18 H16 N10 O3	420.139	17.285	704214			5	13	11	PreferredMS2	421.136731560848; 401.612581943209	416.865797384403; 169.821216162315	1.049	0.07	0.46367
[Similar to: Pantoprazole; ΔMass: -176.0319 Da]	C18 H22 N7 O12 P	559.107	14.296	339105			5	8	6	PreferredMS2	346.688728929911; 370.327518741999	416.688337193181; 36.4595143625095	0.936	-0.1	0.463975
[Similar to: (3α,4β,8α)-3,8-Dihydroxy-12,13-epoxytrichothec-9-ene-4,15-diyl diacetate; ΔMass: -104.0375 Da]	C26 H26 N6 O4	486.2	11.473	168962			5	13	9	OtherMS2	303.18893728672; 295.374491995883	309.039594937886; 409.676202160948	1.026	0.04	0.464639
	C4 H3 O5 P3 S	255.891	0.784	300283			5	11	10	NoMSn	101953.032345126; 71810.440446647	64.7431801505088; 92.6344326767426	1.42	0.51	0.464912
[Similar to: 5-Formyl-4,8-dihydroxy-3-(3-methoxy-3-oxo-1-propen-2-yl)-8a-methyldecahydro-2-naphthalenyl 3,4-dihydroxy-2-methylenebutanoate; ΔMass: 6.0497 Da]	C17 H20 N6 O7	420.139	15.31	6510495			5	17	14	PreferredMS2	346.581393550705; 341.168258914265	422.12253731163; 398.24905148068	1.016	0.02	0.465199
	C5 H5 N7	163.061	3.464	76253			5	8	7	PreferredMS2	682.630490545944; 1397.9331436675	138.819984803623; 223.140190380358	0.488	-1.03	0.465461
[Similar to: Cefamandole; ΔMass: 305.0582 Da]	C6 H7 N O2 S	157.02	4.223	2388903			5	15	11	PreferredMS2	81348.1524222624; 57193.9394551525	231.339949285779; 86.3708433920965	1.422	0.51	0.466085
3-(1-hydroxyethyl)-2,3,6,7,8,8a-hexahydropyrrolo[1,2-a]pyrazine-1,4-dione	C9 H14 N2 O3	198.1	4.306	508546			5	11	8	PreferredMS2	105285.334466469; 84168.1731215856	50.3739256273691; 85.2279639831324	1.251	0.32	0.466231
metioprim	C14 H18 N4 O2 S	306.115	4.171	233984			5	16	9	PreferredMS2	17018.8210527926; 16900.0298521187	142.27265092541; 80.9567121417084	1.007	0.01	0.466492
α-Hydroxyhippuric acid	C9 H9 N O4	195.053	8.044	572890	Metabolic pathways;Microbial metabolism in diverse environments;Tyrosine metabolism;Other	Superpathway of betalain biosynthesis	5	16	13	PreferredMS2	8024.52813511271; 7014.34001059397	317.443030317684; 287.849677383725	1.144	0.19	0.466842
	C5 H7 Cl N8 S2	277.993	0.797	90465			5	12	11	NoMSn	2683.01854936945; 2426.36028001982	75.3524517269175; 204.362129394362	1.106	0.15	0.467115
	C13 H19 N3 O9 S2	425.056	1.526	133569			5	14	11	PreferredMS2	35346.740432962; 29481.3008843193	29.1496868855958; 70.6418381496937	1.199	0.26	0.467663
4-Hydroxyphenylacetylglycine	C10 H11 N O4	209.069	13.32	277992	Tyrosine metabolism;Other		5	17	9	PreferredMS2	16112.3739662325; 35258.2675003889	162.106343315597; 120.05345940472	0.457	-1.13	0.46773
L-topaquinone	C9 H9 N O5	211.048	2.52	126804	Biosynthesis of secondary metabolites;Tryptophan metabolism;Other	Superpathway of betalain biosynthesis	5	21	16	PreferredMS2	4344.84743326282; 4312.50942190302	93.5497556987651; 209.103166550395	1.007	0.01	0.468959
[Similar to: 1-(4-Chlorophenyl)-5-(trifluoromethyl)-1H-pyrazole-4-carbohydrazide; ΔMass: 68.0482 Da]	C6 H N6 O3 P	235.986	1.334	346788			5	4	3	PreferredMS2	3013.40731054781; 3394.544816864	312.876297979745; 77.3368721229851	0.888	-0.17	0.469233
Urothion	C11 H11 N5 O3 S2	325.03	6.701	148527			5	14	12	PreferredMS2	53106.7614637176; 42251.9794332576	35.0235603826007; 56.4378406391627	1.257	0.33	0.469389
Meleagrin	C23 H23 N5 O4	433.174	11.855	127185		Other	5	8	7	PreferredMS2	255.403467375487; 247.852807869728	308.187439942897; 406.994519908869	1.03	0.04	0.469648
Cinnamic acid	C9 H8 O2	148.052	1.928	1751940	Metabolic pathways;Microbial metabolism in diverse environments;Biosynthesis of secondary metabolites;Degradation of aromatic compounds;Biosynthesis of plant secondary metabolites;Phenylalanine metabolism;Biosynthesis of alkaloids derived from shikimate pathway;Phenylpropanoid biosynthesis;Biosynthesis of phenylpropanoids;Ubiquinone and other terpenoid-quinone biosynthesis;Other	Superpathway of scopolin and esculin biosynthesis;Benzoate biosynthesis I (CoA-dependent, ss-oxidative);Benzoate biosynthesis III (CoA-dependent, non-ss-oxidative);Other	5	18	12	PreferredMS2	3112.49377662585; 3418.29320607941	39.2145319766213; 418.897022480826	0.911	-0.14	0.470593
Vigabatrin	C6 H11 N O2	129.079	0.744	1372193	Metabolic pathways;Biosynthesis of secondary metabolites;Biosynthesis of plant secondary metabolites;Tropane, piperidine and pyridine alkaloid biosynthesis;Arginine and proline metabolism;Other	Superpathway of L-lysine degradation	5	21	18	PreferredMS2	223231.502118193; 188684.963677403	72.8187194741374; 103.633143287596	1.183	0.24	0.471233
Euxanthone	C13 H8 O4	228.042	13.231	627494			5	13	12	PreferredMS2	2432.39215749241; 871.796363980643	223.310494082688; 363.256242157214	2.79	1.48	0.472165
6-Methyl-2-pyridinemethanol	C7 H9 N O	123.069	2.631	590906			5	11	10	PreferredMS2	23664.8696292829; 48464.9863999448	131.369699205646; 166.751173777492	0.488	-1.03	0.472343
[Similar to: Tentoxin; ΔMass: 176.1426 Da]	C5 H14 N6 O3 S	238.084	3.121	74760			4	8	7	PreferredMS2	1170.27577851514; 1457.33137625632	192.414977728661; 117.028207382304	0.803	-0.32	0.47254
(4S)-4-[(2E,4Z)-2,4-Decadienoyloxy]-4-(trimethylammonio)butanoate	C17 H29 N O4	311.21	16.83	3162275			5	4	4	PreferredMS2	115313.50007785; 71036.9250220382	176.848420782232; 187.264310622878	1.623	0.7	0.472581
4-Imino-1-(beta-D-ribofuranosyl)-1,4-dihydro-3-pyridinecarboxylic acid	C11 H14 N2 O6	270.085	2.298	1089238			5	17	15	PreferredMS2	559059.537949606; 558372.661105066	29.6056692219044; 36.3794393530339	1.001	0	0.473629
Cyclopentanone, 2-(2-octenyl)-	C13 H22 O	194.167	17.868	71291			5	17	17	PreferredMS2	1937.83350258552; 1310.45433783923	235.770441082743; 283.06075307114	1.479	0.56	0.473833
[Similar to: Pregabalin; ΔMass: -60.9452 Da]	C8 H8 N6 O2	220.071	14.998	161695			5	17	13	PreferredMS2	32449.1054387797; 29750.064372827	90.668685639739; 76.1487107110952	1.091	0.13	0.475208
[Similar to: 6'-Methoxy-2'-methyl-3',4',6,8-tetrahydro-2'H-spiro[indeno[4,5-d][1,3]dioxole-7,1'-isoquinoline]-7',8-diol 2'-oxide; ΔMass: 15.0476 Da]	C20 H12 N4 O3	356.089	14.245	211155	Biosynthesis of antibiotics;Other	Other	5	9	8	PreferredMS2	279.935490503598; 283.47548733883	265.759505961006; 371.212106587549	0.988	-0.02	0.475327
	C13 H10 N4 O10	382.039	4.072	334057			5	17	16	PreferredMS2	2389.59910519773; 15558.1840191921	146.030553693758; 171.881198752469	0.154	-2.7	0.475873
	C13 H16 N6	256.144	18.439	78752			5	20	15	PreferredMS2	51501.466573289; 56935.1937569801	15.7326591510039; 14.739820396828	0.905	-0.14	0.475974
[Similar to: Catechin; ΔMass: -92.0086 Da]	C14 H10 N10 O4	382.088	1.582	98355			5	12	10	PreferredMS2	36600.7663242228; 37136.812383611	51.7472209372646; 58.3822113119567	0.986	-0.02	0.476488
N~2~,N~6~-Bis(2,3-dihydroxybenzoyl)-L-lysine	C20 H22 N2 O8	418.137	17.91	100481			5	24	22	PreferredMS2	354.756263137188; 324.142395160956	33.3492171177104; 403.766673715862	1.094	0.13	0.476707
Pyrrole-2-carboxylic acid	C5 H5 N O2	111.032	1.173	314432	Microbial metabolism in diverse environments;Arginine and proline metabolism;Other	Superpathway of nicotinate degradation	5	18	14	PreferredMS2	4230.71037131168; 44364.1001094074	147.615385905616; 121.687156242584	0.095	-3.39	0.477289
2-Aminoadipic acid	C6 H11 N O4	161.069	1.228	1325037	Metabolic pathways;Microbial metabolism in diverse environments;Biosynthesis of secondary metabolites;Biosynthesis of antibiotics;Biosynthesis of amino acids;2-Oxocarboxylic acid metabolism;Other	Superpathway of L-lysine degradation;Superpathway of butirocin biosynthesis;Other	5	15	12	PreferredMS2	562889.807215639; 599378.148471632	43.36973851625; 46.1244071884158	0.939	-0.09	0.477362
	C6 H6 N4 O5 S	246.005	0.971	216501	Metabolic pathways;Biosynthesis of secondary metabolites;Biosynthesis of antibiotics;Biosynthesis of plant secondary metabolites;Other	Superpathway of chorismate metabolism;Other	5	26	15	PreferredMS2	27903.1680567104; 35639.4250878069	110.10863369153; 66.3498067655434	0.783	-0.35	0.477436
[Similar to: N'1-(3,4,5-Trimethoxybenzylidene)-2-(5-morpholino-2H-1,2,3,4-tetraazol-2-yl)propanohydrazide; ΔMass: 177.1443 Da]	C8 H10 N4 O3 S	242.047	6.324	97803			5	11	10	PreferredMS2	16195.2401527255; 12729.5811674204	105.935940831159; 121.054669484865	1.272	0.35	0.477769
2-Methoxy-5-nitrophenol	C7 H7 N O4	169.038	3.389	205545	Microbial metabolism in diverse environments;Biosynthesis of antibiotics;Degradation of aromatic compounds;Other		5	12	9	PreferredMS2	3394.16111305684; 3208.79378835778	315.769914353186; 84.3396942170994	1.058	0.08	0.477811
[Similar to: Chromomycin A3; ΔMass: 686.3379 Da]	C22 H25 N8 O4 P	496.172	17.954	109402			5	19	11	PreferredMS2	2279.59434069654; 1621.41289243924	313.360455622853; 198.108715718292	1.406	0.49	0.478056
Pyridoxal	C8 H9 N O3	167.056	0.839	231662			5	7	4	PreferredMS2	14414.6466232921; 6756.65321786625	136.826254120078; 165.291206488479	2.133	1.09	0.478207
[Similar to: Spectinomycin; ΔMass: 161.1254 Da]	C3 H5 N7 S	171.033	1.501	660883			5	15	12	PreferredMS2	364507.635959106; 351260.658511636	31.8055728147909; 25.6845026346927	1.038	0.05	0.47867
Alanylclavam	C8 H12 N2 O4	200.08	1.4	1092606	Biosynthesis of antibiotics;Other		5	14	10	OtherMS2	128410.833053885; 126911.333504428	122.223866155914; 54.122618778508	1.012	0.02	0.47881
[Similar to: AB-FUBINACA metabolite 3; ΔMass: 213.0726 Da]		156.076	3.282	2079787			5	10	9	PreferredMS2	29802.9327672632; 33882.9306207924	255.103857740481; 262.530170614798	0.88	-0.19	0.479199
4-(1,2-Dihydroxy-2-propanyl)-1-methyl-1,2-cyclohexanediol	C10 H20 O4	204.136	17.963	2353561			5	26	20	PreferredMS2	1656668.14591838; 1662155.49718578	17.3829783591278; 15.567774974337	0.997	0	0.47939
[Similar to: Maltitol; ΔMass: 101.0602 Da]	C6 H9 N7 O4	243.072	0.862	238580			5	15	11	PreferredMS2	135037.644240874; 130024.856878464	30.9598857231307; 27.9619945059652	1.039	0.05	0.479539
Valyl-4-hydroxyproline	C10 H18 N2 O4	230.126	4.533	516781			5	19	17	PreferredMS2	32203.2404097575; 31822.5888672954	51.9874684955529; 200.010973098513	1.012	0.02	0.479767
	C5 H11 Cl N2 O5 S	246.008	0.707	153869			5	9	8	PreferredMS2	55151.350268974; 40316.9484093671	66.3257231350371; 66.516568562612	1.368	0.45	0.479965
[Similar to: C-12 NBD-dihydro-ceramide; ΔMass: 203.2653 Da]	C19 H26 N10 O4	458.212	17.998	247833			5	13	6	PreferredMS2	18478.3141881748; 16883.5577511095	60.8084194137988; 147.469252179468	1.094	0.13	0.482192
g-Butyrobetaine	C7 H15 N O2	145.11	2.095	131238			5	14	13	PreferredMS2	2373.24422178081; 2874.49017158374	96.5806388033988; 236.813958398723	0.826	-0.28	0.48227
Tiglylglycine	C7 H11 N O3	157.074	1.538	201964	Biosynthesis of antibiotics		5	16	15	PreferredMS2	43074.2967823743; 42353.9521374008	32.5571003537989; 81.2906282828673	1.017	0.02	0.482379
	C15 H33 N O	243.256	18.127	79065			5	14	11	PreferredMS2	68595.2925241267; 66423.4894434683	11.7495653744068; 12.6095348748552	1.033	0.05	0.483007
[Similar to: Quercitrin; ΔMass: -16.0284 Da]	C18 H28 N2 O8 S2	464.129	10.933	132180			5	12	12	PreferredMS2	265.823562271121; 276.848650779269	409.071859036494; 64.0903126338607	0.96	-0.06	0.48318
[Similar to: Escitalopram; ΔMass: -176.0318 Da]	C23 H29 N6 O5 P	500.196	17.837	175067			5	21	19	PreferredMS2	420.319118678423; 337.861299992571	379.901161468452; 418.845308776206	1.244	0.32	0.483365
	C4 H2 N7 O2 P	211.001	1.106	934259			5	14	11	PreferredMS2	235287.290785081; 236670.57286205	67.4166284469713; 79.9737621118144	0.994	-0.01	0.483856
Jasmonic acid	C12 H18 O3	210.123	6.494	385992			4	2	2	PreferredMS2	36664.1381080761; 19593.1482018123	139.438194687034; 135.870162768494	1.871	0.9	0.483904
trans-Zeatin	C10 H13 N5 O	219.112	2.71	223068	Metabolic pathways;Biosynthesis of secondary metabolites;Biosynthesis of plant secondary metabolites;Other		5	9	9	PreferredMS2	13403.2085201118; 20307.6538696706	126.332880673828; 128.842053441576	0.66	-0.6	0.484252
Pancratistatin	C14 H15 N O8	325.08	2.392	1479066			5	8	8	PreferredMS2	310422.646978673; 259682.182832087	86.3020339051742; 87.4376866332592	1.195	0.26	0.48428
[Similar to: AB-FUBINACA metabolite 3; ΔMass: 213.0726 Da]		156.076	3.745	3917364			5	10	9	PreferredMS2	52806.2202100982; 62324.0784479157	268.173725054154; 279.024461287552	0.847	-0.24	0.484471
	C21 H13 N6 O6 P	476.063	13.545	192999			5	23	12	PreferredMS2	401.011480446261; 422.519194903347	306.198553012107; 258.529151424964	0.949	-0.08	0.484482
Decarbamoyl-neosaxitoxin	C9 H16 N6 O4	272.123	8.456	371180			5	13	12	PreferredMS2	1777.3567506339; 1995.64037959705	174.078889831094; 306.471399007263	0.891	-0.17	0.484563
		139.896	0.784	99298			5	11	8	NoMSn	16838.4773554616; 37586.68154422	67.6472345421854; 81.0044839825098	0.448	-1.16	0.484779
[Similar to: 5-Methoxysalicylic acid; ΔMass: -558.0537 Da]	C34 H21 N10 O4 P3	726.096	5.081	312801			5	27	22	OtherMS2	954.073399669801; 2294.50735366704	375.845551645038; 171.07782830397	0.416	-1.27	0.48482
		180.04	5.297	1526116			5	20	11	PreferredMS2	296685.804895861; 297785.189381871	75.254378073567; 62.2214375708839	0.996	-0.01	0.485298
[Similar to: 4-[(β-D-Glucopyranosyloxy)methyl]-6,7-dihydroxy-7-(hydroxymethyl)-1,4a,5,6,7,7a-hexahydrocyclopenta[c]pyran-1-yl 3-methylbutanoate; ΔMass: 282.1338 Da]	C6 H8 N6 O2	196.071	4.856	142951			5	17	15	PreferredMS2	17302.1367964679; 19161.7381896853	37.2672978900868; 123.896856105241	0.903	-0.15	0.485307
Homo-L-arginine	C7 H16 N4 O2	188.127	0.944	506342			5	20	19	PreferredMS2	133105.011913569; 84100.2985333155	65.8384195355933; 97.3561361372308	1.583	0.66	0.485471
		129.958	0.712	3795763	Other		5	16	13	PreferredMS2	1365789.17516803; 1626986.01641697	39.012188843441; 60.4254256656746	0.839	-0.25	0.486225
	C H2 Cl4 O4 P2	279.819	0.766	109193			5	13	13	NoMSn	18952.312821542; 21063.2676577728	84.9654440312395; 87.9996520568396	0.9	-0.15	0.486323
[Similar to: AVE9423; ΔMass: 152.9602 Da]	C19 H14 N O2 P S	351.049	18.481	17465466			5	19	17	PreferredMS2	1367.12175385353; 1405.32762677901	423.639532465571; 151.266151161339	0.973	-0.04	0.486355
[Similar to: Trilostane; ΔMass: -167.0314 Da]	C23 H39 N4 O2 P3	496.23	18.044	795903			5	10	10	PreferredMS2	37017.9593089502; 42211.3628209769	139.271151139392; 183.714225813242	0.877	-0.19	0.486419
L-Norleucine	C6 H13 N O2	131.095	1.38	548813	Metabolic pathways;Microbial metabolism in diverse environments;Biosynthesis of secondary metabolites;Biosynthesis of antibiotics;Biosynthesis of plant secondary metabolites;Biosynthesis of amino acids;2-Oxocarboxylic acid metabolism;Tropane, piperidine and pyridine alkaloid biosynthesis;Other	Other	5	16	11	PreferredMS2	151304.43279945; 157486.135093555	40.7806721553114; 64.9083557154876	0.961	-0.06	0.486483
Azelaic acid	C9 H16 O4	188.105	11.404	114407			5	12	8	PreferredMS2	31273.6003119367; 24609.7203643119	69.4125029864581; 56.4270799045139	1.271	0.35	0.486749
(+)-a(S)-butyr-amido-r-butyrolactone	C8 H13 N O3	171.089	1.573	264510	Other		5	21	20	PreferredMS2	107151.740610796; 99550.6901258147	56.5296903825403; 67.4598337511081	1.076	0.11	0.486901
trans,trans-Muconic Acid	C6 H6 O4	142.027	1.369	140224	Metabolic pathways;Microbial metabolism in diverse environments;Degradation of aromatic compounds;Other	Superpathway of aromatic compound degradation via 2-oxopent-4-enoate;Superpathway of aromatic compound degradation via 3-oxoadipate;Superpathway of aerobic toluene degradation;Mandelate degradation to acetyl-CoA;Toluene degradation IV (aerobic) (via catechol);Meta cleavage pathway of aromatic compounds;Other	5	15	11	PreferredMS2	35280.9372098816; 31344.702544974	53.0677944777545; 70.0596107358026	1.126	0.17	0.486906
[Similar to: Creatinine; ΔMass: -339.0588 Da]	C12 H21 N8 O9 P	452.118	0.931	195125			5	16	13	PreferredMS2	38174.1102365907; 32675.2176893981	87.0204958618298; 111.043994386944	1.168	0.22	0.487043
Ranitidine S-oxide	C13 H22 N4 O4 S	330.136	3.582	5511817			5	7	5	PreferredMS2	883.81908418139; 760.815858586866	422.357786596374; 430.42932855585	1.162	0.22	0.487277
Acetyl-L-carnitine	C9 H17 N O4	203.116	1.65	13485574			5	18	16	PreferredMS2	2499744.7225894; 2370255.60954993	96.0657653535215; 83.0854650623149	1.055	0.08	0.487487
Midodrine	C12 H18 N2 O4	254.127	5.617	2763818			5	11	11	PreferredMS2	355337.042396611; 350262.031629925	74.1513088981474; 113.990828015732	1.014	0.02	0.487703
Pyridoxal	C8 H9 N O3	167.058	1.69	221982	Metabolic pathways;Microbial metabolism in diverse environments;Biosynthesis of secondary metabolites;Biosynthesis of antibiotics;Tryptophan metabolism;Other	Other	5	9	4	PreferredMS2	24374.1196628878; 31415.7775893106	107.236827721963; 111.970277879247	0.776	-0.37	0.487735
		132.992	0.709	278968			5	22	16	PreferredMS2	103801.409633767; 91448.0843002542	51.4378130243548; 47.5468853384474	1.135	0.18	0.487908
Diethyl phthalate	C12 H14 O4	222.089	18.224	664997	Metabolic pathways;Biosynthesis of secondary metabolites;Phenylpropanoid biosynthesis;Ubiquinone and other terpenoid-quinone biosynthesis		5	9	4	PreferredMS2	571846.167621188; 614827.999790714	9.63234144501733; 8.68763991681126	0.93	-0.1	0.488009
[Similar to: FR073317; ΔMass: 190.0613 Da]	C9 H7 N7 O	229.072	14.146	126118			5	5	3	PreferredMS2	335.08844708326; 319.344371255564	404.624623711952; 54.1055882202107	1.049	0.07	0.488186
Dibenzothiophene	C12 H8 S	184.035	1.564	381871			5	13	10	PreferredMS2	211323.891187365; 208782.542003794	35.0731793187713; 35.2310347778547	1.012	0.02	0.488744
3-Hydroxy-5-methoxy-6-methyl-2,3-dihydro-4H-pyran-4-one	C7 H10 O4	158.058	5.297	1857655	Biosynthesis of secondary metabolites;2-Oxocarboxylic acid metabolism;Other	Other	5	17	8	PreferredMS2	355999.556528582; 354946.107008239	76.173099705925; 61.8984006685045	1.003	0	0.488933
[Similar to: Nicotinamide adenine dinucleotide (NAD+); ΔMass: 414.0230 Da]	C10 H11 N5 O3	249.086	3.196	159088			5	13	11	PreferredMS2	64180.1205001764; 61410.1803972521	44.5788237094371; 36.2783423887122	1.045	0.06	0.48978
	C6 H10 N6 O4	230.077	1.19	691631			5	13	10	PreferredMS2	59050.872688012; 44793.2165956945	131.805817650974; 98.079452022631	1.318	0.4	0.490035
Tiglylglycine	C7 H11 N O3	157.074	1.083	813621	Biosynthesis of antibiotics		5	11	6	PreferredMS2	38020.4600246286; 34283.2699076509	109.575101349217; 229.301900617893	1.109	0.15	0.490932
[Similar to: Norfloxacin; ΔMass: 75.0707 Da]	C9 H13 N2 O4 P	244.062	11.405	112901			5	17	13	PreferredMS2	32173.1610110518; 25912.3043483282	67.2973765252898; 54.808807371363	1.242	0.31	0.491064
[Similar to: Flumioxazin; ΔMass: 136.0549 Da]	C7 H11 N2 O4 P	218.047	3.292	742951			5	22	17	PreferredMS2	8364.60377776806; 10277.0908270812	283.170369138393; 284.524284850758	0.814	-0.3	0.492975
	C24 H15 N2 O4 P S	458.048	0.994	85696			4	15	14	OtherMS2	3495.13374691484; 6804.82924940327	131.757430326403; 140.293664496749	0.514	-0.96	0.493107
[Similar to: Loprazolam; ΔMass: 220.0739 Da]	C9 H13 N2 O4 P	244.062	9.693	123714			5	18	14	PreferredMS2	791.913627804932; 546.221772334613	326.314673822577; 399.598723767549	1.45	0.54	0.493111
[Similar to: Soyasaponin I; ΔMass: 594.4367 Da]	C13 H12 N6 O6	348.082	16.753	843533			5	14	10	PreferredMS2	476.692665144314; 494.897707259614	417.723130380408; 77.091291493538	0.963	-0.05	0.49313
Sulfurol acetate	C8 H11 N O2 S	185.051	7.09	497422			5	14	10	PreferredMS2	413.528847065014; 439.846627570739	418.260004872917; 31.3833027586691	0.94	-0.09	0.493293
[Similar to: Acid red 26; ΔMass: 214.0195 Da]	C7 H12 O4 P2	222.02	12.265	183765			5	23	13	PreferredMS2	1126.97940290631; 652.386316400287	252.301809479194; 157.306762068011	1.727	0.79	0.493347
3-[(1S,4R)-4-Hydroxy-2-cyclohexen-1-yl]-L-alanine	C9 H15 N O3	185.105	2.079	199700	Tropane, piperidine and pyridine alkaloid biosynthesis		5	15	11	PreferredMS2	2008.95240553627; 5512.71447170437	243.415565314711; 165.370131224022	0.364	-1.46	0.493389
[Similar to: N-Acetyl-L-cysteine; ΔMass: 41.1128 Da]		121.918	0.757	960035	Other		5	14	10	PreferredMS2	244149.074479345; 226581.138076815	62.4257294757955; 85.5871434818658	1.078	0.11	0.493881
[Similar to: Bis(2-ethylhexyl)adipate; ΔMass: 130.1746 Da]	C9 H16 N6 O2	240.134	18.157	117786			5	9	6	PreferredMS2	95346.8789668713; 106128.891606068	14.8575522369528; 17.8797572393861	0.898	-0.15	0.49429
O-3-methylglutarylcarnitine	C13 H23 N O6	289.152	4.922	411256			5	14	13	PreferredMS2	126036.622431917; 127725.075015333	58.5781773513245; 65.7931893962601	0.987	-0.02	0.49461
[Similar to: 11-Deoxy prostaglandin F1β; ΔMass: 120.1174 Da]	C10 H16 N6	220.144	18.579	114329			5	10	10	PreferredMS2	103719.360775651; 100375.869691544	4.45636939230248; 6.58995698657993	1.033	0.05	0.495024
		203.911	0.746	125958			5	28	22	NoMSn	32009.6625119922; 35705.3985220894	62.7905950011707; 78.0986515730383	0.896	-0.16	0.495148
[Similar to: Zearalenone; ΔMass: -31.9146 Da]	C12 H10 N6 O7	350.061	4.328	181364			5	18	17	PreferredMS2	8043.16201889458; 8160.72293820145	178.230654417331; 92.6559039385777	0.986	-0.02	0.495897
[Similar to: Ethyl 5-(4-chlorophenyl)-2-({[(2-furylcarbonyl)oxy]imino}methyl)-3-furoate; ΔMass: -34.9501 Da]	C15 H10 N4 O7 S2	422.001	1.105	951841			5	13	10	PreferredMS2	243524.15391157; 230986.800299156	66.6025782176131; 80.9956855917309	1.054	0.08	0.496073
[Similar to: Methohexital; ΔMass: 19.1116 Da]	C9 H9 N O5 S	243.02	3.646	579372			5	17	15	PreferredMS2	14706.9422221801; 8292.6200476044	193.004917528832; 185.916063966375	1.773	0.83	0.496255
[Similar to: 5-Acetoxy-3-(hydroxymethyl)-6-isopropyl-2-oxo-3-cyclohexen-1-yl 3-methylpentanoate; ΔMass: 116.0861 Da]	C8 H12 N6 O2	224.102	17.693	344623			5	8	7	PreferredMS2	54824.7134776042; 55237.6335648835	79.0278888015921; 94.5942158098821	0.993	-0.01	0.496746
5-Hydroxy-DL-tryptophan	C11 H12 N2 O3	220.085	2.45	2168789	Metabolic pathways;Biosynthesis of alkaloids derived from shikimate pathway;Tryptophan metabolism;Other		5	15	13	PreferredMS2	756331.159741724; 687117.783940226	25.0720989801802; 52.3336057176953	1.101	0.14	0.496942
N-(3-Carboxypropanoyl)-5-hydroxynorvaline	C9 H15 N O6	233.09	3.064	172679			5	15	13	PreferredMS2	56626.3200615144; 49180.9856382986	62.8083108683973; 53.0400410996277	1.151	0.2	0.497356
	C22 H37 N4 O4 P S	484.228	18.03	137033			5	10	9	PreferredMS2	16319.3789510668; 11842.9606085752	59.8616420181136; 139.075413549465	1.378	0.46	0.497792
[Similar to: Citalopram; ΔMass: -15.9946 Da]	C15 H24 N4 O3 S	340.158	17.942	77561	Other		4	10	9	PreferredMS2	407.148110439733; 376.514423548395	381.293298494697; 300.710556094125	1.081	0.11	0.497832
Piracetam	C6 H10 N2 O2	142.074	0.973	527949	Metabolic pathways;Microbial metabolism in diverse environments;Other		5	14	9	PreferredMS2	113558.63459187; 118981.459024574	73.11708206708; 91.3994598897999	0.954	-0.07	0.497921
2-Aminooctanedioic acid	C8 H15 N O4	189.1	5.954	200137			5	10	8	PreferredMS2	55198.7293786474; 36606.5483779381	39.6563919051032; 75.2330800251544	1.508	0.59	0.498174
Cyclo(leucylprolyl)	C11 H18 N2 O2	210.137	11.747	672896			5	12	10	PreferredMS2	105413.061941267; 114949.163861398	93.3713077292767; 94.6220233106759	0.917	-0.12	0.498632
[Similar to: L-Histidine; ΔMass: 46.0471 Da]		109.022	0.835	122592			5	20	15	PreferredMS2	52708.0611624543; 53246.9205387951	39.2666020945358; 46.2257916657336	0.99	-0.01	0.499137
2,4-Dihydroxy-2,5-dimethyl-3(2H)-thiophenone	C6 H8 O3 S	160.019	2.605	98397			5	12	8	PreferredMS2	34008.2692044908; 29958.5587087755	39.4240193201436; 49.7629074121253	1.135	0.18	0.499566
D-PANTOTHENIC ACID	C9 H17 N O5	219.111	3.119	4060009	Metabolic pathways;Biosynthesis of secondary metabolites;Other	Other	5	9	8	PreferredMS2	393240.303234392; 535394.210238757	114.980341920228; 62.8956436302255	0.734	-0.45	0.499821
Levetiracetam	C8 H14 N2 O2	170.105	5.626	118016			5	14	12	PreferredMS2	15512.3640232316; 19451.4258185295	47.2839626035581; 97.1477108577121	0.797	-0.33	0.50116
	C3 H5 Cl N2 O4 S	199.966	0.708	749071			5	10	8	OtherMS2	260240.526138923; 215988.336619313	63.2428825707403; 66.7847722211583	1.205	0.27	0.501464
[Similar to: 3-{[(4-Methoxy-1-methyl-1H-indazol-3-yl)amino]carbonyl}-2-pyrazinecarboxylic acid; ΔMass: 43.9936 Da]	C9 H13 N7 O4	283.103	4.559	210430			5	12	11	PreferredMS2	483.879911870871; 327.821025174958	149.022665013502; 324.69669132077	1.476	0.56	0.501971
6,7,8-Trimethoxy-1-methyl-1,2,3,4-tetrahydroisoquinoline	C13 H19 N O3	237.136	18.072	220289	Biosynthesis of alkaloids derived from shikimate pathway		5	10	7	PreferredMS2	7996.1364441397; 9237.36485263789	95.6360782784722; 193.936147970201	0.866	-0.21	0.502526
[Similar to: Cefadroxil; ΔMass: 250.0951 Da]	C4 H3 N O S	112.994	4.117	398087			5	21	16	PreferredMS2	342.050282361805; 404.41445237105	414.906362227669; 69.2158672369246	0.846	-0.24	0.502733
Dibutyl phthalate	C16 H22 O4	278.152	18.83	948134		Other	5	9	2	PreferredMS2	764112.755522783; 787140.041508613	9.55891737934876; 8.30099621014576	0.971	-0.04	0.502948
[Similar to: Formoterol; ΔMass: -14.0130 Da]	C15 H26 N4 O6	358.187	17.985	555948			5	27	8	PreferredMS2	12233.2670039283; 17520.9934944995	241.826441938369; 137.85868790368	0.698	-0.52	0.503217
		189.905	0.758	329776			5	12	9	PreferredMS2	86544.2914148132; 80622.3855318275	49.4921527121211; 81.826078148981	1.073	0.1	0.503658
[Similar to: Levallorphan; ΔMass: -176.0319 Da]	C26 H29 N5 O3	459.226	17.896	1275105			5	15	15	PreferredMS2	334.973904387845; 304.062302298701	80.5755922333411; 432.674007064488	1.102	0.14	0.504062
[Similar to: Fenarimol; ΔMass: 71.0170 Da]	C11 H6 N3 O3 P	259.016	12.859	525147			5	21	16	PreferredMS2	141903.925697311; 79363.7551771236	81.4296383154424; 82.9890405988761	1.788	0.84	0.50425
[Similar to: Soyasaponin I; ΔMass: 600.3898 Da]	C12 H18 N6 O6	342.129	17.887	215665			5	18	16	PreferredMS2	28395.0646221524; 19331.1359046927	109.907925855853; 129.420583802614	1.469	0.55	0.504585
5-Formyl-2-furoic acid	C6 H4 O4	140.011	0.951	597779	Microbial metabolism in diverse environments;Other		5	16	15	PreferredMS2	6112.10032893686; 6843.80173576904	202.487985199522; 180.272924317421	0.893	-0.16	0.50462
(2E,4E,7E)-2,4,7-Decatrienoic acid	C10 H14 O2	166.099	9.74	166704	Metabolic pathways;Biosynthesis of secondary metabolites;Other		5	14	13	PreferredMS2	57993.3710997771; 54253.6751377171	50.1722747693247; 74.9413118061156	1.069	0.1	0.505012
		329.746	0.782	81499			5	12	9	NoMSn	10000.9206230288; 17188.2687409982	103.816277725397; 103.362288513861	0.582	-0.78	0.505135
5-Hydroxytryptophan	C11 H12 N2 O3	220.085	4.444	111790	Metabolic pathways;Biosynthesis of alkaloids derived from shikimate pathway;Tryptophan metabolism;Other		5	15	12	PreferredMS2	18797.6376560428; 27618.9975455013	89.4109750256328; 79.3063795971306	0.681	-0.56	0.505429
4-Ethoxybenzaldehyde	C9 H10 O2	150.068	18.092	198796	Metabolic pathways;Microbial metabolism in diverse environments;Biosynthesis of secondary metabolites;Degradation of aromatic compounds;Phenylalanine metabolism;Biosynthesis of alkaloids derived from shikimate pathway;Phenylpropanoid biosynthesis;Biosynthesis of phenylpropanoids;Isoquinoline alkaloid biosynthesis	Other	5	21	15	PreferredMS2	132406.076028042; 126242.45502167	16.3685896766378; 16.3774526795816	1.049	0.07	0.505518
[Similar to: (1S,3R,17S,19S)-3-Hydroxy-9,9,16,16-tetramethyl-8-oxa-14,23,25-triazaheptacyclo[17.5.2.01,17 03,15 04,13 07,12 019,23]hexacosa-4,6,10,12,14-pentaene-24,26-dione; ΔMass: 296.2012 Da]	C2 H6 N3 O3 P	151.015	0.964	677771			5	15	12	PreferredMS2	210176.127392852; 186709.581641122	36.3037091835856; 65.3190137110703	1.126	0.17	0.505575
1,5-Naphthalenediamine	C10 H10 N2	158.084	4.997	94743			5	19	16	PreferredMS2	52149.4895651549; 53574.1776063907	38.3794343921658; 41.4554735767967	0.973	-0.04	0.50577
Homocitrulline	C7 H15 N3 O3	189.111	1.19	206299			5	15	11	PreferredMS2	79036.0509388274; 71304.3341756026	34.4742345068307; 64.983887376223	1.108	0.15	0.50637
Citiolone	C6 H9 N O2 S	159.035	4.118	387823			5	19	16	PreferredMS2	354.4028398576; 432.004280407099	414.16158579402; 70.1110235254482	0.82	-0.29	0.506711
[Similar to: Soyasaponin I; ΔMass: 632.4524 Da]	C10 H10 N6 O6	310.066	9.728	118357			5	11	9	PreferredMS2	3028.58011437835; 2703.8386724815	195.932758983278; 152.968045308772	1.12	0.16	0.507729
	C10 H19 N2 O2 P3	292.067	2.295	239484			5	12	11	NoMSn	157019.050390952; 153895.296130861	38.448435514611; 25.8160241787644	1.02	0.03	0.5086
	C5 H10 N7 O11 P3	436.965	1.101	143464			5	18	9	NoMSn	37904.0149778499; 36486.8763470094	62.4150493442169; 63.4597008734198	1.039	0.05	0.509103
[Similar to: Prolylleucine; ΔMass: -0.8571 Da]	C8 H7 N O5 S	229.004	3.702	138364			5	18	17	PreferredMS2	22604.0084886979; 22385.8338010396	102.287459130256; 107.13970915727	1.01	0.01	0.509228
L-(-)-methionine	C5 H11 N O2 S	149.051	1.499	800926	Metabolic pathways;Biosynthesis of secondary metabolites;Biosynthesis of plant secondary metabolites;Biosynthesis of amino acids;2-Oxocarboxylic acid metabolism;Other	Superpathway of butirocin biosynthesis;Other	5	15	12	PreferredMS2	437045.623273805; 423668.819240664	32.7139597009096; 27.5247188952895	1.032	0.04	0.509314
		315.83	0.763	72414			5	23	22	NoMSn	18387.6703395399; 16841.4089522509	61.6056761004288; 91.3287381168306	1.092	0.13	0.509529
Z-Maleylacetic acid	C6 H6 O5	158.021	9.741	298947	Metabolic pathways;Microbial metabolism in diverse environments;Degradation of aromatic compounds;Aminobenzoate degradation;Tryptophan metabolism;Other	Superpathway of aromatic compound degradation via 2-oxopent-4-enoate;L-tryptophan degradation XI (mammalian, via kynurenine);Superpathway of aerobic toluene degradation;Toluene degradation IV (aerobic) (via catechol);Meta cleavage pathway of aromatic compounds;Other	5	15	11	PreferredMS2	1383.56007658271; 2701.19492214137	176.325351966077; 344.465399172009	0.512	-0.97	0.509751
[Similar to: Triisobutyl phosphate; ΔMass: 0.0154 Da]	C11 H18 N6 O2	266.149	18.409	276661			5	20	19	PreferredMS2	237340.365000174; 236884.118902193	10.0432376257263; 8.91337662963098	1.002	0	0.509936
Citric acid	C6 H8 O7	192.027	1.094	14577499	Metabolic pathways;Microbial metabolism in diverse environments;Biosynthesis of secondary metabolites;Biosynthesis of antibiotics;Biosynthesis of plant secondary metabolites;Biosynthesis of alkaloids derived from shikimate pathway;Biosynthesis of amino acids;2-Oxocarboxylic acid metabolism;Biosynthesis of phenylpropanoids;Other	Other	5	9	7	PreferredMS2	6105651.94199103; 5900194.06254687	40.4687205353046; 50.668199440791	1.035	0.05	0.510092
Cytosine	C4 H5 N3 O	111.044	0.846	117225	Metabolic pathways;Other	Other	5	15	9	NoMSn	21756.6166786609; 25065.8751701214	44.9781038025454; 82.0107228910012	0.868	-0.2	0.510227
Edaravone	C10 H10 N2 O	174.079	2.451	137193	Biosynthesis of secondary metabolites;2-Oxocarboxylic acid metabolism;Tryptophan metabolism;Other		5	17	15	PreferredMS2	44110.3117796873; 40450.2000458274	27.3543984514286; 55.093731871178	1.09	0.12	0.510614
[Similar to: N4-Acetylcytidine; ΔMass: -0.0250 Da]	C13 H19 N O6	285.121	3.305	367875			5	11	10	PreferredMS2	58975.3501021713; 54426.2070230156	68.5275383161715; 106.668807792822	1.084	0.12	0.510849
[Similar to: Ethyl 2-cyano-3-[(2-ethoxy-2-oxoethyl)sulfanyl]-3-[2-(trifluoromethyl)anilino]acrylate; ΔMass: 160.0758 Da]	C6 H12 O6 P2	242.01	5.297	192613			5	18	13	PreferredMS2	52848.7323190342; 52613.6411569086	60.2276316523227; 57.5474172236839	1.004	0.01	0.511066
[Similar to: Ethylphthalyl ethylglycolate ; ΔMass: 46.0442 Da]	C8 H6 N6 O3	234.05	6.12	10747378			5	15	12	PreferredMS2	4991.82842055048; 3440.48477207549	54.6269293085373; 431.149878230857	1.451	0.54	0.511198
[Similar to: Colistin; ΔMass: 912.6233 Da]	C11 H18 N2 O4	242.127	8.503	166949			5	11	10	PreferredMS2	31371.8914068702; 24578.1607708926	91.2780614033827; 88.8390881869967	1.276	0.35	0.511361
[Similar to: Flumioxazin; ΔMass: 136.0549 Da]	C7 H11 N2 O4 P	218.047	3.75	1450061			5	19	15	PreferredMS2	17020.0428344531; 18818.4046419438	293.19046042348; 285.647327543858	0.904	-0.14	0.511364
Valylvaline	C10 H20 N2 O3	216.147	1.408	3142517			5	16	11	PreferredMS2	335254.550747226; 894001.351550614	123.885561017384; 91.7304280914906	0.375	-1.42	0.511407
Pirisudanol	C16 H24 N2 O6	340.164	10.893	176238			5	10	7	PreferredMS2	16735.7268913892; 21568.1784900508	73.4609311791217; 121.133823354805	0.776	-0.37	0.5116
Gramine	C11 H14 N2	174.116	5.616	726608	Tryptophan metabolism		5	18	15	PreferredMS2	93725.8983638685; 87125.9979711906	75.761984042135; 112.125178985826	1.076	0.11	0.512093
[Similar to: PB-22 N-(4-Hydroxypentyl)-3-carboxyindole metabolite; ΔMass: 78.0681 Da]	C11 H7 N O	169.053	15.996	325118			5	16	12	PreferredMS2	27667.3676540116; 33848.8385416497	93.93380694463; 117.324671671047	0.817	-0.29	0.512367
Piceatannol	C14 H12 O4	244.071	18.224	581157			5	14	9	PreferredMS2	481350.695758141; 533586.000460247	12.4853851592058; 10.5365802318506	0.902	-0.15	0.512737
Tetraacetylethylenediamine	C10 H16 N2 O4	228.111	4.327	120096			5	9	8	PreferredMS2	38901.0498208376; 35249.0306994388	43.2464132965708; 52.6926735878973	1.104	0.14	0.512994
[Similar to: N,N'-Dicyclohexylurea; ΔMass: -71.9481 Da]	C14 H20 N2 O5	296.137	17.793	384715			5	25	16	PreferredMS2	1111.29714601358; 1615.87253065601	323.899513405363; 163.156976162852	0.688	-0.54	0.513016
		293.847	0.789	240185			5	14	13	PreferredMS2	72713.9886659549; 50543.4537346179	65.3081425474969; 99.0237117418628	1.439	0.52	0.513298
[Similar to: Aminotadalafil; ΔMass: 150.0355 Da]	C8 H12 N6 O3	240.097	11.641	340698			5	15	12	PreferredMS2	49525.9179965914; 52183.7686285724	95.4997368214655; 85.4521670025209	0.949	-0.08	0.513333
Amoxicillin	C16 H19 N3 O5 S	365.104	4.12	39303521			5	10	8	PreferredMS2	1782.49966916998; 2277.91061267084	423.622541699128; 129.006044139109	0.783	-0.35	0.513397
	C3 H7 N2 O2 P	134.025	0.709	486636			5	21	16	PreferredMS2	265016.122746108; 223630.823452225	40.4705252375065; 47.6126659140105	1.185	0.24	0.51421
		129.958	19.277	2789377	Other		5	7	7	PreferredMS2	2094083.11736158; 2172224.3853042	18.5158708791299; 16.0905842304497	0.964	-0.05	0.514378
5-Methoxyindoleacetic acid	C11 H11 N O3	205.072	11.229	261009			5	16	11	PreferredMS2	34918.5836077154; 61883.5657264279	121.262415887931; 88.2323689140633	0.564	-0.83	0.514603
[Similar to: N-Acetylneuraminic acid; ΔMass: -61.9793 Da]	C15 H17 N O10	371.085	6.428	6724128			5	12	12	PreferredMS2	16853.4214491095; 5208.59630103168	276.88523427431; 277.727285653084	3.236	1.69	0.515057
[Similar to: Pyrazosulfuron-ethyl; ΔMass: 0.0033 Da]	C17 H14 N6 O7	414.092	13.55	993259			5	22	17	PreferredMS2	398.671605780863; 419.847516955263	326.881758162753; 287.662642702332	0.95	-0.07	0.515075
6-Hydroxynicotinic acid	C6 H5 N O3	139.027	2.842	131321	Microbial metabolism in diverse environments;Aminobenzoate degradation;Other	Superpathway of nicotinate degradation	5	19	17	PreferredMS2	7049.53700496255; 10201.2744661772	87.5520866279579; 155.630115503537	0.691	-0.53	0.516111
3-Hydroxyanthranilic acid	C7 H7 N O3	306.085	3.126	132991			5	18	13	OtherMS2	50254.0683665481; 50926.7310816643	66.3274237619945; 66.662356225852	0.987	-0.02	0.517127
	C13 H23 Cl3 N5 P	385.074	18.275	263319			5	6	5	PreferredMS2	208357.1806952; 225532.429957977	9.1122237519665; 12.3764411349613	0.924	-0.11	0.5174
[Similar to: (1S,5R,6S)-5-Acetoxy-3-(hydroxymethyl)-6-isopropyl-4-oxo-2-cyclohexen-1-yl (2E)-2-methyl-2-butenoate; ΔMass: 100.0548 Da]	C8 H12 N6 O2	224.102	9.743	714015			5	10	7	PreferredMS2	219431.974892907; 189904.143544411	47.9890482767534; 76.8149556365237	1.155	0.21	0.51764
Pregabalin	C8 H17 N O2	159.126	5.028	285883723			5	12	10	PreferredMS2	8474.97759549471; 9698.02130817967	424.040946012699; 45.3327624875984	0.874	-0.19	0.518002
	C8 H9 O2 P3 S	261.952	3.374	144987			5	20	13	PreferredMS2	2488.01093393423; 2145.01617396566	285.846694511067; 160.280107462782	1.16	0.21	0.518171
[Similar to: Anthranilic acid; ΔMass: -113.0588 Da]	C11 H14 N4 O3	250.106	1.256	201874			5	20	18	PreferredMS2	1150.6099575194; 1607.79755257084	123.862628681628; 344.879591608023	0.716	-0.48	0.518287
2,5-Furandicarboxylic acid	C6 H4 O5	156.006	1.191	916187	Microbial metabolism in diverse environments;Other		5	21	17	PreferredMS2	544598.20694837; 468077.740865456	35.4305544676797; 38.8873929588258	1.163	0.22	0.518298
N-Acetyl-S-(allylcarbamothioyl)cysteine	C9 H14 N2 O3 S2	262.045	11.93	427112	Metabolic pathways;Other	Other	5	11	10	PreferredMS2	1551.98493806088; 1687.43627295832	183.368350811477; 286.837327699834	0.92	-0.12	0.518822
[Similar to: 2',3'-Di-O-Acetyl-5'-deoxy-5-fluorocytidine; ΔMass: 129.0361 Da]	C5 H8 N6 O3	200.066	1.615	830509			5	9	7	PreferredMS2	3330.8975870655; 3790.8366310132	310.503308755952; 179.388690104178	0.879	-0.19	0.519379
[Similar to: Ethyl 5-sulfanyl[1,2,3]triazolo[1,5-a]quinazoline-3-carboxylate; ΔMass: -133.0363 Da]	C19 H23 N O3 P2 S	407.089	6.072	121934			5	14	12	PreferredMS2	265.278160193098; 290.820930163835	407.93041804936; 82.7955137986076	0.912	-0.13	0.519708
	C4 H7 Cl N2 O4 S	213.981	0.71	195642			5	10	9	NoMSn	68701.9253360513; 51687.0841454434	67.0052231517179; 68.5593933146374	1.329	0.41	0.519848
	C8 H15 N3 O10	313.077	0.896	80138			5	13	10	NoMSn	56802.8787434104; 53465.5522889185	25.1988917466227; 22.2644465273245	1.062	0.09	0.520079
	C5 H9 N4 O5 P	236.032	0.885	671876	Microbial metabolism in diverse environments;Biosynthesis of antibiotics;Other		5	12	9	PreferredMS2	286353.081446047; 252313.673526169	32.4232826814416; 41.372794609588	1.135	0.18	0.520129
	C3 H7 N2 O P S	150.001	0.71	359041			5	15	11	PreferredMS2	154699.199548076; 131601.953556238	49.2081565103112; 43.1679977886934	1.176	0.23	0.520383
5-Nitro-o-toluidine	C7 H8 N2 O2	152.058	5.477	174991	Metabolic pathways;Microbial metabolism in diverse environments;Other		5	12	9	PreferredMS2	40993.907634592; 32121.0459852975	91.1713658193693; 92.1002257717675	1.276	0.35	0.520537
Amoxicillin	C16 H19 N3 O5 S	365.105	10.261	3591008			5	10	8	PreferredMS2	559.707043402743; 561.369759308355	422.785107927189; 125.724746547091	0.997	0	0.521259
Gly-thr	C6 H12 N2 O4	176.08	1.096	229619	Other		5	13	10	PreferredMS2	78118.1055262208; 70804.7989107303	39.6813736334216; 48.2810941454334	1.103	0.14	0.521264
	C9 H17 N6 O3 P S	320.083	4.118	236685			5	17	16	PreferredMS2	365.989336281609; 461.097824251123	407.209659634173; 72.4142079569472	0.794	-0.33	0.52219
bis-noryangonin	C13 H10 O4	230.058	14.253	177145	Metabolic pathways;Microbial metabolism in diverse environments;Biosynthesis of plant secondary metabolites;Other	Other	5	11	8	PreferredMS2	346.140966022073; 372.233893428207	262.685903188921; 332.295223153449	0.93	-0.1	0.522257
2-(Carboxyacetamido)benzoic acid	C10 H9 N O5	223.048	10.509	1491038	Biosynthesis of antibiotics;Tryptophan metabolism;Other	L-tryptophan degradation XI (mammalian, via kynurenine)	5	13	10	PreferredMS2	34241.782975964; 36912.2448200595	223.964994915625; 268.938128622581	0.928	-0.11	0.523458
thiouridine	C9 H12 N2 O5 S	260.047	3.21	76293			5	18	18	PreferredMS2	930.32021172798; 1178.30634179079	341.511812405644; 93.7205714660221	0.79	-0.34	0.523477
(Carbamoylamino)(4-hydroxyphenyl)acetic acid	C9 H10 N2 O4	210.064	4.12	124435			5	18	17	PreferredMS2	808.309908415652; 495.877998504418	387.864504051292; 95.7745914063265	1.63	0.7	0.524349
[Similar to: Methyl 6-bromo-3-(2,3-dichlorophenyl)-2-(2-methoxy-2-oxoethyl)-4-oxo-3,4-dihydro-2H-1,3-benzoxazine-2-carboxylate; ΔMass: 176.9188 Da]	C7 H18 O8 P2 S	324.019	0.811	303256			5	13	12	PreferredMS2	6782.53127848957; 9389.2934799014	114.089950352139; 240.57618006593	0.722	-0.47	0.524625
[Similar to: N-{6-[(7-Chloro-4-quinazolinyl)oxy]-3-pyridinyl}-2-thiophenesulfonamide; ΔMass: 181.9964 Da]	C7 H10 O5 P2	236	7.062	316269			5	21	9	PreferredMS2	44274.2517012431; 79082.168050664	106.524285610461; 76.4248917697492	0.56	-0.84	0.524714
[Similar to: Doxorubicin; ΔMass: 287.0495 Da]	C12 H20 N2 O2 S	256.125	7.325	686253	Other		5	8	5	PreferredMS2	288.897043023493; 297.88896547349	420.891846400825; 162.777133716985	0.97	-0.04	0.524851
[truncated: 1,223 more rows]
