# Supplementary material for: A multi-omic investigation of male lower urinary tract symptoms: Potential role for JC virus
Source: PLoS One. 2021 Feb 25;16(2):e0246266. doi: 10.1371/journal.pone.0246266 (PMC7906371; doi:10.1371/journal.pone.0246266)
Supplement: S4 Table — (XLSX) [file pone.0246266.s008.xlsx]

## Sheet: S-4_LUTSonly_JCVpos_vs_neg
Name	Formula	Molecular Weight	RT [min]	Area (Max.)	KEGG Pathways	Metabolika Pathways	# Usable QC	RSD QC Areas [%]	RSD corr. QC Areas [%]	MS2	Group Areas	Group CV [%]	Ratio	Log2 Fold Change	P-value
N-Acetyl-L-carnosine	C11 H16 N4 O4	134.058	1.078	1659307	Metabolic pathways;Biosynthesis of secondary metabolites;Biosynthesis of antibiotics;Biosynthesis of amino acids;2-Oxocarboxylic acid metabolism;Other	Other	5	14	11	OtherMS2	1123593.3226599; 740290.038692963	21.365200112952; 25.9182190914135	1.518	0.6	0.000138601
Buflomedil	C17 H25 N O4	307.178	17.244	1383934			5	7	6	PreferredMS2	69102.9959116466; 9583.71400492802	189.537745053689; 97.4015926416832	7.21	2.85	0.00023509
3-Methylene-3H-indole	C9 H7 N	129.058	9.469	182139			5	20	12	PreferredMS2	19756.7608039255; 10653.3561537376	107.870210516203; 34.866018181766	1.855	0.89	0.000327027
[Similar to: Soyasaponin I; ΔMass: 564.4261 Da]	C14 H14 N6 O7	378.093	8.508	196268			5	7	4	PreferredMS2	12072.5261610251; 1676.71434018944	208.523592806416; 126.215435298114	7.2	2.85	0.000628124
N-(indol-3-ylacetyl)glutamine	C15 H17 N3 O4	303.122	9.467	2902244		Other	5	11	10	PreferredMS2	300421.8146954; 145151.770068001	130.963747581843; 41.4196964537032	2.07	1.05	0.000734666
[Similar to: Soyasaponin I; ΔMass: 594.4005 Da]	C14 H16 N6 O5	348.118	17.839	614712			5	23	18	PreferredMS2	57390.0602001024; 10553.5567057018	149.563956588702; 185.846032902461	5.438	2.44	0.0016651
5-Methylcytosine	C5 H7 N3 O	125.059	1.302	287446	Other		5	20	13	PreferredMS2	140229.166849408; 80044.8969632018	45.3818697662348; 28.705407773288	1.752	0.81	0.00190614
[Similar to: N-{2-[2-Nitro-4-(trifluoromethyl)anilino]ethyl}-2-phenoxynicotinamide; ΔMass: 73.0428 Da]	C14 H11 N7 O6	373.077	10.338	1895224	Metabolic pathways;Other		5	14	12	PreferredMS2	335894.06174699; 180135.10693998	84.3088172564257; 49.1974259965799	1.865	0.9	0.0023825
Indole-3-acetic-acid-O-glucuronide	C16 H17 N O8	351.095	10.333	2380354			5	10	9	PreferredMS2	401565.579903198; 205619.502371218	88.4681649353795; 51.4321042154795	1.953	0.97	0.00257311
Isoquinoline	C9 H7 N	129.058	10.339	788046			5	14	12	PreferredMS2	133706.813572664; 64343.9239383207	88.6920932793527; 51.6585816681524	2.078	1.06	0.00278966
		170.019	1.34	94658			5	15	12	PreferredMS2	54549.1157332406; 31779.2516160896	36.9235136676595; 36.8160104583113	1.717	0.78	0.00287726
	C16 H15 N5 O6 P2	435.048	10.333	365805			5	18	14	PreferredMS2	84161.4576818439; 48903.8830370098	68.8544030544738; 48.3519246471259	1.721	0.78	0.00300342
metyridine	C8 H11 N O	137.084	2.019	136091	Biosynthesis of secondary metabolites;Biosynthesis of plant secondary metabolites;Biosynthesis of alkaloids derived from shikimate pathway;Tyrosine metabolism;Isoquinoline alkaloid biosynthesis;Other		5	25	19	PreferredMS2	10854.5485385924; 6526.24309079848	169.575528998938; 33.6632826653482	1.663	0.73	0.00344387
L-Pyroglutamic acid	C5 H7 N O3	129.043	2.975	197097	Metabolic pathways;Arginine and proline metabolism;Other	Superpathway of butirocin biosynthesis;Other	5	20	14	PreferredMS2	19173.2311916881; 3020.08373678074	144.297358590919; 166.656022669678	6.349	2.67	0.00352146
1-methylhypoxanthine	C6 H6 N4 O	150.054	3.858	93056			5	17	12	PreferredMS2	7194.73089937207; 28327.5036332758	150.069720144035; 90.0078649703383	0.254	-1.98	0.00353875
N-Acetyl-L-carnosine	C11 H16 N4 O4	268.117	1.079	1640683			5	14	11	PreferredMS2	902082.514709676; 563467.061296707	35.7572621739779; 32.1468441577779	1.601	0.68	0.00370308
5-Indolol	C8 H7 N O	133.053	7.38	155451	Biosynthesis of secondary metabolites;Tryptophan metabolism;Other	Other	5	9	8	PreferredMS2	43304.5412744281; 21622.9335428934	59.978465886375; 70.9271786209964	2.003	1	0.00387318
Indole-3-acetic acid	C10 H9 N O2	175.063	10.338	1523230	Metabolic pathways;Tryptophan metabolism;Other	Other	5	10	10	PreferredMS2	284606.177022273; 133648.988326943	86.6496092277816; 53.0427363986156	2.13	1.09	0.00387651
Nicotinamide 1-oxide	C6 H6 N2 O2	138.043	1.373	1665214	Metabolic pathways;Other		5	16	13	PreferredMS2	89044.2326784893; 28800.3849158534	193.905225695114; 80.9380296436523	3.092	1.63	0.00608919
O-octanoyl-L-carnitine	C15 H29 N O4	287.209	15.19	241389			5	7	6	PreferredMS2	118371.900990881; 54431.7073398752	52.0244661251805; 63.553194920599	2.175	1.12	0.00610902
	C5 H13 N O2 P2 S	213.014	2.978	93536			5	27	19	PreferredMS2	9807.19733058403; 2048.01559507734	140.745331985769; 159.267887667895	4.789	2.26	0.00648484
Hydantoin-5-propionic acid	C6 H8 N2 O4	172.048	1.475	384044	Other		5	18	14	PreferredMS2	109994.345215223; 187312.4508158	65.7254437397179; 45.4577488492269	0.587	-0.77	0.00680808
Diglycidyl ether	C6 H10 O3	147.089	0.911	901863	Biosynthesis of secondary metabolites;Other	Other	5	15	11	PreferredMS2	456822.471363272; 340392.705413349	35.9231057573337; 39.6247986052338	1.342	0.42	0.00704864
Hydrochlorothiazide	C7 H8 Cl N3 O4 S2	296.965	5.712	1091942			5	15	14	PreferredMS2	702.250526747946; 584.025007046565	147.397549706967; 12.6360160905054	1.202	0.27	0.00723802
N-((4-AMINO-2-METHYL-5-PYRIMIDINYL)METHYL)FORMAMIDE	C7 H10 N4 O	166.085	1.286	260172	Metabolic pathways;Other		5	16	13	PreferredMS2	77335.9401681786; 43024.4428339454	67.3561621591246; 27.0497096952416	1.797	0.85	0.00810576
[Similar to: N-(3,5-Dimethyl-2-pyrazinyl)-5-methyl-N-[(5-methyl-3-phenyl-4-isoxazolyl)carbonyl]-3-phenyl-4-isoxazolecarboxamide; ΔMass: 27.0302 Da]	C18 H22 N6 O9	466.145	18.095	455176			5	26	22	PreferredMS2	196490.364003267; 108429.775952454	54.8550096489729; 40.3426438815189	1.812	0.86	0.00838297
	C7 H9 N3 O6 S	263.02	2.978	91215			5	9	6	PreferredMS2	10279.9127734166; 1874.82222679424	134.337086550787; 158.655600983485	5.483	2.46	0.00854046
gamma-Glutamylleucine	C11 H20 N2 O5	260.137	9.78	2820853			5	10	8	PreferredMS2	24078.0876209367; 10552.7431203735	319.740711323859; 80.0541672982432	2.282	1.19	0.00917035
[Similar to: Colchicine; ΔMass: 55.0788 Da]	C12 H17 N4 O6 P	344.089	9.78	169383	Other	Other	5	21	17	PreferredMS2	1491.99404147367; 591.350590675177	321.808398875125; 93.9732704861423	2.523	1.34	0.00991677
[Similar to: N-Acetyl-1-aspartylglutamic acid; ΔMass: 85.0342 Da]	C8 H13 N O4 S	219.056	2.974	2476634			5	14	11	PreferredMS2	225147.05380517; 63196.0505672024	141.163486983524; 146.054715282014	3.563	1.83	0.0109015
pretyrosine	C10 H13 N O5	227.079	1.593	309308	Metabolic pathways;Biosynthesis of secondary metabolites;Biosynthesis of amino acids;Other	Other	5	13	10	PreferredMS2	7815.15783500474; 85433.1194385366	164.025765774848; 86.2224173251848	0.091	-3.45	0.0112058
Formyl-L-methionine	C6 H11 N O3 S	177.046	1.127	125586	Other	Other	5	17	17	NoMSn	11360.6086128605; 2993.7411788086	139.29746681674; 131.586300694776	3.795	1.92	0.0115894
6-Methylnicotinamide	C7 H8 N2 O	136.064	0.948	98029231			5	15	12	PreferredMS2	2202395.96000629; 991559.017092284	220.04800747529; 70.247934389509	2.221	1.15	0.0120809
Methylimidazoleacetic acid	C6 H8 N2 O2	140.058	1.282	1146579	Other		5	15	11	PreferredMS2	523157.346740933; 362745.419362689	47.8571699695514; 46.6322368067568	1.442	0.53	0.0121942
Procaine	C13 H20 N2 O2	236.152	1.294	252822			5	23	9	PreferredMS2	1625.42126553331; 43807.1588689707	229.022481102278; 110.201106466955	0.037	-4.75	0.0124959
N-[3-Carboxy-2-(carboxymethyl)-2-hydroxypropanoyl]glutamic acid	C11 H15 N O10	321.069	1.336	583736	Metabolic pathways;Other		5	12	10	PreferredMS2	464899.157563482; 269636.975953698	29.1488357189437; 35.4031084142928	1.724	0.79	0.0129063
	C7 H15 N O6 P2 S	303.009	2.976	194839			5	18	15	PreferredMS2	22580.5789603788; 4117.74211930679	130.677115497388; 156.243389109073	5.484	2.46	0.0138312
[Similar to: Pyridoxine; ΔMass: -176.0318 Da]	C14 H19 N O9	345.106	1.043	102263			5	20	18	PreferredMS2	1997.10271857261; 1407.00843564505	242.261905981018; 19.3761501980671	1.419	0.51	0.0145861
2-Hydroxy-4,7-dimethoxy-2H-1,4-benzoxazin-3(4H)-one	C10 H11 N O5	225.064	5.243	1557029	Biosynthesis of antibiotics;Other	Superpathway of chorismate metabolism;Other	5	15	13	PreferredMS2	95894.2529045722; 276254.214052769	109.003891895435; 101.821886166762	0.347	-1.53	0.0155276
ARECOLINE	C8 H13 N O2	155.095	1.21	76750	Biosynthesis of secondary metabolites;Tropane, piperidine and pyridine alkaloid biosynthesis;Other		5	11	7	PreferredMS2	10160.203387321; 6213.03248328181	110.042430213059; 68.5370353612719	1.635	0.71	0.0166423
(2Z)-8-Hydroxy-2-octene-4,6-diynoic acid	C8 H6 O3	150.032	5.243	1310226	Microbial metabolism in diverse environments;Phenylalanine metabolism;Aminobenzoate degradation;Other	Superpathway of aromatic compound degradation via 2-oxopent-4-enoate;Anaerobic aromatic compound degradation (Thauera aromatica);Superpathway of aromatic compound degradation via 3-oxoadipate;Mandelate degradation to acetyl-CoA	5	15	11	PreferredMS2	79616.32187082; 225269.576103407	108.510448993001; 99.4917617047496	0.353	-1.5	0.0180391
	C3 H2 N6 O3	170.019	1.585	165974			5	22	20	PreferredMS2	25611.4189219773; 75536.3810296926	119.863713951396; 57.8505670168753	0.339	-1.56	0.0182643
(4S)-6-Methyl-2-oxa-6-azatricyclo[3.3.1.0~3,7~]nonan-4-ol	C8 H13 N O2	155.095	7.792	438075	Biosynthesis of secondary metabolites;Tropane, piperidine and pyridine alkaloid biosynthesis;Other		5	6	5	PreferredMS2	2650.77603595209; 11554.1232419869	205.920549541032; 163.026568132705	0.229	-2.12	0.0186567
Sedanolide	C12 H18 O2	194.131	14.819	131117			5	21	20	PreferredMS2	1522.7378921618; 3722.07282618513	157.062413065607; 172.813554680786	0.409	-1.29	0.0194739
1-[2,4-Dihydroxy-3-(2-hydroxyethyl)-6-methoxyphenyl]-1-butanone	C13 H18 O5	254.116	17.796	365669			5	18	13	PreferredMS2	1720.69020542583; 216.15164641712	287.276525791059; 245.107327385851	7.961	2.99	0.0198189
[Similar to: 6-Hydroxypicolinic acid; ΔMass: -57.0215 Da]	C8 H8 N2 O4	196.048	4.22	197764			5	14	13	PreferredMS2	9597.65107791961; 42209.9773681338	104.867892230246; 86.8864389151059	0.227	-2.14	0.0202117
[Similar to: (1E,4S,5E,7R,9E,11aR,14S,14aR,15S,15aR,16aS)-7-Hydroxy-14-(1H-indol-3-ylmethyl)-4,6,15,15a-tetramethyl-4,7,14,14a,15,15a,16a,16b-octahydro-3H-cyclotrideca[d]oxireno[f]isoindole-8,11,12(13H)-trione; ΔMass: 195.1775 Da]	C16 H15 N O7	333.085	10.256	277304			5	14	7	PreferredMS2	32362.358386777; 11636.9305311787	131.420055957955; 57.6809830111525	2.781	1.48	0.0202333
9-Decenoylcarnitine	C17 H31 N O4	313.225	17.869	462872			5	22	20	PreferredMS2	126925.563224645; 77188.7428546708	68.1960338582486; 78.0119741185449	1.644	0.72	0.0209386
Pyridoxal	C8 H9 N O3	167.058	1.414	1029788	Metabolic pathways;Biosynthesis of secondary metabolites;Microbial metabolism in diverse environments;Biosynthesis of antibiotics;Tryptophan metabolism;Other	Other	5	13	11	PreferredMS2	28266.2227344048; 12213.2512409317	177.822033379188; 108.150671235093	2.314	1.21	0.0213046
1-{[(3S,4S,5R)-2,3,4-Trihydroxy-5-(hydroxymethyl)tetrahydro-2-furanyl]methyl}-2-pyrrolidinecarboxylic acid (non-preferred name)	C11 H19 N O7	277.116	1.07	272296			5	12	11	PreferredMS2	126386.266244389; 91303.0378546533	42.6804926956925; 32.6044024070918	1.384	0.47	0.0225406
Lotaustralin	C11 H19 N O6	261.121	1.996	81254	Biosynthesis of secondary metabolites;Other	Other	5	14	12	PreferredMS2	52532.3911090009; 39987.2547039442	32.5772588678731; 27.3351593572262	1.314	0.39	0.0226143
	C12 H23 N4 O2 P3	348.103	0.903	125837			5	24	21	NoMSn	32056.5591963817; 49666.7488568754	88.6854474197583; 59.3915975655472	0.645	-0.63	0.0227056
[Similar to: L-Glutathione oxidized; ΔMass: -34.0290 Da]	C26 H32 N8 O8 P2	646.181	2.369	716263			5	30	12	OtherMS2	959.613570721039; 451.689486392591	268.477238342711; 53.1916126878713	2.124	1.09	0.022734
Veratric acid	C9 H10 O4	182.058	6.612	111587	Metabolic pathways;Biosynthesis of secondary metabolites;Microbial metabolism in diverse environments;Biosynthesis of antibiotics;Degradation of aromatic compounds;Phenylalanine metabolism;Tyrosine metabolism;Ubiquinone and other terpenoid-quinone biosynthesis;Other	Superpathway of 4-hydroxybenzoate biosynthesis (yeast);Other	5	16	13	PreferredMS2	2146.79047200626; 18470.6845933026	221.900028975744; 119.980644213278	0.116	-3.1	0.0229389
	C5 H8 N6 O4	216.061	0.803	101376			5	15	14	NoMSn	17232.2069681976; 35432.5958651156	100.228530240336; 41.8146805255896	0.486	-1.04	0.0230093
Fraxetin	C10 H8 O5	208.035	2.418	72312			5	21	17	PreferredMS2	794.241064546082; 3751.19286517375	145.110476692591; 179.874549344489	0.212	-2.24	0.0230447
N-Nitrosoguvacoline	C7 H10 N2 O3	170.069	1.092	4298149			5	16	13	PreferredMS2	2398741.77095476; 1520991.38418957	34.0996678624582; 53.2601017416467	1.577	0.66	0.0231597
Glycidyl methacrylate	C7 H10 O3	142.063	4.982	455593			5	15	11	PreferredMS2	5293.70777872164; 47045.939350616	175.273308800352; 123.862314170676	0.113	-3.15	0.0237012
5-Methoxy-3-hydroxyanthranilate	C8 H9 N O4	183.053	4.466	270249	Metabolic pathways;Microbial metabolism in diverse environments;Biosynthesis of antibiotics;Other		5	13	11	PreferredMS2	43045.1310362736; 100111.446941099	108.722374661089; 64.2156030719944	0.43	-1.22	0.0239268
[Similar to: 3,5-Dihydroxy-7-methoxy-6-methyl-1-oxo-1,3-dihydro-2-benzofuran-4-carboxylic acid; ΔMass: 35.9871 Da]	C8 H6 N6 O2	218.056	11.111	333226			5	21	16	PreferredMS2	8822.59925163178; 23135.6914406107	160.692737726985; 156.632956651482	0.381	-1.39	0.0241088
asn-pro	C9 H15 N3 O4	229.106	1.436	262143			5	15	12	PreferredMS2	49483.7223205309; 81934.482863958	105.274631706611; 41.4027296142379	0.604	-0.73	0.0248709
Xanthurenic acid	C10 H7 N O4	205.035	4.464	160660			5	15	12	PreferredMS2	25398.3073172043; 63033.4872593203	108.721913638339; 64.2899663734432	0.403	-1.31	0.0253856
5-methylthioribose	C6 H12 O4 S	180.045	1.107	734735	Metabolic pathways;Biosynthesis of plant secondary metabolites;Other	Other	5	16	14	PreferredMS2	505321.463023704; 406760.423079855	21.8456118415263; 28.2138957095728	1.242	0.31	0.0253876
5-aminosalicyluric acid	C9 H10 N2 O4	210.064	3.337	1213680			5	14	12	PreferredMS2	123635.322099599; 297784.651646662	104.031013085699; 85.6295312107211	0.415	-1.27	0.025632
L-(+)-Citrulline	C6 H13 N3 O3	175.096	0.925	443679	Metabolic pathways;Biosynthesis of secondary metabolites;Biosynthesis of antibiotics;Biosynthesis of amino acids;Other	Other	5	18	15	PreferredMS2	262994.920524421; 187206.910359729	27.319861869514; 45.2058567191775	1.405	0.49	0.0259204
[Similar to: N-(3-{3-[(2,1,3-Benzoxadiazol-4-ylsulfonyl)amino]propoxy}phenyl)acetamide; ΔMass: 218.0651 Da]		172.035	0.873	495263			5	11	10	PreferredMS2	213184.857274608; 266454.99949306	33.6902754220974; 29.6453459668929	0.8	-0.32	0.0259537
2-oxohex-4-enoic acid	C6 H8 O3	128.047	2.78	402286	Metabolic pathways;Microbial metabolism in diverse environments;Degradation of aromatic compounds;Aminobenzoate degradation;Other	Other	5	15	13	PreferredMS2	19167.9941550271; 95712.8571875686	144.458347096957; 77.8763256593388	0.2	-2.32	0.0265958
[Similar to: Carnosine; ΔMass: -47.0046 Da]	C14 H15 N3 O3	273.111	5.051	177715			5	12	9	PreferredMS2	108973.183336839; 64107.9045495839	38.0937877805569; 71.3624457953733	1.7	0.77	0.0267268
timobesone acetate	C24 H31 F O5 S	450.186	18.011	264538			5	11	10	PreferredMS2	55734.265111648; 36008.0921760505	86.6765867502811; 29.5870183712948	1.548	0.63	0.0268032
[Similar to: Silibinin; ΔMass: 334.1055 Da]	C8 H4 O3	148.016	10.508	1010731			5	12	7	PreferredMS2	22107.8903484994; 56356.3095239598	76.0599537846342; 205.71468425899	0.392	-1.35	0.0273736
[Similar to: Boldenone; ΔMass: 55.1368 Da]	C9 H13 N O4 S	231.056	2.498	378327			5	15	14	PreferredMS2	5172.4228353853; 81993.4017441027	169.387838991972; 115.530594091964	0.063	-3.99	0.0274167
[Similar to: 2-(1-{2-Oxo-2-[(2-pyridinylmethyl)amino]ethyl}cyclohexyl)acetic acid; ΔMass: 18.0607 Da]	C12 H12 N6 O2	272.102	17.869	78300			5	18	11	PreferredMS2	15582.1467536199; 22216.6382406069	66.1200058492716; 71.3470549265148	0.701	-0.51	0.0276916
[Similar to: Methyl-L-histidinate; ΔMass: -0.9162 Da]	C3 H2 N6 O S	170.001	2.471	72164			5	20	14	PreferredMS2	5076.56043299614; 2357.20198432781	137.651383493313; 100.958798295427	2.154	1.11	0.0277921
	C10 H26 N2 O7 P2	348.121	9.784	121836			4	14	10	OtherMS2	1049.88865430073; 568.174477060477	317.811847409941; 68.8925422646795	1.848	0.89	0.0281473
	C9 H11 N3 O5	241.07	0.917	62278			5	15	12	NoMSn	40874.3691562246; 29995.517438144	35.1667913088586; 43.389854542967	1.363	0.45	0.0283369
5-Aminonicotinic acid	C6 H6 N2 O2	138.043	4.144	133329	Metabolic pathways;Other		5	17	8	PreferredMS2	12265.3791821538; 44827.1657951092	123.757790407555; 73.0481927304697	0.274	-1.87	0.0283935
8-Hydroxyquinoline	C9 H7 N O	145.053	11.104	255194			5	13	9	PreferredMS2	85887.58753389; 33644.9894259014	68.9605697749978; 77.8667388443763	2.553	1.35	0.0284758
7-Methylguanine	C6 H7 N5 O	165.065	3.179	120499			5	18	14	PreferredMS2	61338.0537395767; 38745.2029724032	42.7692168518292; 48.9200585867422	1.583	0.66	0.029579
[Similar to: HET0016; ΔMass: 17.0054 Da]	C9 H19 N O3	189.136	1.346	141838			5	12	12	PreferredMS2	8671.36709987576; 4145.25476696523	220.883690181347; 64.8262352933034	2.092	1.06	0.0307224
L-gamma-Glutamyl-L-aspartic acid	C9 H14 N2 O7	262.08	0.902	152507			5	17	16	PreferredMS2	94612.2807568112; 79795.6438709991	28.0137918242981; 30.9347450294428	1.186	0.25	0.0308873
[Similar to: 5-(4H-1,3-Benzodioxin-6-ylamino)-2-(1,3-dioxo-2,3-dihydro-1H-isoindol-2-yl)-5-oxopentanoic acid; ΔMass: 197.0712 Da]	C8 H3 N7 O	213.04	11.105	312251			5	15	11	PreferredMS2	113107.800675729; 36771.1511534089	69.2910191342; 81.2434475383107	3.076	1.62	0.0321707
5-Hydroxyindole-3-acetic acid	C10 H9 N O3	191.058	11.104	526974	Metabolic pathways;Tryptophan metabolism;Other		5	13	10	PreferredMS2	190784.896921089; 63328.8404812987	68.8444577832232; 79.3898609252493	3.013	1.59	0.0322806
[Similar to: Cannabidiol; ΔMass: -113.9801 Da]	C22 H28 N4 O5	428.205	15.46	193449			5	5	4	PreferredMS2	356.679212851718; 13723.9975254197	361.780874325372; 155.185882244825	0.026	-5.27	0.0336609
4-Methylumbelliferyl glucuronide	C16 H16 O9	352.077	3.571	91110	Other		5	14	14	PreferredMS2	7860.20256774436; 18418.9194992861	114.910035477754; 104.240369838487	0.427	-1.23	0.0336976
	C5 H N3 O2	135.007	1.345	16133391			5	23	9	PreferredMS2	744275.639808478; 420353.760892289	198.591110241125; 58.1899346187266	1.771	0.82	0.0352139
[Similar to: Isoprenaline; ΔMass: 18.0494 Da]	C6 H7 N7 O	193.071	2.994	89406			5	4	4	PreferredMS2	352.278879441801; 1276.89334409502	165.487422053516; 199.055659450675	0.276	-1.86	0.0358949
Xanthine	C5 H4 N4 O2	152.033	1.258	6202208	Metabolic pathways;Biosynthesis of secondary metabolites;Microbial metabolism in diverse environments;Biosynthesis of plant secondary metabolites;Other	Caffeine degradation IV (bacteria, via demethylation and oxidation);Other	5	16	13	PreferredMS2	795136.867112966; 446347.245354311	121.129775273707; 57.2764025926848	1.781	0.83	0.036304
L-alpha-Aspartyl-L-phenylalanine	C13 H16 N2 O5	280.106	10.679	933333			5	11	10	PreferredMS2	5461.24387546657; 971.37022896502	218.797461560735; 308.560428076339	5.622	2.49	0.0364802
[Similar to: Oryzalin; ΔMass: 66.0688 Da]	C9 H14 O6 P2	280.026	11.109	145802			5	17	14	PreferredMS2	4823.18192142485; 9259.08864551142	160.134930393466; 150.802439503132	0.521	-0.94	0.0366678
5-Methylcytidine	C10 H15 N3 O5	257.101	1.312	209515			5	10	5	PreferredMS2	118494.135697639; 76874.8675852893	44.4458353420924; 55.062005580311	1.541	0.62	0.0367337
[Similar to: 2-({2-[(4-Chlorophenyl)sulfonyl]ethyl}thio)-1-tetrahydro-1H-pyrrol-1-ylethan-1-one; ΔMass: 66.9425 Da]	C12 H16 N4 O2 S	280.099	1.081	289332			5	25	22	PreferredMS2	11308.475243491; 7786.10863828208	194.442607131266; 47.9768689974218	1.452	0.54	0.0374737
Creatinine	C4 H7 N3 O	113.059	0.969	115009717	Metabolic pathways;Arginine and proline metabolism		5	14	12	PreferredMS2	79973215.4362842; 71854666.8177455	23.6142196060414; 21.4581000706429	1.113	0.15	0.0379598
N-Phenylacetylglutamic acid	C13 H15 N O5	265.095	10.35	331521			5	10	8	PreferredMS2	211723.509721826; 88289.1561035929	41.1805701222124; 71.079018682974	2.398	1.26	0.0380426
[Similar to: 4-Chloro-N-[2-methyl-1-(3-morpholinopropyl)-5-phenyl-1H-pyrrol-3-yl]benzamide; ΔMass: 269.0607 Da]	C9 H16 N2 O	168.126	1.582	450901			5	9	8	PreferredMS2	180591.816625816; 137590.236040533	54.2580469142519; 55.3260015817267	1.313	0.39	0.0381919
3-(4-Hydroxy-3-methoxyphenyl)propanal	C10 H12 O3	180.079	18.04	400779	Metabolic pathways;Biosynthesis of secondary metabolites;Phenylpropanoid biosynthesis;Biosynthesis of phenylpropanoids;Other		5	23	16	PreferredMS2	204421.454990706; 171755.332263165	32.7444374466798; 19.046906322438	1.19	0.25	0.0384861
Veratric acid	C9 H10 O4	182.058	7.969	95986	Metabolic pathways;Biosynthesis of secondary metabolites;Microbial metabolism in diverse environments;Biosynthesis of antibiotics;Degradation of aromatic compounds;Phenylalanine metabolism;Tyrosine metabolism;Ubiquinone and other terpenoid-quinone biosynthesis;Other	Superpathway of 4-hydroxybenzoate biosynthesis (yeast);Other	5	9	8	PreferredMS2	2423.51746313241; 11701.2735168587	206.807265914312; 132.751217362409	0.207	-2.27	0.0386287
		179.887	0.753	467294			5	17	16	PreferredMS2	359600.829163384; 289420.054378087	22.2117617818042; 24.0094505602256	1.242	0.31	0.0389042
9-Pentofuranosyl-3,9-dihydro-1H-purine-2,6-dione	C10 H12 N4 O6	284.076	2.627	89588	Metabolic pathways;Biosynthesis of secondary metabolites;Other	Other	4	21	19	PreferredMS2	1321.16957500365; 590.592674250444	217.73723475705; 81.8375341420843	2.237	1.16	0.0391181
	C15 H22 N6 O4 P2 S2	476.06	2.977	110546			5	26	11	OtherMS2	2467.89350084744; 469.330119322057	213.486939273512; 173.377629354796	5.258	2.39	0.0392416
[Similar to: (1R,3R,6R,8S,9R,11R,12R,13S,16R)-6,9,12,17-Tetrahydroxy-16-methyl-8-(2-methyl-2-propanyl)-2,4,14,19-tetraoxahexacyclo[8.7.2.01,11 03,7 07,11 013,17]nonadecane-5,15,18-trione; ΔMass: 60.0599 Da]	C13 H12 N6 O8	380.072	6.6	191492			5	13	11	PreferredMS2	2199.35370044373; 29043.1555894697	235.856353147924; 121.705646088609	0.076	-3.72	0.039447
Nicotinamide	C6 H6 N2 O	122.048	1.399	965404	Metabolic pathways;Other	Other	5	18	15	PreferredMS2	42607.1019225788; 27634.5294177173	180.163210014044; 53.3640011062962	1.542	0.62	0.0399303
Dibenzothiophene	C12 H8 S	184.035	0.977	537439			5	14	12	PreferredMS2	104096.456454718; 235497.690779415	94.4656922646265; 60.9903143258025	0.442	-1.18	0.0401769
L-Pyroglutamic acid	C5 H7 N O3	129.042	1.086	3157508	Metabolic pathways;Arginine and proline metabolism;Other	Superpathway of butirocin biosynthesis;Other	5	16	13	PreferredMS2	1187016.19355804; 587453.770540628	39.112209043636; 92.4291744008223	2.021	1.01	0.0405038
[Similar to: Topiramate; ΔMass: 115.0997 Da]	C6 H8 O7 S	223.999	1.408	74095			5	9	7	PreferredMS2	8698.1164151267; 29236.3333616202	84.0263136035258; 81.7881202258579	0.298	-1.75	0.0415464
Succinate	C4 H5 O4	117.019	1.365	126269		Other	5	14	11	PreferredMS2	1135.73468006187; 28409.2088822662	160.584141884989; 93.7558204265593	0.04	-4.64	0.0421535
Uracil	C4 H4 N2 O2	112.028	1.113	235984	Metabolic pathways;Other	Other	5	24	22	PreferredMS2	118121.353303256; 74283.4727653232	45.9578581594142; 39.6289719160997	1.59	0.67	0.0424196
[Similar to: N-[4-(Cyanomethyl)phenyl]-N'-[4-(trifluoromethoxy)phenyl]urea; ΔMass: -237.0973 Da]	C19 H29 N10 O9 P	572.186	8.055	208579			5	4	3	PreferredMS2	133510.916808792; 110195.330054143	29.0063268899444; 60.5716233630009	1.212	0.28	0.0426639
[Similar to: Diethyl 5-amino-2-benzylidene-3-oxo-7-phenyl-2,3-dihydro-7H-pyrido[2,1-b][1,3]thiazole-6,8-dicarboxylate; ΔMass: -62.9787 Da]	C25 H22 Cl N5 O7	539.119	18.147	120746			4	25	21	PreferredMS2	1205.65938220329; 701.633911010452	248.507051690651; 80.0960742346017	1.718	0.78	0.0429655
Myriocin	C21 H39 N O6	401.278	17.882	284163			5	16	15	PreferredMS2	4503.10858376071; 12385.7153015325	97.5594916340649; 198.247223147617	0.364	-1.46	0.0441351
Dinitrocarbanilide	C13 H10 N4 O5	604.133	8.052	244837			5	10	8	OtherMS2	169574.023230112; 117029.537755775	27.4287989711575; 56.4054565438367	1.449	0.54	0.0442168
[Similar to: 5-Acetoxy-3-(hydroxymethyl)-6-isopropyl-2-oxo-3-cyclohexen-1-yl 3-methylpentanoate; ΔMass: 116.0861 Da]	C8 H12 N6 O2	224.102	17.196	114055			5	17	14	PreferredMS2	52612.842741705; 30937.3119075002	56.6539682813603; 44.3527793304259	1.701	0.77	0.0444455
		158.02	1.179	160717			5	5	3	PreferredMS2	100354.562070113; 44705.4695676763	49.6841732025155; 60.8746467671415	2.245	1.17	0.0444899
4-nitrophenyl-beta-D-galactoside	C12 H15 N O8	301.08	1.156	488875			5	17	16	PreferredMS2	29915.6648952258; 120532.988962532	149.243190957072; 67.9795933959313	0.248	-2.01	0.0447477
N-Acetylhistamine	C7 H11 N3 O	153.09	1.083	270950	Microbial metabolism in diverse environments;Other		5	14	13	PreferredMS2	27177.1599227735; 17461.8251462748	127.90341936695; 60.1158178911809	1.556	0.64	0.0447718
3-methoxyanthranilic acid	C8 H9 N O3	167.058	3.539	2291881	Metabolic pathways;Biosynthesis of secondary metabolites;Microbial metabolism in diverse environments;Biosynthesis of antibiotics;Tryptophan metabolism;Other	Other	5	16	12	PreferredMS2	96219.8953590808; 61292.4703125677	204.08269680899; 40.5068810861033	1.57	0.65	0.0457974
[Similar to: 4-Pyridoxic acid; ΔMass: -158.0216 Da]	C14 H15 N O9	341.075	3.898	198702			5	15	12	PreferredMS2	1814.44565660165; 984.464585448023	206.587196056786; 97.5487260791033	1.843	0.88	0.046087
5-Nitro-o-toluidine	C7 H8 N2 O2	152.059	2.374	71644954	Metabolic pathways;Microbial metabolism in diverse environments;Other		5	14	12	PreferredMS2	5528216.34462145; 3891016.00962083	169.925758552913; 33.766186677456	1.421	0.51	0.0464326
Disperse red 17	C17 H20 N4 O4	344.145	13.074	122809			5	11	10	PreferredMS2	1151.35353084231; 14332.8222521784	323.236915117611; 94.1486475539605	0.08	-3.64	0.0467772
[Similar to: (3β,5ξ,9ξ,16α,18ξ)-16-Hydroxy-13,28-epoxyoleanan-3-yl 6-deoxy-α-L-mannopyranosyl-(1->2)-β-D-galactopyranosyl-(1->3)-[β-D-glucopyranosyl-(1->2)]-β-D-glucopyranosiduronic acid; ΔMass: 762.5156 Da]	C11 H6 N10 O4	342.056	2.364	578289			5	14	11	PreferredMS2	57789.0199792361; 202587.660299787	91.4559362193529; 75.5844308165029	0.285	-1.81	0.0469601
[Similar to: Pyridaben; ΔMass: 56.0630 Da]	C12 H12 N4 O6	308.075	8.063	373787			5	8	7	PreferredMS2	293159.254264483; 264547.048948312	16.1497463368485; 29.4494023359733	1.108	0.15	0.0471576
N2-Methylguanosine	C11 H15 N5 O5	297.107	3.181	364620			5	13	11	PreferredMS2	229725.50037734; 130971.989214923	35.9405511519541; 49.0400719043302	1.754	0.81	0.0477553
[Similar to: (1E,4S,5E,7R,9E,11aR,14S,14aR,15S,15aR,16aS)-7-Hydroxy-14-(1H-indol-3-ylmethyl)-4,6,15,15a-tetramethyl-4,7,14,14a,15,15a,16a,16b-octahydro-3H-cyclotrideca[d]oxireno[f]isoindole-8,11,12(13H)-trione; ΔMass: 195.1776 Da]	C16 H15 N O7	333.085	9.416	337662			5	14	11	PreferredMS2	37084.0577587278; 14624.7459450826	135.211447836796; 62.6596287861991	2.536	1.34	0.0481472
1-Phenyl-1,3-butanedione	C10 H10 O2	162.068	14.754	258094	Metabolic pathways;Microbial metabolism in diverse environments;Degradation of aromatic compounds;Other	Superpathway of aromatic compound degradation via 2-oxopent-4-enoate;Other	5	3	2	PreferredMS2	7577.90321176354; 6767.21638968686	258.262219926756; 58.3362517439596	1.12	0.16	0.0483987
	C7 H N2 O6 P	239.958	2.47	230866			5	17	14	PreferredMS2	21482.6329144467; 57043.132730518	79.201669132997; 90.1569159571841	0.377	-1.41	0.0484219
Artemisinin	C15 H22 O5	282.147	18.094	282271	Other		5	30	17	PreferredMS2	178534.314079909; 140496.366347661	28.9718104712292; 20.7029454486219	1.271	0.35	0.048458
[Similar to: 6-Chloro-3-[1-(4-fluorophenyl)-1H-1,2,3,4-tetraazol-5-yl]-4-phenylquinoline; ΔMass: 28.0069 Da]	C14 H11 N7 O6	373.077	9.423	255695	Metabolic pathways;Other		5	19	12	PreferredMS2	30886.1277927675; 11195.0672538973	133.81832854557; 58.9712709196604	2.759	1.46	0.0484796
		171.971	19.298	733327			5	25	10	PreferredMS2	459255.513938477; 397965.928159798	14.512388306566; 21.8422647760664	1.154	0.21	0.0487065
[Similar to: Sesamin; ΔMass: -476.1688 Da]	C39 H43 N8 O11 P	830.279	8.054	2405259			5	12	10	PreferredMS2	1569933.14957184; 1160307.16082765	32.6057290949613; 68.5167094332241	1.353	0.44	0.0494704
2-Methoxy-5-nitrophenol	C7 H7 N O4	169.037	9.779	143609	Microbial metabolism in diverse environments;Biosynthesis of antibiotics;Degradation of aromatic compounds;Other		5	9	6	PreferredMS2	1760.01460558446; 1278.39689912285	311.147412181561; 31.7412652663575	1.377	0.46	0.0498454
1,4-Androstadiene-3,17-dione	C19 H24 O2	284.178	17.089	330199	Metabolic pathways;Microbial metabolism in diverse environments;Other	Other	5	13	11	PreferredMS2	352.433307165393; 49907.6620373237	205.762972652123; 79.8322949722995	0.007	-7.15	0.0499227
4-Piperidinecarboxamide	C6 H12 N2 O	128.095	1.148	907579			5	16	10	PreferredMS2	215382.547712349; 165570.010465157	75.1517809121725; 30.0927095737958	1.301	0.38	0.0500441
1,2-Diamino-4-nitrobenzene	C6 H7 N3 O2	153.054	1.314	1685715			5	17	12	PreferredMS2	63160.7872049093; 41429.0868415219	230.829260200884; 22.272349628701	1.525	0.61	0.0510192
	C2 H6 N4 O3 S	166.015	19.267	1680954			5	7	7	PreferredMS2	1490658.47721292; 1422809.11839768	6.80461238754958; 20.3614992657435	1.048	0.07	0.0510244
[Similar to: 2-Arachidonoyl glycerol; ΔMass: 74.1976 Da]	C12 H16 O9	304.079	5.296	760984			5	13	12	PreferredMS2	108145.992369888; 201524.38544306	82.8956377528713; 73.0042375968097	0.537	-0.9	0.0513595
	C11 H12 N6	228.112	18.399	466022			5	7	5	PreferredMS2	418704.264811633; 410710.742615751	6.05219670093055; 6.32292518872126	1.019	0.03	0.051443
DL-TYROSINE	C9 H11 N O3	181.074	2.458	304555	Metabolic pathways;Biosynthesis of secondary metabolites;Biosynthesis of antibiotics;Biosynthesis of plant secondary metabolites;Biosynthesis of amino acids;Phenylalanine metabolism;Biosynthesis of alkaloids derived from shikimate pathway;Phenylpropanoid biosynthesis;2-Oxocarboxylic acid metabolism;Tyrosine metabolism;Ubiquinone and other terpenoid-quinone biosynthesis;Isoquinoline alkaloid biosy…	Superpathway of chorismate metabolism;Superpathway of aromatic amino acid biosynthesis;Superpathway of betalain biosynthesis;Superpathway of 4-hydroxybenzoate biosynthesis (yeast);Novobiocin biosynthesis;Other	5	19	18	PreferredMS2	45155.1949738038; 88659.2614487255	109.928589977905; 76.6670499341612	0.509	-0.97	0.0517261
Hypoxanthine	C5 H4 N4 O	136.039	1.492	11187223	Metabolic pathways;Other	Other	5	20	14	PreferredMS2	9139.83731845115; 2780.52255211086	382.334882095328; 69.1069778240013	3.287	1.72	0.0520055
Dihydrothymine	C5 H8 N2 O2	128.059	8.052	326558	Metabolic pathways;Other		5	17	13	PreferredMS2	191050.234495301; 137674.68462247	35.1492613805091; 69.4293769797345	1.388	0.47	0.0521439
[Similar to: Sesamin; ΔMass: -212.0581 Da]	C26 H27 N6 O7 P	566.168	8.053	3566466			5	9	8	PreferredMS2	2760452.54342588; 1991126.21386965	25.5510047505002; 54.7565529043723	1.386	0.47	0.0522442
(3S,6S)-3-(Hydroxymethyl)-6-{4-[(3-methyl-2-buten-1-yl)oxy]benzyl}-2,5-piperazinedione	C17 H22 N2 O4	318.158	11.353	427045			5	8	7	PreferredMS2	74992.6185940938; 26455.2859040776	99.0178106945408; 101.870953288557	2.835	1.5	0.052265
1,4-Androstadiene-3,17-dione	C19 H24 O2	284.178	14.153	508427	Metabolic pathways;Microbial metabolism in diverse environments;Other	Other	5	14	12	PreferredMS2	360.152794767632; 44179.7905739688	233.575709741537; 87.9012453779703	0.008	-6.94	0.0530015
(+)-Retronecine	C8 H13 N O2	155.095	4.505	234304	Biosynthesis of secondary metabolites;Tropane, piperidine and pyridine alkaloid biosynthesis;Other		5	7	6	PreferredMS2	1242.80279678611; 9255.78269103912	232.584418505009; 162.02490197707	0.134	-2.9	0.0535319
4-Methoxybenzaldehyde	C8 H8 O2	136.052	6.116	275497	Metabolic pathways;Biosynthesis of secondary metabolites;Microbial metabolism in diverse environments;Biosynthesis of plant secondary metabolites;Degradation of aromatic compounds;Phenylalanine metabolism;Biosynthesis of alkaloids derived from shikimate pathway;Phenylpropanoid biosynthesis;Tyrosine metabolism;Isoquinoline alkaloid biosynthesis;Other	Anaerobic aromatic compound degradation (Thauera aromatica);Other	5	16	14	PreferredMS2	919.896772571313; 2922.02625673095	86.394419060676; 320.578531093255	0.315	-1.67	0.0537785
9-Pentofuranosyl-3,9-dihydro-1H-purine-2,6-dione	C10 H12 N4 O6	284.076	2.358	600768	Metabolic pathways;Biosynthesis of secondary metabolites;Other	Other	5	11	10	PreferredMS2	107669.601507103; 89207.9790373045	99.8688929559118; 26.8077939008539	1.207	0.27	0.0544026
[Similar to: Sucrose octaacetate; ΔMass: 368.1344 Da]	C10 H10 N6 O6	310.066	1.231	91653			5	8	7	PreferredMS2	528.530297799286; 6872.24632611357	181.866459081171; 156.510273910754	0.077	-3.7	0.054414
3-Aminosalicylic acid	C7 H7 N O3	153.042	3.542	9103328	Metabolic pathways;Microbial metabolism in diverse environments;Biosynthesis of antibiotics;Aminobenzoate degradation;Tryptophan metabolism;Other	L-tryptophan degradation XI (mammalian, via kynurenine);Other	5	16	12	PreferredMS2	489276.092483905; 329900.151246101	192.522085341071; 39.0447111171656	1.483	0.57	0.054589
7,8-Dihydroneopterin	C9 H13 N5 O4	255.097	1.053	84424	Metabolic pathways;Other	Superpathway of chorismate metabolism;Other	5	17	11	PreferredMS2	34402.4462866615; 17356.54543643	54.1637543101513; 88.9493447199619	1.982	0.99	0.0551867
Prolylleucine	C11 H20 N2 O3	228.147	3.624	1734601			5	9	8	PreferredMS2	1215226.92054565; 837091.269516464	30.7878524140411; 31.3298250439236	1.452	0.54	0.055504
1-Aminocyclohexanecarboxylic acid	C7 H13 N O2	143.095	1.481	5822811	Other		4	17	12	PreferredMS2	1396925.19751478; 2837545.83154312	64.0947036081244; 65.7685794916017	0.492	-1.02	0.0558858
	C5 H2 N8 O	190.035	3.632	119421			5	14	10	PreferredMS2	39094.7411081487; 49283.0412054637	72.2444721054268; 39.7951138123661	0.793	-0.33	0.055898
Sildenafil analogue III	C24 H34 N6 O3 S2	518.213	14.154	296989			5	13	11	PreferredMS2	348.319698071517; 27503.1677927779	229.01593019446; 82.9605347028735	0.013	-6.3	0.0571669
AH 7959	C19 H26 Cl2 N2 O	368.145	15.672	153611			4	19	15	PreferredMS2	13459.533148562; 6190.76686726918	137.431081685846; 162.867137512083	2.174	1.12	0.0576794
Anhydroecgonine methyl ester	C10 H15 N O2	181.11	4.224	241492			5	9	6	PreferredMS2	432.378664870961; 944.151905617045	230.215541986917; 295.002683274802	0.458	-1.13	0.0578247
Benzoxazolone	C7 H5 N O2	135.032	3.544	22147635			5	15	9	PreferredMS2	1077856.60831515; 709071.054255676	197.880486418026; 37.0355444714335	1.52	0.6	0.0579374
Pipecolic acid	C6 H11 N O2	129.079	1.041	3308676	Metabolic pathways;Biosynthesis of secondary metabolites;Biosynthesis of plant secondary metabolites;Arginine and proline metabolism;Tropane, piperidine and pyridine alkaloid biosynthesis;Other	Superpathway of L-lysine degradation	5	17	13	PreferredMS2	37252.3398185602; 115223.126386731	152.719344500438; 146.127359893604	0.323	-1.63	0.0581928
2-Hydroxyethylclavam	C7 H11 N O3	157.074	4.212	88459	Biosynthesis of antibiotics		5	15	12	PreferredMS2	5297.64551285932; 3369.60593245678	162.701630406654; 115.751587031149	1.572	0.65	0.0582026
11-Ketotestosterone	C19 H26 O3	302.188	14.153	742587	Metabolic pathways;Biosynthesis of secondary metabolites;Other	Other	5	13	11	PreferredMS2	695.053000063715; 62087.1688650081	234.61013375347; 87.9041308083755	0.011	-6.48	0.0582344
Prolylleucine	C11 H20 N2 O3	228.147	2.262	5437132			5	19	18	PreferredMS2	3802933.01899201; 2752113.41709567	32.1047157814755; 32.0086182049723	1.382	0.47	0.0583259
4-Amino-3-hydroxybenzoic acid	C7 H7 N O3	153.043	4.64	913589	Metabolic pathways;Microbial metabolism in diverse environments;Biosynthesis of antibiotics;Aminobenzoate degradation;Tryptophan metabolism;Other	L-tryptophan degradation XI (mammalian, via kynurenine);Other	5	14	12	PreferredMS2	92424.6750052048; 254205.027866843	105.054427242586; 76.9842959498055	0.364	-1.46	0.0584177
D-(-)-Glutamine	C5 H10 N2 O3	146.069	8.052	2594980	Metabolic pathways;Microbial metabolism in diverse environments;Biosynthesis of plant secondary metabolites;Biosynthesis of amino acids;Other	Superpathway of chorismate metabolism;Superpathway of aromatic amino acid biosynthesis;Superpathway of butirocin biosynthesis;Superpathway of histidine, purine, and pyrimidine biosynthesis;Other	5	19	13	PreferredMS2	1487237.1393603; 1058093.88663195	33.6479388873673; 69.5801285704387	1.406	0.49	0.0587866
(+)-a(S)-butyr-amido-r-butyrolactone	C8 H13 N O3	171.089	2.271	141797	Other		5	22	20	PreferredMS2	18014.4767789306; 11803.9040296937	129.049206067038; 29.8397575393348	1.526	0.61	0.058889
[Similar to: Pyridoxal 5'-phosphate; ΔMass: -96.0654 Da]	C15 H13 N5 O5	343.09	1.117	605247	Other	Other	5	15	14	PreferredMS2	3373.44530795373; 2179.97747682371	320.466813926688; 37.7337169335189	1.547	0.63	0.0589267
6-Methyl-2-pyridinemethanol	C7 H9 N O	123.069	2.304	394267			5	8	8	PreferredMS2	3082.19026445619; 85030.8569601573	161.462093208232; 83.7321160073834	0.036	-4.79	0.0593217
	C H N4 O4 P3 S	257.892	0.756	94356			5	21	20	NoMSn	64578.3703665015; 48030.9347100468	23.504088837373; 41.4392399069687	1.345	0.43	0.0593279
N-Phenylacetylglutamine	C13 H16 N2 O4	264.111	8.054	71665573	Phenylalanine metabolism;Tryptophan metabolism	Other	5	9	9	PreferredMS2	42366396.0262543; 31529001.1181848	32.8729060277711; 64.48180075849	1.344	0.43	0.0593386
Hydroxyhexanoycarnitine	C13 H25 N O5	275.173	8.108	1552603			5	15	7	PreferredMS2	3707.63781118618; 2788.28244061903	356.279168962822; 81.246257201782	1.33	0.41	0.0594655
3-[4-[[4-(aminomethyl)cyclohexyl]-oxomethoxy]phenyl]propanoic acid	C17 H23 N O4	305.163	15.662	169421	Metabolic pathways;Biosynthesis of secondary metabolites;Tropane, piperidine and pyridine alkaloid biosynthesis	Other	5	8	8	PreferredMS2	806.512538827721; 308.981752053207	346.437967395539; 147.963411992258	2.61	1.38	0.0597697
[Similar to: 1-O-{(3β,5ξ,9ξ,18ξ)-3-[(3-O-Hexopyranosylhexopyranuronosyl)oxy]-28-oxoolean-12-en-28-yl}hexopyranose; ΔMass: 636.4239 Da]	C12 H16 O10	320.074	2.366	1047237			5	14	12	PreferredMS2	120105.79774924; 370942.827780165	88.0965015790109; 73.4209206525363	0.324	-1.63	0.0598562
L-Pyroglutamic acid	C5 H7 N O3	129.043	8.054	2268421	Metabolic pathways;Arginine and proline metabolism;Other	Superpathway of butirocin biosynthesis;Other	5	19	13	PreferredMS2	1297604.43664012; 923063.554319251	33.4951896576649; 69.6630562025924	1.406	0.49	0.0600103
[Similar to: Aminotadalafil; ΔMass: -47.9808 Da]	C16 H18 N6 O9	438.114	17.899	136625			5	25	22	PreferredMS2	6654.19444499463; 1162.54908845679	181.633458414562; 177.121024081572	5.724	2.52	0.0614
barbital	C8 H12 N2 O3	184.085	1.847	359734			5	17	13	PreferredMS2	110303.101291395; 165224.478375695	71.2092056554429; 50.0508084672266	0.668	-0.58	0.0619792
[Similar to: Obscurolide A1; ΔMass: 107.0395 Da]		184.071	2.918	148952			5	12	9	PreferredMS2	98086.2822803332; 52470.1306298249	41.9348475374975; 39.5554043838064	1.869	0.9	0.0620984
[Similar to: Amidosulfuron; ΔMass: 112.0024 Da]	C7 H15 N O5 S2	257.039	1.046	103600			5	19	16	PreferredMS2	15037.4593725923; 7213.94460963848	107.820647603325; 80.7215323835756	2.084	1.06	0.0622689
[Similar to: 18-β-Glycyrrhetinic acid; ΔMass: 42.1350 Da]	C21 H32 O9	428.205	15.886	233395			5	12	11	PreferredMS2	906.266868334333; 19414.5215909688	342.534926813986; 126.145051239309	0.047	-4.42	0.0622694
N-caproylglycine	C8 H15 N O3	173.105	5.534	502989	Tropane, piperidine and pyridine alkaloid biosynthesis;Other		5	14	11	PreferredMS2	16733.7129031722; 11571.3330255509	165.136772685222; 82.7581918387053	1.446	0.53	0.062659
3,4-dihydroxystyrene	C8 H8 O2	136.052	3.565	84999	Metabolic pathways;Biosynthesis of secondary metabolites;Microbial metabolism in diverse environments;Biosynthesis of plant secondary metabolites;Degradation of aromatic compounds;Phenylalanine metabolism;Biosynthesis of alkaloids derived from shikimate pathway;Phenylpropanoid biosynthesis;Tyrosine metabolism;Isoquinoline alkaloid biosynthesis;Other	Anaerobic aromatic compound degradation (Thauera aromatica);Other	5	19	16	PreferredMS2	6901.53893703547; 15361.5468211758	109.846263744617; 104.607946967829	0.449	-1.15	0.0626816
	C6 H3 N3 O6	213.001	4.072	239886			5	7	6	PreferredMS2	15193.0327929611; 100874.874317234	125.842071548505; 72.2855428172933	0.151	-2.73	0.0630626
[Similar to: Creatinine; ΔMass: -136.0383 Da]	C8 H15 N3 O6	249.097	1.176	156264			5	10	9	PreferredMS2	88925.4242392324; 43675.5527498236	50.8633019529644; 57.841857509871	2.036	1.03	0.0635269
[Similar to: 2-Amino-5-isopentyl-6-methylpyrimidin-4-ol; ΔMass: -176.0321 Da]	C16 H25 N3 O7	371.169	3.858	151228			5	12	10	PreferredMS2	496.781273025464; 262.345061392752	318.554039636842; 182.537730904094	1.894	0.92	0.0635729
4-Pyridoxic acid	C8 H9 N O4	183.053	2.657	18374244	Metabolic pathways;Microbial metabolism in diverse environments;Biosynthesis of antibiotics;Other		5	16	13	PreferredMS2	519753.580777336; 287454.869960063	215.593168868532; 73.9634814566414	1.808	0.85	0.0636782
Pyrogallol	C6 H6 O3	126.032	3.438	139555	Metabolic pathways;Microbial metabolism in diverse environments;Biosynthesis of antibiotics;Aminobenzoate degradation;Other		5	21	13	PreferredMS2	12886.3242427682; 9782.67518476968	159.174735813625; 37.4784645472929	1.317	0.4	0.0643978
3-Hydroxy-3-[(3-methylbutanoyl)oxy]-4-(trimethylammonio)butanoate	C12 H23 N O5	261.158	2.83	415236			5	11	9	PreferredMS2	241809.58907575; 154649.210870222	39.2428366144097; 38.3721011596488	1.564	0.64	0.0657431
[Similar to: Sesamin; ΔMass: 6.0473 Da]	C14 H13 N4 O5 P	348.063	8.056	916928			5	17	14	PreferredMS2	632014.665595692; 557442.460020562	16.4065530505041; 38.1193292540589	1.134	0.18	0.0662468
Zalcitabine	C9 H13 N3 O3	211.096	1.211	2507624	Other		5	16	11	PreferredMS2	1134195.90264631; 678186.495864545	50.5328639617667; 39.9831461641329	1.672	0.74	0.0664148
3-Acetyl-7-methyl-1,4,5,6,7,7a-hexahydro-2H-pyrrolo[3,2-b]pyridin-2-one	C10 H14 N2 O2	194.105	12.085	110566	Microbial metabolism in diverse environments;Other		5	11	7	PreferredMS2	6221.87738282317; 14388.1956550787	185.367530969884; 94.7161703666758	0.432	-1.21	0.0666361
[Similar to: N-Acetylneuraminic acid; ΔMass: 31.0666 Da]	C9 H14 N2 O4 S2	278.039	7.069	104459			5	9	7	PreferredMS2	2630.96657317214; 3298.74648763374	105.276894181784; 205.979994113543	0.798	-0.33	0.0667838
S-(-)-Cathinone	C9 H11 N O	149.084	6.538	157472	Metabolic pathways;Phenylalanine metabolism;Biosynthesis of alkaloids derived from shikimate pathway;2-Oxocarboxylic acid metabolism;Other		5	9	4	PreferredMS2	5639.34511596561; 44054.1582319144	135.552692981073; 79.7871944651259	0.128	-2.97	0.0678175
[Similar to: Sesamolin; ΔMass: -762.2307 Da]		1132.34	8.061	367962			5	18	16	OtherMS2	252798.264270416; 217498.856974785	25.5223213357426; 43.4976844920529	1.162	0.22	0.0683787
(9cis)-O~15~-[(2S,3R,4R,5S,6R)-6-Carboxy-3,4,5-trihydroxytetrahydro-2H-pyran-2-yl]-2-oxoretinoic acid	C26 H34 O9	490.221	15.216	140018	Biosynthesis of secondary metabolites;Other		5	12	9	PreferredMS2	350.586523282969; 473.291068036174	231.224489557507; 216.995287500642	0.741	-0.43	0.068662
4-Aminophenol	C6 H7 N O	109.053	1.456	1120375	Microbial metabolism in diverse environments;Aminobenzoate degradation;Tryptophan metabolism		5	18	14	PreferredMS2	5440.66816698897; 293816.922469084	158.417235467287; 69.454388244826	0.019	-5.75	0.0689675
	C8 H15 O3 P3 S	283.996	4.794	357433			5	17	14	PreferredMS2	10598.3747990909; 26885.1698074239	264.309351306427; 114.87722038442	0.394	-1.34	0.0700392
[Similar to: (2E,8S,10R)-10,11-Dihydroxy-6-(methoxymethyl)-1,10-dimethyl-5-oxo-4,14-dioxatricyclo[9.2.1.03,7]tetradeca-2,6-dien-8-yl methacrylate; ΔMass: 2.0546 Da]	C15 H16 N6 O7	392.108	17.721	413740			5	18	16	PreferredMS2	1612.86047461024; 6874.19006339256	263.155128847974; 149.66666123098	0.235	-2.09	0.0701825
L-Pyroglutamic acid	C5 H7 N O3	129.043	3.388	206332	Metabolic pathways;Arginine and proline metabolism;Other	Superpathway of butirocin biosynthesis;Other	5	18	13	PreferredMS2	14758.3194462543; 2700.96361363879	165.141507891422; 156.587651305066	5.464	2.45	0.0713046
Apiol	C12 H14 O4	222.089	18.042	488653	Metabolic pathways;Biosynthesis of secondary metabolites;Phenylpropanoid biosynthesis;Ubiquinone and other terpenoid-quinone biosynthesis		5	16	10	PreferredMS2	28542.9613311697; 17039.6609972392	143.751196528431; 58.9552855160928	1.675	0.74	0.0715159
[Similar to: Tributyl phosphate; ΔMass: -62.0028 Da]	C14 H25 N4 O3 P	328.168	18.323	83841	Biosynthesis of secondary metabolites;Other		5	12	7	PreferredMS2	922.38166362039; 19034.7940892827	159.596057165165; 75.9529736083602	0.048	-4.37	0.0715226
N-Acetyl-L-phenylalanine	C11 H13 N O3	207.09	7.15	248283	Phenylalanine metabolism		5	18	12	PreferredMS2	676.479480280579; 3251.15776323096	160.159000420967; 289.910650932501	0.208	-2.26	0.0717611
[Similar to: (1R,3R,6R,8S,9R,11R,12R,13S,16R)-6,9,12,17-Tetrahydroxy-16-methyl-8-(2-methyl-2-propanyl)-2,4,14,19-tetraoxahexacyclo[8.7.2.01,11 03,7 07,11 013,17]nonadecane-5,15,18-trione; ΔMass: 74.0756 Da]	C12 H10 N6 O8	366.056	5.083	377345	Metabolic pathways;Biosynthesis of secondary metabolites;Biosynthesis of antibiotics;Biosynthesis of plant secondary metabolites;Other	Superpathway of histidine, purine, and pyrimidine biosynthesis;Other	5	14	13	PreferredMS2	52255.2224259798; 97888.0583597027	80.6741972356998; 79.8162457675294	0.534	-0.91	0.0724416
[Similar to: Tacrolimus; ΔMass: 299.2482 Da]	C23 H32 N6 O7	504.234	14.027	125190			5	17	16	PreferredMS2	276.592836710232; 19167.1573550267	178.901479074687; 78.2489151013055	0.014	-6.11	0.0727523
[Similar to: Methyl 5-[({[(4-chloroanilino)carbonyl]oxy}imino)methyl]-1-(2,4-difluorophenyl)-1H-pyrazole-4-carboxylate; ΔMass: 131.0505 Da]	C9 H10 N3 O5 P S	303.009	3.389	143606			5	17	14	PreferredMS2	15453.3235855547; 1824.41756326799	137.865859684627; 145.100231731425	8.47	3.08	0.0730037
		247.875	0.748	63038			5	11	8	NoMSn	42063.8926675695; 30444.5602970299	28.215362059141; 40.109495648018	1.382	0.47	0.0731683
	C5 H9 N O4 S2	210.997	1.107	266630			5	16	10	PreferredMS2	129672.745456712; 34772.2316689492	64.9375985735386; 102.972483928596	3.729	1.9	0.0745579
Isovanillic acid	C8 H8 O4	168.042	5.084	149702	Metabolic pathways;Microbial metabolism in diverse environments;Biosynthesis of antibiotics;Degradation of aromatic compounds;Phenylalanine metabolism;Aminobenzoate degradation;Tyrosine metabolism;Ubiquinone and other terpenoid-quinone biosynthesis;Other	Superpathway of aromatic compound degradation via 2-oxopent-4-enoate;Superpathway of aromatic compound degradation via 3-oxoadipate;Other	5	14	12	PreferredMS2	20700.038041331; 35040.3147742554	84.7425538922751; 82.1548632033272	0.591	-0.76	0.0750326
[Similar to: Ergosinine; ΔMass: 381.2053 Da]	C8 H10 N2 O2	166.074	8.115	162457			5	18	15	PreferredMS2	7304.5895947811; 29512.8418531642	137.907996784395; 110.523046843934	0.248	-2.01	0.075681
N6-Acetyl-L-lysine	C8 H16 N2 O3	188.116	1.075	829002	Other	Superpathway of L-lysine degradation	5	14	11	PreferredMS2	526268.477493756; 410881.336670364	27.0941450336365; 30.2056994388103	1.281	0.36	0.07582
METHYLDOPA, D-	C10 H13 N O4	211.084	1.417	572995			5	15	8	PreferredMS2	1846.34797324114; 12357.0929193658	215.014773140481; 245.193800303643	0.149	-2.74	0.0759124
6-Oxo-2-piperidinecarboxylic acid	C6 H9 N O3	143.058	2.626	2049057	Biosynthesis of antibiotics		5	12	11	PreferredMS2	30157.6607283473; 354219.719842278	232.574166055147; 92.7106649367917	0.085	-3.55	0.0764842
butalbital	C11 H16 N2 O3	224.116	1.127	302672			5	20	16	PreferredMS2	63882.3655118381; 105104.599973818	71.303523679333; 57.2213688425838	0.608	-0.72	0.0765549
[Similar to: (1S,7S,8S,9R,10S,11S,13S,16S)-6,9,12,17-Tetrahydroxy-16-methyl-8-(2-methyl-2-propanyl)-2,4,14,19-tetraoxahexacyclo[8.7.2.01,11 03,7 07,11 013,17]nonadecane-5,15,18-trione; ΔMass: 74.0755 Da]	C12 H10 N6 O8	366.056	3.992	161586	Metabolic pathways;Biosynthesis of secondary metabolites;Biosynthesis of antibiotics;Biosynthesis of plant secondary metabolites;Other	Superpathway of histidine, purine, and pyrimidine biosynthesis;Other	5	12	9	PreferredMS2	24567.5810644181; 48127.8016978779	81.5606493926594; 80.2203278196176	0.51	-0.97	0.0775599
	C19 H33 N O4	339.241	18.08	96019			5	7	7	NoMSn	28418.0601109809; 19575.2098897079	63.8089857577045; 72.7555843970388	1.452	0.54	0.0776095
[Similar to: Penciclovir; ΔMass: -74.9477 Da]	C11 H12 N4 O8	328.065	1.036	187168			4	20	0	PreferredMS2	2796.28639094717; 2397.19843157748	271.266494334282; 30.9789997914026	1.166	0.22	0.0778714
[Similar to: (3β,5ξ,9ξ)-28-Hydroxy-28-oxoolean-12-en-3-yl 3-O-β-D-galactopyranosyl-α-D-glucopyranosiduronic acid; ΔMass: 522.3932 Da]	C9 H15 N4 P3	272.052	3.345	153235			5	7	7	PreferredMS2	102044.296100562; 78061.0852865547	27.7495268415886; 21.6592854474054	1.307	0.39	0.0788973
[Similar to: 2-Chloro-3-(octylamino)-1,4-dihydronaphthalene-1,4-dione; ΔMass: -14.9325 Da]	C12 H10 N6 O6	334.066	10.096	200840			5	11	10	PreferredMS2	17817.0295951442; 8041.05014360385	142.916532769701; 105.135180295398	2.216	1.15	0.0793093
N-Acetylvaline	C7 H13 N O3	159.089	0.913	10768357	Tropane, piperidine and pyridine alkaloid biosynthesis;Other	Superpathway of L-lysine degradation	5	15	10	PreferredMS2	215470.199474793; 2948661.73024069	216.028993406574; 99.5703072230558	0.073	-3.77	0.0800108
Tiglylcarnitine	C12 H21 N O4	243.147	7.041	329654	Other		5	6	6	PreferredMS2	232027.503933347; 145631.162355824	35.1791618758805; 33.7411290771573	1.593	0.67	0.0803717
trans-Zeatin	C10 H13 N5 O	219.112	2.709	206280	Metabolic pathways;Biosynthesis of secondary metabolites;Biosynthesis of plant secondary metabolites;Other		5	10	9	PreferredMS2	3691.32119042483; 20320.4115399955	154.594330243607; 123.727446891485	0.182	-2.46	0.0806049
	C7 H10 N2 O P2 S	231.998	0.791	107224			5	18	17	NoMSn	31818.9740215729; 17425.2195890074	71.5993298309515; 71.5443976695306	1.826	0.87	0.0810691
Indane	C9 H10	118.078	17.798	289438			5	10	9	PreferredMS2	3458.67592889193; 3292.94467700366	282.100045473369; 80.7470358146875	1.05	0.07	0.0811148
[Similar to: Telmisartan; ΔMass: 36.0559 Da]	C22 H31 N4 O4 P S	478.181	18.121	165111			4	19	18	PreferredMS2	4101.49497335803; 1966.84724801715	255.359962940998; 192.420866263465	2.085	1.06	0.0813085
[Similar to: 3,4-Dimethoxyphenyl 6-O-pentopyranosylhexopyranoside; ΔMass: 254.1696 Da]	C5 H6 O6 S	193.988	1.81	162427			5	7	6	PreferredMS2	13515.9848000945; 18607.4571660663	99.4691397303349; 120.115391898445	0.726	-0.46	0.0820122
[Similar to: Methyl 1-(hexopyranosyloxy)-5-hydroxy-7-(hydroxymethyl)-1,4a,5,7a-tetrahydrocyclopenta[c]pyran-4-carboxylate; ΔMass: 36.0574 Da]	C16 H16 O10	368.074	11.653	159349			5	16	13	PreferredMS2	1864.1729236669; 3383.95839932309	95.8659233939455; 263.946403160241	0.551	-0.86	0.0822364
[Similar to: Butroxydim; ΔMass: 84.1458 Da]	C13 H17 N O8	315.095	1.204	83142			5	10	9	PreferredMS2	5068.60002209939; 20440.5023844826	156.096418150178; 75.5856431063513	0.248	-2.01	0.0822417
[Similar to: Efavirenz; ΔMass: 76.0169 Da]	C8 H6 N3 O4 P	239.011	4.073	328663			5	18	14	PreferredMS2	18138.3407144305; 120652.79380729	127.671582592357; 72.9947580122158	0.15	-2.73	0.0828226
2-Aminoacetophenone	C8 H9 N O	135.068	8.049	229406	Biosynthesis of secondary metabolites;Microbial metabolism in diverse environments;Phenylalanine metabolism;2-Oxocarboxylic acid metabolism;Other		5	23	18	PreferredMS2	131865.135917386; 89918.6396058284	35.1149627545958; 67.970248473654	1.466	0.55	0.0830847
Doxazosin	C23 H25 N5 O5	451.184	17.959	1316320			5	13	8	PreferredMS2	20544.2577009573; 13724.9372891473	203.052491070549; 139.864534945913	1.497	0.58	0.0831505
3-(1-hydroxyethyl)-2,3,6,7,8,8a-hexahydropyrrolo[1,2-a]pyrazine-1,4-dione	C9 H14 N2 O3	198.101	3.281	683366			5	14	11	PreferredMS2	131831.031387983; 287562.917243489	78.4615391509147; 50.4828352752723	0.458	-1.13	0.0832177
[Similar to: (1-{[3,5-Bis(trifluoromethyl)phenyl]sulfonyl}piperidin-4-yl)(phenyl)methanone; ΔMass: 227.1311 Da]	C4 H2 N2 O8 S	237.952	1.812	109144			5	14	9	PreferredMS2	11753.5604407696; 13726.6232375809	92.0948493048327; 105.079598469054	0.856	-0.22	0.0839507
Panthenol	C9 H19 N O4	205.131	3.142	1652787	Other		4	14	11	PreferredMS2	627.798435924511; 525.032923896552	381.47670285337; 10.8010529071057	1.196	0.26	0.0840976
5-Nitro-o-toluidine	C7 H8 N2 O2	152.059	2.525	7542029	Metabolic pathways;Microbial metabolism in diverse environments;Other		5	16	12	PreferredMS2	279821.144026973; 189697.35234028	211.056489288519; 49.0498612845599	1.475	0.56	0.0843588
Hypoxanthine	C5 H4 N4 O	136.039	3.343	117539	Metabolic pathways;Other	Other	5	19	13	PreferredMS2	59891.2196908585; 48603.4577097633	39.5645169664317; 25.2393212840301	1.232	0.3	0.0845446
Propylparaben	C10 H12 O3	180.079	17.894	168892	Metabolic pathways;Biosynthesis of secondary metabolites;Phenylpropanoid biosynthesis;Biosynthesis of phenylpropanoids;Other		5	29	19	PreferredMS2	70282.5073526058; 60294.5943142678	37.6898199358217; 21.7526094966779	1.166	0.22	0.0845886
D-ribosylnicotinate	C11 H13 N O6	255.074	1.227	629803			5	18	13	PreferredMS2	3378.18010537848; 2258.65013982362	268.805450459127; 39.3873669964045	1.496	0.58	0.0847838
Guvacine	C6 H9 N O2	127.063	0.918	10959761	Metabolic pathways;Biosynthesis of secondary metabolites;Biosynthesis of plant secondary metabolites;Tropane, piperidine and pyridine alkaloid biosynthesis;Other	Superpathway of L-lysine degradation	5	15	10	PreferredMS2	223163.544660363; 2980047.50915274	211.538099205282; 99.5040305896916	0.075	-3.74	0.0851085
[Similar to: trans-Aconitic acid; ΔMass: -39.0109 Da]	C8 H7 N O6	213.027	2.912	305338			5	15	11	PreferredMS2	25287.1041491938; 46949.4265915487	96.8632954562961; 97.5124239599096	0.539	-0.89	0.0852725
sec-Butyl 6-O-[(2R,3R,4R)-3,4-dihydroxy-4-(hydroxymethyl)tetrahydro-2-furanyl]-D-glucopyranoside	C15 H28 O10	368.169	1.85	261327			5	15	13	OtherMS2	86530.0879602136; 114152.096367112	69.1783450838532; 48.6400593419616	0.758	-0.4	0.0853589
1-Deoxy-L-mannitol	C6 H14 O5	166.084	0.898	555381			5	17	17	PreferredMS2	115551.372574101; 139221.388214172	40.9246923574564; 66.497945001858	0.83	-0.27	0.0855278
Inosine	C10 H12 N4 O5	268.081	2.057	6353128	Metabolic pathways;Other	Other	5	13	11	PreferredMS2	100108.50458196; 78024.6247991764	263.445778842211; 56.8161625728181	1.283	0.36	0.0855684
Hinokitiol glucoside	C16 H22 O7	326.136	17.845	627335			5	7	5	PreferredMS2	133143.192735939; 26941.6598802473	106.827823396713; 106.520328815476	4.942	2.31	0.0862157
[Similar to: Sesamin; ΔMass: 5.0621 Da]	C13 H13 N5 O3 P2	349.048	8.056	167297			5	25	11	PreferredMS2	95462.2865959413; 98719.6224039504	24.7096257695099; 43.4448124868004	0.967	-0.05	0.0865255
	C5 H5 N7	163.061	3.464	80235			5	8	7	PreferredMS2	748.964713582545; 3334.28681072529	142.593504165332; 189.888974624798	0.225	-2.15	0.0870916
[Similar to: Fenitrothion; ΔMass: 26.9472 Da]	C10 H10 N4 O4	250.07	3.344	293724			5	9	8	PreferredMS2	181788.59645321; 139984.256549927	30.6565894748449; 22.5989043190914	1.299	0.38	0.0871791
[Similar to: Chlortetracycline; ΔMass: 90.0827 Da]	C14 H9 N6 O6 P	388.032	5.521	172431			5	26	19	PreferredMS2	29581.2464145369; 44298.5328457138	74.2722124437493; 77.9335506674634	0.668	-0.58	0.0889592
Ricinine	C8 H8 N2 O2	164.059	2.761	87683			5	18	14	PreferredMS2	46983.3774373124; 38982.6711669267	34.1345647641838; 23.17736156884	1.205	0.27	0.0890393
asp-ser	C7 H12 N2 O6	220.069	0.816	152781			5	17	13	NoMSn	47290.954661843; 36492.8053674495	60.6021032226808; 42.8073208131245	1.296	0.37	0.0891259
N-Acetylputrescine	C6 H14 N2 O	130.111	0.946	319864	Metabolic pathways;Arginine and proline metabolism		5	16	13	PreferredMS2	211093.510495071; 160695.140940292	28.484226839599; 38.0711241273068	1.314	0.39	0.0892155
indol-2-one	C8 H5 N O	131.037	6.243	650927			5	23	19	PreferredMS2	247531.352231353; 170259.540634725	52.0936336400336; 71.6168795750681	1.454	0.54	0.0899527
[Similar to: Piperanine; ΔMass: -176.0318 Da]	C24 H25 N5 O5	463.184	18.091	695894			5	13	11	PreferredMS2	122992.062633938; 78485.326548503	96.0085013190037; 118.557064475143	1.567	0.65	0.0911641
	C15 H7 N8 O4 P	394.032	4.081	138413			5	20	17	OtherMS2	668.195720760775; 23161.0713887977	163.295378346466; 109.288261356753	0.029	-5.12	0.0912136
	C6 H9 N O6 P2	252.99	4.071	310529			5	16	14	PreferredMS2	19707.5927911486; 104756.737915705	126.778280916431; 74.3555125444013	0.188	-2.41	0.0916246
[Similar to: N-Phenylacetylglutamine; ΔMass: -6.0468 Da]	C13 H22 N2 O4	270.158	15.358	434997			5	10	9	PreferredMS2	90424.9371370795; 49787.0288983369	99.7512159578951; 97.2156434834829	1.816	0.86	0.0917549
(4S)-4-[(2E,4Z)-2,4-Decadienoyloxy]-4-(trimethylammonio)butanoate	C17 H29 N O4	311.21	17.796	723766			5	8	7	PreferredMS2	108626.232255578; 49883.5555203853	124.793809521097; 73.0048817941313	2.178	1.12	0.0917697
	C14 H9 N4 O7 P	376.022	4.074	402281			5	21	19	PreferredMS2	1458.68650380808; 75557.3863496647	165.158200411585; 107.510499039663	0.019	-5.69	0.0919648
[Similar to: Efavirenz; ΔMass: 72.0220 Da]	C6 H5 N5 O4 S	243.005	4.075	171805			5	22	17	PreferredMS2	10260.8514591131; 69599.5205800045	126.76680316991; 71.37987931694	0.147	-2.76	0.0920156
Linamarin	C10 H17 N O6	247.105	1.206	179191	Biosynthesis of secondary metabolites;Other	Other	5	17	15	PreferredMS2	116243.792190793; 86759.7473284931	29.649658058901; 39.4047540847111	1.34	0.42	0.0921479
	C7 H10 N4 O4 S	246.042	2.921	72212			5	23	17	PreferredMS2	45016.4369989591; 23777.1183119099	42.321370058656; 44.7211696330189	1.893	0.92	0.0926017
Fasoracetam	C10 H16 N2 O2	196.121	8.395	167621			5	10	8	PreferredMS2	31654.7546117738; 51659.4600814767	101.272208365611; 43.9368669913882	0.613	-0.71	0.0926407
[Similar to: Fenoxaprop-ethyl; ΔMass: 90.0715 Da]	C8 H6 N3 O6 P	271	4.075	461007			5	17	15	PreferredMS2	24852.1603281618; 165010.349829284	128.645287606669; 74.9329121855779	0.151	-2.73	0.0927173
Cyclopentanone, 2-(2-octenyl)-	C13 H22 O	194.167	17.871	64929			5	23	22	PreferredMS2	1892.26569551934; 1330.30154449792	232.374337002231; 69.6981692780351	1.422	0.51	0.0927646
[Similar to: Ceftiofur; ΔMass: 326.0129 Da]		197.016	4.077	134139			5	19	16	PreferredMS2	659.764767666997; 23076.8434278206	164.258349380041; 108.241212449278	0.029	-5.13	0.092916
[Similar to: N8-Acetylspermidine; ΔMass: 17.1129 Da]	C4 H6 N6 O2	170.056	5.706	112968			5	16	13	PreferredMS2	13236.8152878605; 6183.25725070506	116.78104677509; 180.430979813956	2.141	1.1	0.0931999
Trigonelline	C7 H7 N O2	137.048	1.104	33055559	Metabolic pathways;Biosynthesis of secondary metabolites;Microbial metabolism in diverse environments;Biosynthesis of antibiotics;Biosynthesis of plant secondary metabolites;Degradation of aromatic compounds;Biosynthesis of amino acids;Biosynthesis of alkaloids derived from shikimate pathway;Aminobenzoate degradation;Biosynthesis of phenylpropanoids;Tryptophan metabolism;Other	Superpathway of aromatic compound degradation via 2-oxopent-4-enoate;Superpathway of chorismate metabolism;Anaerobic aromatic compound degradation (Thauera aromatica);Superpathway of aromatic compound degradation via 3-oxoadipate;Superpathway of aromatic amino acid biosynthesis;L-tryptophan degradation XI (mammalian, via kynurenine);Other	5	17	15	PreferredMS2	7130469.63100767; 13880921.2706768	90.5619335470496; 52.3786782942251	0.514	-0.96	0.0933222
Captopril	C9 H15 N O3 S	217.074	5.527	195989	Tryptophan metabolism		5	10	8	PreferredMS2	1444.8238271403; 30987.8113920345	202.124686732685; 94.8897891930601	0.047	-4.42	0.0933461
Artemisinin	C15 H22 O5	264.136	17.73	243535	Metabolic pathways;Biosynthesis of secondary metabolites;Biosynthesis of antibiotics;Biosynthesis of plant secondary metabolites;Other	Other	5	17	14	PreferredMS2	116998.294034762; 80919.1907286276	49.1906390529321; 59.0182560195	1.446	0.53	0.093894
Cinnamic acid	C9 H8 O2	148.052	2.607	287647	Metabolic pathways;Biosynthesis of secondary metabolites;Microbial metabolism in diverse environments;Biosynthesis of plant secondary metabolites;Degradation of aromatic compounds;Phenylalanine metabolism;Biosynthesis of alkaloids derived from shikimate pathway;Phenylpropanoid biosynthesis;Biosynthesis of phenylpropanoids;Ubiquinone and other terpenoid-quinone biosynthesis;Other	Superpathway of scopolin and esculin biosynthesis;Benzoate biosynthesis I (CoA-dependent, ss-oxidative);Benzoate biosynthesis III (CoA-dependent, non-ss-oxidative);Other	4	14	10	PreferredMS2	5098.5508501139; 6856.21810279167	47.4773827423214; 261.734999622335	0.744	-0.43	0.0952357
[Similar to: Fenoxaprop-ethyl; ΔMass: 136.0768 Da]	C5 H9 N O5 P2	224.995	4.074	703659			5	25	20	PreferredMS2	36098.7635065525; 248261.259777606	130.273649041967; 74.2347115983342	0.145	-2.78	0.0952593
	C18 H3 N9 O4	409.032	6.241	156348			5	26	21	PreferredMS2	72275.300238829; 37682.0225351445	44.6228655688837; 67.0041781919628	1.918	0.94	0.0952933
[Similar to: 2,5a,11,11,13a-Pentamethyl-5a,6,6a,13a,13b,13c-hexahydro-9H-spiro[furo[4,3,2-ij]pyrano[4',3':4,5]cyclohepta[1,2-f]isochromene-7,2'-oxirane]-1,5,9,13(2H,3aH,11H)-tetrone; ΔMass: 121.0053 Da]	C17 H23 N O5	321.157	11.284	416678			5	6	5	PreferredMS2	552.840419623552; 2204.59890205971	135.823314662704; 317.699954537124	0.251	-2	0.0953947
Dihydroxyindole	C8 H7 N O2	149.048	6.243	749053	Metabolic pathways;Biosynthesis of secondary metabolites;Tyrosine metabolism;Tryptophan metabolism;Other	Other	5	21	18	PreferredMS2	281431.831602694; 199839.2095631	52.3365908842584; 72.1335174847142	1.408	0.49	0.096029
5-Nitro-o-toluidine	C7 H8 N2 O2	152.059	3.54	27524782	Metabolic pathways;Microbial metabolism in diverse environments;Other		5	10	7	PreferredMS2	2026896.87258021; 1372664.92724755	181.593664073432; 32.0616121481106	1.477	0.56	0.0968005
	C10 H17 N3 O7	291.106	0.902	87795			5	16	13	NoMSn	40921.9978546535; 30644.3289666085	50.6532598050074; 32.5168642331436	1.335	0.42	0.0973048
3-(Sulfooxy)-L-tyrosine	C9 H11 N O7 S	277.025	1.352	449663			5	15	14	PreferredMS2	988.902623685533; 2850.81688693241	88.9897696131055; 329.828592545719	0.347	-1.53	0.0976517
Lotaustralin	C11 H19 N O6	261.121	2.268	629242	Biosynthesis of secondary metabolites;Other	Other	5	17	15	PreferredMS2	260456.746210805; 196464.296442101	43.8601229838669; 29.3475406429393	1.326	0.41	0.0978512
4-Nitrosobiphenyl	C12 H9 N O	183.068	1.192	114192	Other		5	18	15	PreferredMS2	17589.9990467573; 14898.860015621	94.0947828285421; 62.2809635943393	1.181	0.24	0.0982487
L-Theanine	C7 H14 N2 O3	174.1	1.092	226115	Metabolic pathways;Biosynthesis of secondary metabolites;Biosynthesis of antibiotics;Biosynthesis of amino acids;2-Oxocarboxylic acid metabolism;Other	Other	5	5	5	PreferredMS2	35054.0861662592; 17179.6857520971	106.345365347454; 102.010694247713	2.04	1.03	0.0991291
[Similar to: 8-[(1E)-3-Hydroxy-1-buten-1-yl]-1,5-dimethyl-6-oxabicyclo[3.2.1]octane-3,8-diol; ΔMass: -61.9276 Da]	C12 H16 O9	304.079	5.522	1060464			5	12	11	PreferredMS2	170982.263970412; 281924.772718976	75.9976163719489; 77.443658376152	0.606	-0.72	0.0992023
Isonicotinic acid 1-oxide	C6 H5 N O3	139.027	1.891	75880010	Microbial metabolism in diverse environments;Aminobenzoate degradation;Other	Other	5	15	9	PreferredMS2	8308.55835815586; 6498.3458111353	282.399518495598; 53.354009457352	1.279	0.35	0.101475
(4S)-4-[(11-Carboxyundecanoyl)oxy]-4-(trimethylammonio)butanoate	C19 H35 N O6	373.246	17.876	84992			5	14	4	PreferredMS2	18000.5239250566; 11669.3861617997	91.5349500919799; 69.8907134772935	1.543	0.63	0.101521
[Similar to: 5-(2-Naphthyl)thieno[2,3-d]pyrimidin-4-ol; ΔMass: 54.0242 Da]	C5 H8 N2 O8	224.027	0.824	125633			5	19	16	PreferredMS2	15956.1620870487; 32787.0306717832	86.1688617397072; 70.8402828320673	0.487	-1.04	0.10212
	C13 H10 N4 O10	382.039	4.074	176572			5	17	16	PreferredMS2	230.986065957921; 17389.6847480649	185.068582296101; 140.734077834458	0.013	-6.23	0.102207
β-Asarone	C12 H16 O3	208.11	18.095	182099			5	21	12	PreferredMS2	100109.22825285; 41278.518891906	55.8758844608635; 53.4108495550725	2.425	1.28	0.102219
[Similar to: Soyasaponin I; ΔMass: 594.4368 Da]	C13 H12 N6 O6	348.082	15.601	219127			5	17	13	PreferredMS2	10996.8664990528; 44252.6666559298	132.468031713264; 93.5109934157716	0.249	-2.01	0.102284
2-Acrylamido-2-methyl-1-propane sulfonic acid	C7 H13 N O4 S	207.057	1.606	845995	Other		5	13	12	PreferredMS2	105430.408237803; 86098.6818476732	118.094256526316; 56.1336129136782	1.225	0.29	0.102508
Edoxudine	C11 H16 N2 O5	256.106	2.867	560776			5	13	10	PreferredMS2	278953.156308586; 248423.613269865	44.2266862452142; 31.521182887525	1.123	0.17	0.102532
ile-ala	C9 H18 N2 O3	202.132	1.227	3399633			5	16	13	PreferredMS2	1265437.23112082; 900878.330210216	56.3144707094117; 40.0892748073387	1.405	0.49	0.103616
[Similar to: N-2-(4-{[(2,6-Dimethoxy-4-pyrimidinyl)amino]sulfonyl}phenyl)-2-furamide; ΔMass: 24.0070 Da]	C12 H16 N2 O12	380.072	7.965	180706			5	16	13	PreferredMS2	5908.14857373892; 24882.7079942544	212.878503743645; 129.265774091702	0.237	-2.07	0.104832
3-Hydroxyanthranilic acid	C7 H7 N O3	153.043	1.318	85942	Metabolic pathways;Microbial metabolism in diverse environments;Biosynthesis of antibiotics;Aminobenzoate degradation;Tryptophan metabolism;Other	L-tryptophan degradation XI (mammalian, via kynurenine);Other	5	24	19	PreferredMS2	8789.05907724819; 17478.066461496	134.642358022624; 91.3577264264972	0.503	-0.99	0.105325
		195.861	0.756	553617			5	15	11	PreferredMS2	239535.255403248; 216199.411325804	40.3627093253029; 58.6831745942485	1.108	0.15	0.105682
[Similar to: Kanosamine; ΔMass: -54.9922 Da]	C5 H10 N6 O5	234.072	0.798	71946			3	11	10	PreferredMS2	1585.79251959945; 1370.95260829913	281.419439339739; 14.3831951579588	1.157	0.21	0.105691
	C4 H8 N4 O6 P2	269.991	1.063	269299			5	16	10	PreferredMS2	206134.300007999; 190871.527061392	17.901658848629; 20.5420929410622	1.08	0.11	0.106655
Trifluoromethyl-bismethyl ketone	C5 H7 F3 O	140.045	2.182	1167126			5	17	11	PreferredMS2	384336.810205585; 301473.560554591	50.9302970803631; 30.4816043804299	1.275	0.35	0.107058
4-Aminophenol	C6 H7 N O	109.053	1.608	286213	Microbial metabolism in diverse environments;Aminobenzoate degradation;Tryptophan metabolism		5	16	12	PreferredMS2	4829.72805602182; 78152.7845186398	152.634586742355; 80.1194395031909	0.062	-4.02	0.107351
Ecgonine	C9 H15 N O3	185.105	1.218	3413490	Tropane, piperidine and pyridine alkaloid biosynthesis		5	16	13	PreferredMS2	1281183.37931145; 909538.546887251	55.7904357415461; 39.1147145271919	1.409	0.49	0.107897
Asparaginyl-4-hydroxyproline	C9 H15 N3 O5	245.101	0.883	178442			5	15	14	NoMSn	61027.6271074504; 38821.3731155574	67.935038799531; 64.3486283441066	1.572	0.65	0.108287
		315.82	0.76	76363			5	19	17	NoMSn	40907.3175590969; 21569.1517287083	50.3233941113084; 90.9771459180213	1.897	0.92	0.108484
	C14 H7 N6 O4 P	354.026	6.502	135706			5	20	16	PreferredMS2	13774.8005399622; 9971.95262352431	122.747606904432; 91.1139573426258	1.381	0.47	0.108684
Pyridoxal	C8 H9 N O3	167.058	1.135	504618	Metabolic pathways;Biosynthesis of secondary metabolites;Microbial metabolism in diverse environments;Biosynthesis of antibiotics;Tryptophan metabolism;Other	Other	5	7	6	PreferredMS2	17789.1651633024; 16910.4517085318	201.796974825904; 24.227753809247	1.052	0.07	0.109378
[Similar to: (2E)-2-({[(3aR,4R,6E,9S,10Z,11aS)-9-Acetoxy-6,10-dimethyl-3-methylene-2-oxo-2,3,3a,4,5,8,9,11a-octahydrocyclodeca[b]furan-4-yl]oxy}carbonyl)-2-buten-1-yl (2E)-2-(hydroxymethyl)-2-butenoate; ΔMass: 98.0758 Da]	C17 H20 N6 O6	404.144	18.108	13289120			5	25	20	PreferredMS2	4383.07142152207; 1188.62199885833	368.209556296217; 319.168494906857	3.688	1.88	0.109605
anticapsin	C9 H13 N O4	199.084	2.295	85596	Biosynthesis of antibiotics;Other		5	19	17	PreferredMS2	32122.5410807512; 24307.3876692157	62.2228344824296; 38.9938767989938	1.322	0.4	0.110246
N~6~,N~6~-Dimethyllysine	C8 H18 N2 O2	174.137	0.804	1199827			5	13	10	PreferredMS2	372140.197330999; 516001.705235709	43.6391670352705; 49.2435109839376	0.721	-0.47	0.110433
melevodopa	C10 H13 N O4	211.084	8.677	164754			5	24	21	PreferredMS2	313.2459792931; 569.825904033558	73.6521707674799; 344.20573349393	0.55	-0.86	0.110474
Methyl-L-histidinate	C7 H11 N3 O2	169.085	2.441	282057	Other		5	17	6	PreferredMS2	128524.418271385; 72365.9349208804	55.8300789577912; 65.8487248615565	1.776	0.83	0.110926
6-Oxo-2-piperidinecarboxylic acid	C6 H9 N O3	143.058	2.359	73771	Biosynthesis of antibiotics		5	13	13	PreferredMS2	18071.3926993828; 13019.0264302675	70.9576954960909; 41.1140869729259	1.388	0.47	0.111126
	C6 H2 N6 O	174.029	12.276	1878940			5	22	17	PreferredMS2	4909.03884499309; 1287.70640202595	267.451270365193; 231.846681491474	3.812	1.93	0.112021
N-acetyl-L-2-aminoadipic acid	C8 H13 N O5	203.079	2.353	104466			5	15	13	PreferredMS2	22371.0133502296; 20024.013483244	76.7823177516691; 34.1765195490826	1.117	0.16	0.112134
[Similar to: {(1R,2R)-2-[(2Z)-5-(Hexopyranosyloxy)-2-penten-1-yl]-3-oxocyclopentyl}acetic acid; ΔMass: 85.0230 Da]	C14 H25 N O4 S	303.15	16.248	119397			5	8	7	PreferredMS2	24985.5310376391; 17405.9132978743	79.2086753372656; 87.2007350594149	1.435	0.52	0.112261
3-[(6-Oxodecanoyl)oxy]-4-(trimethylammonio)butanoate	C17 H31 N O5	329.22	16.738	351586			5	16	15	PreferredMS2	170652.180513485; 129584.789544287	52.6086960473039; 33.262442331376	1.317	0.4	0.112735
indol-2-one	C8 H5 N O	131.037	6.52	309677			5	16	9	PreferredMS2	119131.231246073; 79557.2423427252	55.0949248703067; 75.1965773795994	1.497	0.58	0.113212
2-Methoxy-5-nitrophenol	C7 H7 N O4	169.037	4.075	14243633	Microbial metabolism in diverse environments;Biosynthesis of antibiotics;Degradation of aromatic compounds;Other		5	13	11	PreferredMS2	428969.635528694; 3008207.41736866	142.816608277591; 96.7569511924204	0.143	-2.81	0.113481
Pyrrole-2-carboxylic acid	C5 H5 N O2	111.032	1.178	273524	Microbial metabolism in diverse environments;Arginine and proline metabolism;Other	Other	5	18	14	PreferredMS2	3546.44775649088; 44221.5916229874	170.99988456463; 122.109812297649	0.08	-3.64	0.113874
[Similar to: Creatinine; ΔMass: -0.9975 Da]		114.056	0.98	1167622			5	14	13	PreferredMS2	794578.599770427; 715524.127416095	29.4990899910145; 27.7731542089499	1.11	0.15	0.114208
[Similar to: Violacerol II; ΔMass: 0.0026 Da]	C11 H21 O P3	262.082	18.04	254266			5	29	21	PreferredMS2	7045.86556167647; 5628.3161839944	151.538831505933; 153.204008251792	1.252	0.32	0.114786
[Similar to: N-Acetyl-1-aspartylglutamic acid; ΔMass: 85.0341 Da]	C8 H13 N O4 S	219.057	3.387	1674695			5	10	8	PreferredMS2	132776.671056819; 17378.4641266357	157.136268276345; 160.278021613395	7.64	2.93	0.11483
[Similar to: Indole-3-pyruvic acid; ΔMass: -79.9543 Da]	C7 H5 N7 O4 S	283.013	1.365	241894			5	11	8	PreferredMS2	154574.133151019; 119037.821150398	25.4281814224017; 40.6214166473633	1.299	0.38	0.115864
	C7 H15 N P2 S	207.041	0.803	187775			5	17	13	NoMSn	81368.3314765134; 57129.9561894045	36.5046796274279; 61.5686556392026	1.424	0.51	0.116252
2,5-Furandicarboxylic acid	C6 H4 O5	156.006	2.469	1313141	Microbial metabolism in diverse environments;Other		5	18	13	PreferredMS2	120615.075823147; 281201.107446294	89.6391379404571; 92.2559475841694	0.429	-1.22	0.116593
DL-Stachydrine	C7 H13 N O2	143.095	1.295	98793679	Other		5	17	14	PreferredMS2	7536155.2019188; 26544047.8361529	151.285769673605; 91.8753449665699	0.284	-1.82	0.116677
[Similar to: Methyl (3β,8α,9ξ,13α)-3-acetoxy-17-hydroxy-4,4,8,12,16-pentamethyl-15,19-dioxo-6,19-epoxyandrosta-11,16-diene-14-carboxylate; ΔMass: 290.1541 Da]	C7 H10 N6 O2	210.087	14.054	136322			5	16	13	PreferredMS2	35256.6405302085; 23344.3693755429	73.6327995025498; 57.9588477699848	1.51	0.59	0.117245
Aceglutamide	C7 H12 N2 O4	188.079	1.082	3342500	Biosynthesis of antibiotics;Other		5	15	13	PreferredMS2	1296557.59333679; 794062.123934421	37.2452979793991; 74.0536633029672	1.633	0.71	0.117381
Hesperetin	C16 H14 O6	302.079	17.905	1802047	Biosynthesis of antibiotics;Other	Other	5	18	18	PreferredMS2	1081.55122670438; 19527.555817641	364.007882189126; 171.178229970049	0.055	-4.17	0.117748
[Similar to: O1-[3-(Trifluoromethyl)benzoyl]-2-[4-(1,3,4-oxadiazol-2-yl)phenoxy]ethanehydroximamide; ΔMass: 209.1130 Da]	C2 H5 N3 O4 P2	196.976	1.36	83762			5	6	6	PreferredMS2	6023.41110699514; 20048.1609064124	145.874244468349; 98.099630040778	0.3	-1.73	0.11899
Epithienamycin B	C13 H16 N2 O5 S	312.078	6.918	7278916			5	15	13	PreferredMS2	6529.23386626946; 2658.9286887384	189.285815066037; 272.297691534967	2.456	1.3	0.119172
[Similar to: N1-[2-Chloro-5-(trifluoromethyl)phenyl]-2-({[5-hydroxy-4-(hydroxymethyl)-6-methyl-3-pyridyl]methyl}thio)acetamide; ΔMass: 213.0167 Da]	C10 H9 N O2 S	207.035	2.829	172955			5	21	16	PreferredMS2	3406.42652430044; 2956.67370936217	172.041767960023; 197.20824379638	1.152	0.2	0.119587
[Similar to: Sparfloxacin; ΔMass: 151.1034 Da]	C9 H12 N3 O3 P	241.063	5.467	108256			5	23	20	PreferredMS2	244.955747754911; 198.4407972939	369.521324590141; 27.3101503856114	1.234	0.3	0.119777
[Similar to: Bromocriptine; ΔMass: 80.1373 Da]	C14 H26 N9 O8 P3 S	573.084	2.385	66838			5	9	7	PreferredMS2	471.182194585444; 315.57129221044	337.845259418411; 63.1171488109836	1.493	0.58	0.120188
S-Adenosylmethionine	C15 H22 N6 O5 S	199.069	0.885	254267			5	14	13	OtherMS2	180414.801001686; 146451.250730608	30.9416152463025; 22.8713295169121	1.232	0.3	0.120263
		157.906	0.757	714243			5	15	12	PreferredMS2	333128.042962522; 262912.148801715	39.6596584120491; 57.3090451845046	1.267	0.34	0.121441
4-Hydroxyephedrine	C10 H15 N O2	181.11	2.112	242790			5	12	5	PreferredMS2	763.426571138961; 616.346287152775	333.45335351936; 54.1747283476877	1.239	0.31	0.121446
PIVOPRIL	C16 H27 N O4 S	329.166	17.886	72417			5	16	10	PreferredMS2	28568.1672308811; 16855.127047555	69.1837542188966; 43.0846695553079	1.695	0.76	0.121942
Isonicotinic acid 1-oxide	C6 H5 N O3	139.027	1.462	84609	Microbial metabolism in diverse environments;Aminobenzoate degradation;Other	Other	4	21	18	PreferredMS2	9403.6009997809; 7239.98184435621	132.757667354396; 61.6324534629867	1.299	0.38	0.121965
[Similar to: N'2-[3-(trifluoromethyl)benzoyl]-5-(trifluoromethyl)pyridine-2-carbohydrazonamide; ΔMass: 29.0141 Da]	C12 H9 N7 O6	347.062	6.242	562095	Metabolic pathways;Biosynthesis of secondary metabolites;Biosynthesis of antibiotics;Biosynthesis of plant secondary metabolites;Other	Superpathway of chorismate metabolism;Anaerobic aromatic compound degradation (Thauera aromatica);Superpathway of 4-hydroxybenzoate biosynthesis (yeast);Novobiocin biosynthesis;Superpathway of histidine, purine, and pyrimidine biosynthesis;Benzoate biosynthesis I (CoA-dependent, ss-oxidative);Benzoate biosynthesis III (CoA-dependent, non-ss-oxidative);Other	5	14	12	PreferredMS2	225617.226085401; 144251.474187046	52.7883023642224; 80.3581891512315	1.564	0.65	0.122265
[Similar to: Ethyl 5-cyano-6-(methylthio)-2-phenylnicotinate; ΔMass: 80.0310 Da]	C6 H10 N4 O3 S	218.047	2.696	111696			5	24	21	PreferredMS2	1332.61210741862; 1049.26023799675	307.899903503175; 36.7603216720139	1.27	0.34	0.122447
[Similar to: Kasugamycin; ΔMass: 253.1296 Da]	C2 H2 N6 O	126.029	1.445	81402			5	20	18	PreferredMS2	42436.4244391064; 33813.9702430547	37.2376045165115; 41.4829313289385	1.255	0.33	0.122957
[Similar to: Picolinic acid; ΔMass: -148.0368 Da]	C11 H13 N O7	271.069	0.946	1130005			5	12	11	PreferredMS2	5173.41468797605; 163403.886097008	176.037393600148; 78.1631123175043	0.032	-4.98	0.123066
	C16 H15 N10 O7 P	490.087	2.133	137950			5	20	19	OtherMS2	15937.5737047659; 2832.11828605579	126.80762260616; 211.739869723754	5.627	2.49	0.123721
[Similar to: L-Tyrosine; ΔMass: 36.0177 Da]	C6 H11 N O S	145.056	4.758	491981			5	13	9	PreferredMS2	6867.4834122207; 1827.42103013907	258.690712113732; 269.806117159931	3.758	1.91	0.124483
Jasmonic acid	C12 H18 O3	210.123	3.475	98221			5	5	4	PreferredMS2	17563.7504210835; 9771.77695859818	99.5970645808871; 63.01522155361	1.797	0.85	0.124768
Paracetamol	C8 H9 N O2	151.063	2.333	20674622	Biosynthesis of secondary metabolites;Microbial metabolism in diverse environments;Biosynthesis of alkaloids derived from shikimate pathway;2-Oxocarboxylic acid metabolism;Aminobenzoate degradation;Other	Superpathway of betalain biosynthesis;Other	5	17	15	PreferredMS2	71206.7909284947; 40230.3487384135	306.044519307117; 265.798909494172	1.77	0.82	0.1252
[Similar to: 2',3'-Di-O-Acetyl-5'-deoxy-5-fluorocytidine; ΔMass: 129.0363 Da]	C5 H8 N6 O3	200.066	2.531	80048			5	15	13	PreferredMS2	22933.9662903451; 17140.4008152995	64.1106818253565; 63.3405595918254	1.338	0.42	0.125256
3-Methylhistidine	C7 H11 N3 O2	169.085	0.8	11279353	Other		5	16	15	PreferredMS2	4477289.47981265; 3581278.47704909	51.0261685954612; 60.1832401697705	1.25	0.32	0.125649
6-Oxo-2-piperidinecarboxylic acid	C6 H9 N O3	143.058	4.109	177666	Biosynthesis of antibiotics		5	16	13	PreferredMS2	17489.7214196747; 40351.5445411544	135.272587738995; 55.8113018861859	0.433	-1.21	0.125977
N-Acetylcadaverine	C7 H16 N2 O	144.126	1.2	669308			5	12	9	PreferredMS2	41490.6878592987; 20519.8806574796	120.513682603808; 226.605832356493	2.022	1.02	0.126486
Sedanolide	C12 H18 O2	176.12	17.292	735058			5	17	15	PreferredMS2	1419.40686144219; 1043.65938833718	373.55705488598; 134.64938717814	1.36	0.44	0.126703
	C H N2 O5 P3	213.91	0.714	567488			5	13	8	PreferredMS2	130374.737537683; 188382.724011936	58.1541397023406; 76.0054881351939	0.692	-0.53	0.127498
(2R)-Amino(3,5-dihydroxyphenyl)acetic acid	C8 H9 N O4	183.053	7.495	1745534	Metabolic pathways;Microbial metabolism in diverse environments;Biosynthesis of antibiotics;Other		5	8	6	PreferredMS2	113881.606942587; 287176.097333857	95.0111821179664; 108.289625064848	0.397	-1.33	0.127536
S-(Hydroxyphenylacetothiohydroximoyl)-L-cysteine	C11 H14 N2 O4 S	270.068	2.034	186981	2-Oxocarboxylic acid metabolism;Other		5	16	11	PreferredMS2	1490.42500498259; 1691.61552163073	261.644896049909; 196.167503444379	0.881	-0.18	0.128586
[Similar to: 3,4-Dimethyl-2,5-bis(3,4,5-trimethoxyphenyl)tetrahydrofuran; ΔMass: 182.0955 Da]	C8 H19 N4 O3 P	250.119	18.086	570545	Metabolic pathways;Biosynthesis of secondary metabolites;Ubiquinone and other terpenoid-quinone biosynthesis;Other		5	10	8	PreferredMS2	371304.831556266; 363625.689955167	29.3732055208497; 45.1227728668889	1.021	0.03	0.129266
(+/-)-C75	C14 H22 O4	236.139	18.25	386940			5	11	7	PreferredMS2	249666.213366946; 270736.432793529	10.9814923050933; 23.0660879154703	0.922	-0.12	0.12927
2-methoxyacetaminophen sulfate	C9 H11 N O6 S	261.031	1.368	1033472			5	14	11	PreferredMS2	661079.304786094; 549099.564061028	25.4445885309462; 43.6523025443267	1.204	0.27	0.129649
	C19 H29 N5 O	343.236	17.918	80331			5	18	13	NoMSn	31447.4054258425; 24488.1549403351	56.3806556517197; 53.1847403424014	1.284	0.36	0.129746
	C5 H2 N2 O6	185.991	2.858	86603			5	12	3	PreferredMS2	9180.1485833705; 15020.3663484649	107.017941139394; 108.639174425148	0.611	-0.71	0.130664
[Similar to: Paracetamol; ΔMass: -231.0199 Da]	C17 H14 N6 O3 S	382.083	2.307	902229			5	14	6	PreferredMS2	1776.99293598736; 1457.62890443209	319.224278134063; 282.814667040888	1.219	0.29	0.13109
1-(beta-D-ribofuranosyl)thymine	C10 H14 N2 O6	258.085	1.827	141335	Other		5	14	12	PreferredMS2	24415.3858790013; 22196.4111932029	94.147618886199; 29.3761848223885	1.1	0.14	0.131215
[Similar to: Soyasaponin I; ΔMass: 650.4630 Da]	C10 H8 N6 O5	292.056	6.506	297436			5	16	13	PreferredMS2	42579.4842180588; 33233.953198781	105.695263520338; 91.7247041719158	1.281	0.36	0.131508
(Z)-Ligustilide	C12 H14 O2	190.099	16.207	448588	Biosynthesis of antibiotics;Other		5	10	10	PreferredMS2	3180.97669591858; 1497.73959081801	333.220914732902; 141.099671180349	2.124	1.09	0.131548
[Similar to: L-Histidine; ΔMass: -127.0630 Da]	C12 H18 N4 O4	282.133	1.296	106640			5	8	7	PreferredMS2	43086.8028548265; 27778.7934880085	35.6227123904512; 77.1500435367436	1.551	0.63	0.131781
[Similar to: Azinphos ethyl; ΔMass: 19.9575 Da]	C15 H11 N5 O4	325.08	6.243	675515			5	12	10	PreferredMS2	265914.904126183; 176104.66126876	53.8258670356426; 79.9244433148102	1.51	0.59	0.132654
3,4-Dihydroxyphenylpropionic acid	C9 H10 O4	164.047	5.174	340738	Metabolic pathways;Biosynthesis of secondary metabolites;Microbial metabolism in diverse environments;Biosynthesis of antibiotics;Biosynthesis of plant secondary metabolites;Degradation of aromatic compounds;Biosynthesis of amino acids;Phenylalanine metabolism;Phenylpropanoid biosynthesis;2-Oxocarboxylic acid metabolism;Tyrosine metabolism;Biosynthesis of phenylpropanoids;Tropane, piperidine and …	Superpathway of chorismate metabolism;Anaerobic aromatic compound degradation (Thauera aromatica);Superpathway of scopolin and esculin biosynthesis;Superpathway of aromatic amino acid biosynthesis;Superpathway of 4-hydroxybenzoate biosynthesis (yeast);Other	5	17	11	PreferredMS2	31027.3355990705; 107954.719904365	64.6798662285014; 84.7718211559899	0.287	-1.8	0.132675
	C4 H2 N7 O2 P	211.001	1.108	931539			5	14	11	PreferredMS2	203562.136694472; 271029.114600814	70.4255212593453; 75.2209286792093	0.751	-0.41	0.132903
6-(alpha-D-glucosaminyl)-1D-myo-inositol	C12 H23 N O10	341.133	0.867	80156			5	13	9	NoMSn	9742.22202225929; 6074.42086959614	128.703534504725; 51.4333064830859	1.604	0.68	0.133111
	C4 H4 N6 O2	168.04	3.116	78622			5	14	11	NoMSn	1972.90511967436; 14066.6292265217	159.587401488793; 88.4750880537052	0.14	-2.83	0.133383
Pyrogallol-2-O-glucuronide	C12 H14 O9	302.064	5.267	1125276			5	15	14	PreferredMS2	54315.5987630913; 128176.091041399	154.217679416972; 85.5501366399449	0.424	-1.24	0.133519
Homosalate	C16 H22 O3	262.157	18.121	69651	Biosynthesis of secondary metabolites;Ubiquinone and other terpenoid-quinone biosynthesis		4	17	17	NoMSn	9423.95114363043; 4376.44837162557	121.663300287888; 145.211238554203	2.153	1.11	0.133779
	C5 H10 N7 O11 P3	436.965	1.105	142990			5	18	9	NoMSn	36183.698877219; 51469.7796496707	60.8370813502391; 60.0086123326873	0.703	-0.51	0.134664
2,3-Diaminosalicylic acid	C7 H8 N2 O3	168.053	3.635	291109			5	13	10	PreferredMS2	101514.471832261; 117738.786421417	59.3982073432894; 41.1772426249449	0.862	-0.21	0.134692
	C6 H8 N4 O4 S	232.026	4.278	156748			5	24	21	PreferredMS2	2791.69390958802; 2342.26752073122	210.989875153844; 73.5249453184166	1.192	0.25	0.134814
2-Anisic acid	C8 H8 O3	134.037	11.16	469790			5	17	9	PreferredMS2	67402.6515627301; 37518.1488837643	106.816771906337; 133.906183897331	1.797	0.85	0.135081
5-acetamido-6-formamido-3-methyluracil	C8 H10 N4 O4	226.07	2.134	4177163	Metabolic pathways;Biosynthesis of secondary metabolites;Microbial metabolism in diverse environments;Other		5	13	13	PreferredMS2	804979.427261677; 365461.521457063	92.0326517207002; 159.361866893146	2.203	1.14	0.13517
2-methylbutyrylcarnitine	C12 H23 N O4	245.163	6.911	2873960			5	7	7	PreferredMS2	15314.2244689551; 11249.0074217048	352.572955529611; 75.2367865588063	1.361	0.45	0.135662
	C2 H2 N4 O6	177.997	0.962	281960			5	15	10	PreferredMS2	10200.2294988684; 4235.52950165516	107.916747659151; 293.092874574739	2.408	1.27	0.136216
Hypoxanthine	C5 H4 N4 O	136.039	2.051	2661687	Metabolic pathways;Other	Other	5	22	16	PreferredMS2	12010.7470092973; 10777.104774359	301.52877472642; 38.8506809514726	1.114	0.16	0.13626
	C11 H20 N4 O4	272.148	0.94	155758			5	25	7	NoMSn	9088.04120461583; 31470.9630407279	133.848665772409; 123.807686578072	0.289	-1.79	0.136414
[Similar to: 6β-Oxycodol N-oxide; ΔMass: -168.0031 Da]	C20 H27 N3 O12	501.161	18.051	267889			5	24	17	PreferredMS2	756.203799171249; 563.247186687351	288.706704681656; 317.344192929699	1.343	0.43	0.136817
Vigabatrin	C6 H11 N O2	129.079	0.75	1144021	Metabolic pathways;Biosynthesis of secondary metabolites;Biosynthesis of plant secondary metabolites;Arginine and proline metabolism;Tropane, piperidine and pyridine alkaloid biosynthesis;Other	Superpathway of L-lysine degradation	5	21	18	PreferredMS2	308192.227379721; 179105.486958663	70.564588152382; 77.9254667277284	1.721	0.78	0.137044
[Similar to: Ethyl 5-(4-chlorophenyl)-2-({[(2-furylcarbonyl)oxy]imino}methyl)-3-furoate; ΔMass: -34.9502 Da]	C15 H10 N4 O7 S2	422.001	1.109	949088			5	13	10	PreferredMS2	203228.652997089; 268934.287896807	70.0733154972062; 75.8131512464632	0.756	-0.4	0.137233
Homocarnosine	C10 H16 N4 O3	240.122	0.849	976632	Metabolic pathways;Arginine and proline metabolism;Other		5	15	14	PreferredMS2	68057.4213561566; 36283.5931299975	140.680163821362; 151.678520070251	1.876	0.91	0.137468
dibutylnitrosamine	C8 H18 N2 O	158.142	1.887	851286			5	8	8	PreferredMS2	52520.6119057509; 16816.9137060729	140.085225468395; 79.502360446613	3.123	1.64	0.138216
[Similar to: 5-Acetoxy-3-(hydroxymethyl)-6-isopropyl-2-oxo-3-cyclohexen-1-yl 3-methylpentanoate; ΔMass: 116.0861 Da]	C8 H12 N6 O2	224.102	17.699	343963			5	17	9	PreferredMS2	51334.8707405545; 54797.461136405	70.6295815301968; 102.292857291699	0.937	-0.09	0.138233
Triazolealanine	C5 H8 N4 O2	156.065	2.131	172664	Microbial metabolism in diverse environments;Other		5	23	21	PreferredMS2	31836.3214053249; 14678.0291920699	91.8751676195301; 145.899245118446	2.169	1.12	0.138245
[Similar to: N8-Acetylspermidine; ΔMass: 17.1131 Da]		170.055	4.278	456353			5	14	11	PreferredMS2	3152.72467784711; 4394.3685486856	220.584327345769; 88.4306488157352	0.717	-0.48	0.138658
5-Hydroxy-N-formylkynurenine	C11 H12 N2 O5	252.075	2.835	82678	Tryptophan metabolism		5	24	22	PreferredMS2	228.383790400845; 219.853177204749	277.27118917736; 27.8211038190597	1.039	0.05	0.139149
Amiloride	C6 H8 Cl N7 O	229.048	5.216	803735			5	9	8	PreferredMS2	499.539387921043; 1424.35283336537	121.214596369598; 350.457021932704	0.351	-1.51	0.13926
[Similar to: 2,3-Bis(acetyloxy)-4-anilino-1-[1,2-bis(acetyloxy)ethyl]-4-oxobutyl acetate; ΔMass: 350.1228 Da]		131.036	6.516	122788			5	9	8	OtherMS2	42518.9137029777; 25797.8832397321	64.291878125197; 77.0638195662215	1.648	0.72	0.139394
Dihydrouracil	C4 H6 N2 O2	114.043	1.135	68400	Metabolic pathways;Biosynthesis of secondary metabolites;Arginine and proline metabolism;Other	Other	5	25	20	PreferredMS2	34501.7442024238; 31834.5946298298	36.4254260849429; 35.7071169782954	1.084	0.12	0.139395
	C6 H4 N4 O7 S	275.979	1.111	766046			5	24	20	PreferredMS2	305107.084386016; 433647.440515666	36.7369832547668; 43.675186977727	0.704	-0.51	0.140746
	C8 H7 N O7	229.023	0.779	153175			5	22	20	NoMSn	47436.5055751892; 28221.1712829665	31.7152218463434; 93.9653353534492	1.681	0.75	0.140807
N?-methylhistamine	C6 H11 N3	125.095	0.781	143307	Other		5	27	22	PreferredMS2	46276.7579630089; 30262.9166959159	64.9743366099813; 95.7029453907092	1.529	0.61	0.140896
N2-Methylguanosine	C11 H15 N5 O5	297.107	2.957	883892			5	9	8	PreferredMS2	567290.738299559; 433877.842913051	29.4681916293756; 33.9791188967186	1.307	0.39	0.141038
[Similar to: Ethyl 3-[(3,5-dichloro-2-hydroxybenzylidene)amino]-4-morpholinobenzoate; ΔMass: 175.0288 Da]	C9 H13 N O5 S	247.051	1.152	145834			5	19	18	PreferredMS2	912.450308662073; 19021.3084129336	212.346831819853; 121.143192889234	0.048	-4.38	0.141844
[Similar to: N-Acetylneuraminic acid; ΔMass: -509.0535 Da]	C28 H37 N8 O15 P3	818.159	4.533	96354			5	26	18	OtherMS2	5812.732128186; 458.034641834299	158.404262632286; 185.456343255108	12.691	3.67	0.141869
thr-asp	C8 H14 N2 O6	234.085	0.857	210102	Biosynthesis of antibiotics;Other		5	14	12	PreferredMS2	77753.3421738124; 63813.6862558477	48.4876522942246; 33.7936511973899	1.218	0.29	0.142229
[Similar to: 5-Hydroxyomeprazole; ΔMass: -15.9949 Da]	C17 H19 N3 O5 S	377.104	18.139	119658			5	15	14	PreferredMS2	654.278252076194; 889.622404709643	291.584067255573; 208.121860339574	0.735	-0.44	0.142803
	C22 H38 N6 O10	546.262	17.174	146050			5	24	17	OtherMS2	7133.14851186793; 2108.0636603024	90.5610263553452; 283.631363219091	3.384	1.76	0.143582
4-Hydroxyphenylacetylglycine	C10 H11 N O4	209.069	13.322	244006	Tyrosine metabolism;Other		5	18	10	PreferredMS2	6783.94446370883; 35158.0205396551	196.180227273095; 81.1600909734996	0.193	-2.37	0.143723
aloesin	C19 H22 O9	394.126	15.539	657590			5	12	10	PreferredMS2	766.545878291714; 506.404895157375	324.665308370929; 191.901667181694	1.514	0.6	0.143955
	C6 H11 N3 O S2	205.035	7.407	972597			5	7	6	PreferredMS2	73270.7826257214; 160281.677953975	91.4734785148055; 107.427198862734	0.457	-1.13	0.144563
[Similar to: Bromocriptine; ΔMass: 153.2341 Da]	C15 H19 O11 P3 S	499.987	2.317	311994			5	10	6	PreferredMS2	1631.10646713684; 1127.51384590428	272.704787009277; 268.242377781454	1.447	0.53	0.144891
Ephedrine	C10 H15 N O	165.115	6.218	52644042	Metabolic pathways;Phenylalanine metabolism;Biosynthesis of alkaloids derived from shikimate pathway;Tyrosine metabolism		5	8	7	PreferredMS2	663.45539494171; 825.245768302327	348.988120472933; 38.605031575177	0.804	-0.31	0.144976
S-Phenyl-D-cysteine	C9 H11 N O2 S	197.051	6.116	121957			5	15	10	PreferredMS2	1496.99954575477; 587.076138217306	152.510643010109; 276.742703330466	2.55	1.35	0.145058
[Similar to: Azinphos ethyl; ΔMass: 214.0014 Da]		131.036	6.24	114615			5	7	5	OtherMS2	41104.542471903; 31325.7374944406	58.2367506541578; 81.1874813250161	1.312	0.39	0.145124
7-Methylguanine	C6 H7 N5 O	165.065	1.834	5109420			5	13	11	PreferredMS2	2427402.68265786; 1971135.80689502	42.5045205139547; 27.3802301603105	1.231	0.3	0.145467
1-Methyl-2,3,4,9-tetrahydro-1H-beta-carboline-3-carboxylic acid	C13 H14 N2 O2	230.106	9.15	137353			4	3	1	PreferredMS2	28022.9521180312; 23240.3031753373	80.9598529516728; 60.9040495589579	1.206	0.27	0.14562
7,8-Dihydrobiopterin	C9 H13 N5 O3	239.1	1.392	112010			5	16	14	PreferredMS2	3122.17952608085; 2286.51268915416	253.362691533597; 164.177954668792	1.365	0.45	0.14595
[Similar to: (3β,5ξ,9ξ,16α,18ξ)-16-Hydroxy-13,28-epoxyoleanan-3-yl 6-deoxy-α-L-mannopyranosyl-(1->2)-β-D-galactopyranosyl-(1->3)-[β-D-glucopyranosyl-(1->2)]-β-D-glucopyranosiduronic acid; ΔMass: 798.5002 Da]	C11 H10 N6 O5	306.071	11.277	2986668			5	13	10	PreferredMS2	557028.52682925; 183579.783909996	92.8822837906758; 111.446160454457	3.034	1.6	0.147026
	C21 H16 N5 O11 P	545.059	4.076	488402			5	24	22	PreferredMS2	418.985616687823; 29421.025725403	197.42284620875; 157.654774933311	0.014	-6.13	0.147491
S-Adenosylmethionine	C15 H22 N6 O5 S	398.137	0.883	269457	Metabolic pathways;Biosynthesis of secondary metabolites;Biosynthesis of antibiotics;Biosynthesis of plant secondary metabolites;Biosynthesis of amino acids;Arginine and proline metabolism;Other		5	13	11	PreferredMS2	187837.275432983; 156238.117036647	30.8980377720872; 25.2513143134135	1.202	0.27	0.1478
6-O-Phosphonohex-2-ulofuranose	C6 H13 O9 P	260.03	1.366	718225	Metabolic pathways;Biosynthesis of secondary metabolites;Microbial metabolism in diverse environments;Biosynthesis of antibiotics;Biosynthesis of plant secondary metabolites;Biosynthesis of amino acids;Biosynthesis of alkaloids derived from shikimate pathway;Biosynthesis of phenylpropanoids;Other	Superpathway of butirocin biosynthesis;Novobiocin biosynthesis;Other	5	15	11	NoMSn	462697.635514096; 386144.783531363	25.5150035661825; 43.434245523618	1.198	0.26	0.148231
[Similar to: Quizalofop-methyl; ΔMass: -29.9973 Da]	C19 H17 O7 P	388.069	2.369	598754			5	11	10	PreferredMS2	17140.5369447719; 8285.52840435486	212.947075820498; 78.2149596420316	2.069	1.05	0.148783
[Similar to: N6,N6,N6-Trimethyl-L-lysine; ΔMass: 0.0865 Da]	C4 H8 N6 O3	188.066	0.872	414149			5	19	18	PreferredMS2	85470.2088047368; 98140.1590579285	42.358969898114; 69.0694871105199	0.871	-0.2	0.149261
	C15 H9 N6 O4 P	368.042	11.277	1058856			5	17	14	PreferredMS2	284091.966375224; 95548.2382446623	77.0248920259646; 105.665142980589	2.973	1.57	0.149577
[Similar to: Lansoprazole; ΔMass: -10.0121 Da]	C13 H13 N7 O7	379.088	3.403	124250			5	13	11	PreferredMS2	314.711127821093; 449.349696508179	63.2028468888928; 342.853827207268	0.7	-0.51	0.149621
DL-Atenolol	C14 H22 N2 O3	266.163	17.797	125653			5	9	7	PreferredMS2	699.027015966201; 457.274632970098	342.724046185506; 92.7089046769285	1.529	0.61	0.149649
8-Hydroxy-4-methoxy-7-methyl-7,8-dihydro-5H-furo[2,3-g]isochromen-5-one	C13 H12 O5	248.068	11.276	396991			5	7	6	PreferredMS2	70469.0300157457; 22027.0492149065	97.3622609074794; 112.901433677998	3.199	1.68	0.15039
6-Methyl-2-pyridinemethanol	C7 H9 N O	123.069	2.648	273781			5	12	11	PreferredMS2	3775.15719207167; 49016.8722051186	166.051717063574; 85.1817553467823	0.077	-3.7	0.15065
Isohomovanillic acid	C9 H10 O4	182.058	5.177	623862	Metabolic pathways;Biosynthesis of secondary metabolites;Microbial metabolism in diverse environments;Biosynthesis of antibiotics;Degradation of aromatic compounds;Phenylalanine metabolism;Tyrosine metabolism;Ubiquinone and other terpenoid-quinone biosynthesis;Other	Superpathway of 4-hydroxybenzoate biosynthesis (yeast);Other	5	17	12	PreferredMS2	60009.2936581177; 209330.186627525	63.862535155063; 82.0795046989007	0.287	-1.8	0.151112
trans-caffeic acid	C9 H8 O4	180.042	1.351	829077	Metabolic pathways;Biosynthesis of secondary metabolites;Microbial metabolism in diverse environments;Biosynthesis of antibiotics;Biosynthesis of plant secondary metabolites;Degradation of aromatic compounds;Biosynthesis of amino acids;Phenylalanine metabolism;Biosynthesis of alkaloids derived from shikimate pathway;Phenylpropanoid biosynthesis;2-Oxocarboxylic acid metabolism;Tyrosine metabolism;…	Superpathway of chorismate metabolism;Superpathway of scopolin and esculin biosynthesis;Superpathway of aromatic amino acid biosynthesis;Superpathway of 4-hydroxybenzoate biosynthesis (yeast);Novobiocin biosynthesis;Other	5	17	8	PreferredMS2	4316.72322214519; 4900.46123367777	56.1002668110666; 328.261199258545	0.881	-0.18	0.151695
Ganetespib	C20 H20 N4 O3	364.152	14.631	144834	Other		5	19	14	PreferredMS2	403.213391332216; 376.944757091142	361.263155461386; 15.728111973853	1.07	0.1	0.152156
[Similar to: Bromocriptine; ΔMass: 352.2282 Da]	C9 H8 N3 O5 P S	300.993	2.367	627065			5	6	5	PreferredMS2	2251.71535969487; 1284.00218349599	229.262902700366; 260.065892346591	1.754	0.81	0.152394
Valylvaline	C10 H20 N2 O3	216.147	1.41	3140018			5	16	11	PreferredMS2	323983.823087515; 918981.016710862	134.386358979776; 87.0427013838712	0.353	-1.5	0.153097
Citric acid	C6 H8 O7	192.027	1.098	14532744	Metabolic pathways;Biosynthesis of secondary metabolites;Microbial metabolism in diverse environments;Biosynthesis of antibiotics;Biosynthesis of plant secondary metabolites;Biosynthesis of amino acids;Biosynthesis of alkaloids derived from shikimate pathway;2-Oxocarboxylic acid metabolism;Biosynthesis of phenylpropanoids;Other	Other	5	9	7	PreferredMS2	5314778.25948794; 6805575.11329142	41.2876422605561; 50.9508566363492	0.781	-0.36	0.153443
[Similar to: Azinphos ethyl; ΔMass: 19.9575 Da]	C15 H11 N5 O4	325.08	6.523	515706			5	14	13	PreferredMS2	180672.645029098; 112494.165643299	62.695479479671; 85.2726235970119	1.606	0.68	0.153597
	C12 H17 N3 O3	251.127	0.881	93871			5	15	13	NoMSn	39492.3839223777; 29567.2670462586	42.2122444473428; 59.4166468658953	1.336	0.42	0.153878
4-Hydroxyprolylleucine	C11 H20 N2 O4	244.142	1.965	1097554			5	18	13	PreferredMS2	94284.9043065371; 41605.2790010007	141.489737032065; 123.338131996094	2.266	1.18	0.154069
Pyrrole-2-carboxylic acid	C5 H5 N O2	111.032	1.283	381596	Microbial metabolism in diverse environments;Arginine and proline metabolism;Other	Other	5	20	17	PreferredMS2	25947.7197889938; 107722.45024721	162.327850489397; 67.1493565070851	0.241	-2.05	0.154223
5-guanidino-3-methyl-2-oxopentanoic acid	C7 H13 N3 O3	187.096	1.13	760208			5	17	15	PreferredMS2	408422.612249662; 199531.570905466	50.6356052384931; 71.5953525203134	2.047	1.03	0.15526
	C12 H4 O S	195.998	1.364	106783			5	9	7	PreferredMS2	57725.9292944331; 62776.1339984242	25.8611405953806; 27.16885161436	0.92	-0.12	0.15552
	C5 H9 N O4 S2	210.996	1.107	224728			5	16	10	PreferredMS2	126389.519465863; 48747.4950586916	61.4086564731177; 88.0377148320669	2.593	1.37	0.155674
	C20 H29 N3 O11	487.181	18.032	87759			4	4	4	NoMSn	1400.98329504765; 1155.48234980318	203.144041244495; 216.338707109173	1.212	0.28	0.156195
		229.125	0.911	175546			5	18	12	PreferredMS2	57864.4696778821; 79427.1738174448	61.1469049648869; 55.3447816006089	0.729	-0.46	0.156653
cis-acetylacrylic acid	C5 H6 O3	114.032	1.496	84916	Metabolic pathways;Microbial metabolism in diverse environments;Degradation of aromatic compounds;Phenylalanine metabolism;Other	Superpathway of aromatic compound degradation via 2-oxopent-4-enoate;Superpathway of aromatic compound degradation via 3-oxoadipate;Superpathway of aerobic toluene degradation;Mandelate degradation to acetyl-CoA;Toluene degradation IV (aerobic) (via catechol);Other	5	17	15	PreferredMS2	13385.3080987324; 23254.4175724996	102.017776804688; 72.3791557933378	0.576	-0.8	0.156948
[Similar to: L-Glutathione (reduced); ΔMass: 8.0343 Da]	C9 H17 N O6 S2	299.05	2.932	113548			5	13	11	PreferredMS2	23233.6466341002; 7475.00817468923	99.1247285503136; 81.7214899659339	3.108	1.64	0.157006
	C6 H8 N4 O4 S	232.026	3.674	515057			5	26	22	PreferredMS2	19444.7037965595; 16299.9565050541	191.773585728424; 85.684997726837	1.193	0.25	0.157595
	C6 H2 O4	137.995	2.479	330868			5	21	17	PreferredMS2	30790.9786327598; 66401.5709715122	94.183275459619; 93.3545771748854	0.464	-1.11	0.157617
(3Z)-3-(3-Methylbutylidene)-3a,4-dihydro-2-benzofuran-1(3H)-one	C13 H16 O2	204.115	17.799	4084509			5	12	10	PreferredMS2	4095.63479394033; 4054.36519323654	327.037272648857; 244.865846230652	1.01	0.01	0.158226
N-acetylindoxyl	C10 H9 N O2	175.063	6.242	354933	Metabolic pathways;Tryptophan metabolism;Other	Other	5	6	5	PreferredMS2	2063.88474674838; 63643.0358905984	162.627276022973; 94.5676588156798	0.032	-4.95	0.15854
fenalamide	C19 H30 N2 O3	334.225	17.995	76531			5	24	21	PreferredMS2	525.828922048312; 404.100169477645	239.541685882473; 240.694365698531	1.301	0.38	0.15876
n-Hexanamide	C6 H13 N O	115.1	1.102	1036949			5	9	8	PreferredMS2	560064.822196655; 482353.344018017	30.9697003209311; 39.4170334134165	1.161	0.22	0.158872
4-Hydroxyphenylacetylglycine	C10 H11 N O4	209.069	11.161	800330	Tyrosine metabolism;Other		5	13	11	PreferredMS2	125571.000109706; 65600.0446339415	106.120543410277; 133.301444476184	1.914	0.94	0.15931
1-Ethoxynaphthalene	C12 H12 O	172.089	17.798	4362334			5	13	10	PreferredMS2	6226.23367010087; 5892.43767223415	326.106656187493; 209.906840917405	1.057	0.08	0.159741
[Similar to: 4,4,7,7-Tetramethyl-2-{[3-(trifluoromethyl)benzyl]thio}-4,5,6,7-tetrahydro-1H-1,3-diazepine; ΔMass: 89.1357 Da]	C6 H5 N7 O3 S	255.018	1.751	347905			5	15	10	PreferredMS2	8964.0402491641; 10342.1791409398	124.805334014975; 160.686610490609	0.867	-0.21	0.160275
	C8 H13 N3 O S2	231.051	11.161	484956			5	14	12	PreferredMS2	79006.4604258771; 39183.3201841523	105.264881811746; 133.346126072344	2.016	1.01	0.160537
	C8 H8 N10 O5 P2	386.016	5.26	112009			5	23	20	PreferredMS2	6818.76668107778; 13530.61275295	154.756290103471; 89.6632604032043	0.504	-0.99	0.161455
N-Phenyl-beta-D-glucopyranosylamine	C12 H17 N O5	255.111	4.875	399921			5	12	10	PreferredMS2	11687.4909444294; 69824.2213379271	142.206748367601; 102.672699389617	0.167	-2.58	0.162099
Cathine	C9 H13 N O	151.1	4.377	1626204	Metabolic pathways;Phenylalanine metabolism;Biosynthesis of alkaloids derived from shikimate pathway;Tyrosine metabolism		5	14	8	PreferredMS2	519.756737030542; 586.332607913204	311.59355281583; 37.050284426891	0.886	-0.17	0.162251
gamma-Glutamylleucine	C11 H20 N2 O5	260.137	4.67	268659			5	13	12	PreferredMS2	167797.895791003; 117941.894304589	30.2027565946173; 40.5716019160108	1.423	0.51	0.162294
[Similar to: N8-Acetylspermidine; ΔMass: 16.1365 Da]	C3 H5 N7 S	171.032	3.54	92898			3	24	15	PreferredMS2	705.426407189502; 554.076949592533	249.299291014598; 71.836028730873	1.273	0.35	0.162504
2,5-Dihydroxybenzoate 2-O-β-D-glucoside	C13 H16 O9	316.079	8.196	331355		Other	5	12	10	PreferredMS2	1030.79533327472; 4079.81247044829	262.028520461936; 195.689376838058	0.253	-1.98	0.16274
3-Methoxybenzaldehyde	C8 H8 O2	136.052	1.747	797435	Metabolic pathways;Biosynthesis of secondary metabolites;Microbial metabolism in diverse environments;Biosynthesis of plant secondary metabolites;Degradation of aromatic compounds;Phenylalanine metabolism;Biosynthesis of alkaloids derived from shikimate pathway;Phenylpropanoid biosynthesis;Tyrosine metabolism;Isoquinoline alkaloid biosynthesis;Other	Anaerobic aromatic compound degradation (Thauera aromatica);Other	5	20	17	PreferredMS2	15839.8384151259; 18109.9251853138	129.77552261687; 172.583256238691	0.875	-0.19	0.162816
2-Formylpyridine	C6 H5 N O	107.037	2.599	163322	Microbial metabolism in diverse environments;Aminobenzoate degradation		5	8	4	PreferredMS2	1701.1484286945; 906.215022055907	233.153648315395; 236.142089492459	1.877	0.91	0.162875
	C7 H9 O5 P S	235.991	1.113	143139			5	7	6	PreferredMS2	58647.3158236423; 72379.1980374987	34.4402712560898; 38.7612301194321	0.81	-0.3	0.163034
3'-Adenosine monophosphate (3'-AMP)	C10 H14 N5 O7 P	347.062	6.521	392918	Metabolic pathways;Biosynthesis of secondary metabolites;Biosynthesis of antibiotics;Biosynthesis of plant secondary metabolites;Other	Superpathway of chorismate metabolism;Anaerobic aromatic compound degradation (Thauera aromatica);Superpathway of 4-hydroxybenzoate biosynthesis (yeast);Novobiocin biosynthesis;Superpathway of histidine, purine, and pyrimidine biosynthesis;Benzoate biosynthesis I (CoA-dependent, ss-oxidative);Benzoate biosynthesis III (CoA-dependent, non-ss-oxidative);Other	5	16	14	PreferredMS2	137015.39609052; 87285.1896618516	62.5370835108292; 87.8075273955312	1.57	0.65	0.1636
[Similar to: 4-(5-{[4-(3,5-Dichloro-4-pyridinyl)piperazino]sulfonyl}-2-pyridinyl)morpholine; ΔMass: 303.0000 Da]	C7 H10 N2 O2	154.074	1.938	145586			5	13	9	PreferredMS2	44998.3816986035; 17193.2889820954	88.7800857178404; 109.089134443917	2.617	1.39	0.163779
[Similar to: Quizalofop-methyl; ΔMass: 105.0701 Da]	C6 H3 N7 O3 S	253.002	2.394	2923739			5	4	2	PreferredMS2	1500.39048297507; 487.00499299205	258.391783287758; 291.232141232436	3.081	1.62	0.16379
[Similar to: Dimethyl 4-oxo-1,4-dihydrothieno[3,4-b]pyridine-2,3-dicarboxylate; ΔMass: -138.0402 Da]	C13 H11 N9 O5 S	405.06	2.385	110577			5	15	13	PreferredMS2	532.140582174851; 327.985631289119	254.284496703851; 252.499500634824	1.622	0.7	0.164167
Imidazolelactic acid	C6 H8 N2 O3	156.053	0.887	1376231	Metabolic pathways;Other		5	16	13	PreferredMS2	832246.426003865; 535826.24896167	46.3722704694607; 44.6348142587972	1.553	0.64	0.164791
Adenosine	C10 H13 N5 O4	267.097	1.796	420182	Metabolic pathways;Other	Other	5	14	13	PreferredMS2	168125.395020308; 155682.22121978	55.9244265267538; 44.2593661951149	1.08	0.11	0.164844
	C19 H27 N5 O	341.22	14.998	149210			5	11	9	PreferredMS2	48016.2159849054; 27912.6502155857	63.8162426957411; 79.6808924200923	1.72	0.78	0.165966
Dibenzothiophene	C12 H8 S	184.035	2.488	119076			5	19	11	PreferredMS2	3406.1040478714; 2113.79628572009	201.621409527408; 143.766516071206	1.611	0.69	0.167387
Ankorine	C19 H29 N O4	335.209	17.918	335923	Isoquinoline alkaloid biosynthesis		5	10	8	PreferredMS2	129858.134407847; 101075.950710123	63.2547338452538; 53.4814567755107	1.285	0.36	0.168164
Pyridoxine	C8 H11 N O3	169.074	1.806	373710	Metabolic pathways;Microbial metabolism in diverse environments;Tyrosine metabolism;Other	Other	5	17	16	PreferredMS2	1789.79395689819; 1572.42370435881	197.792492559052; 71.9209673616895	1.138	0.19	0.168662
tranexamic acid	C8 H15 N O2	157.11	2.282	392496			5	19	17	PreferredMS2	93805.558555023; 137924.774864691	54.1032301002955; 50.5167483325671	0.68	-0.56	0.168815
4-Ethoxybenzaldehyde	C9 H10 O2	150.068	17.729	207161	Metabolic pathways;Biosynthesis of secondary metabolites;Microbial metabolism in diverse environments;Degradation of aromatic compounds;Phenylalanine metabolism;Biosynthesis of alkaloids derived from shikimate pathway;Phenylpropanoid biosynthesis;Biosynthesis of phenylpropanoids;Isoquinoline alkaloid biosynthesis	Other	5	16	11	PreferredMS2	91981.9675429655; 60402.9906728989	52.5199215305214; 65.4875214959918	1.523	0.61	0.168819
	C6 H10 N6 O4	230.077	2.505	245123			5	11	9	PreferredMS2	6254.22212103156; 4423.73613934897	181.051629890635; 128.914577417142	1.414	0.5	0.169562
	C5 H2 N4 O	134.023	2.453	14510976			5	19	14	PreferredMS2	708.80218456722; 540.383887126511	386.878942431808; 66.746974706551	1.312	0.39	0.169705
Tropine	C8 H15 N O	141.115	1.389	104630	Metabolic pathways;Biosynthesis of secondary metabolites;Tropane, piperidine and pyridine alkaloid biosynthesis;Other	Other	5	19	16	PreferredMS2	5453.85348521901; 2844.50984842172	178.037574957086; 92.1574374737544	1.917	0.94	0.170007
caroxazone	C10 H10 N2 O3	206.069	2.589	76119			5	21	19	PreferredMS2	280.842568812298; 278.978331432608	248.744118653005; 85.8069639081524	1.007	0.01	0.170136
Z-Maleylacetic acid	C6 H6 O5	158.021	11.275	253581	Metabolic pathways;Microbial metabolism in diverse environments;Degradation of aromatic compounds;Aminobenzoate degradation;Tryptophan metabolism;Other	Superpathway of aromatic compound degradation via 2-oxopent-4-enoate;L-tryptophan degradation XI (mammalian, via kynurenine);Superpathway of aerobic toluene degradation;Toluene degradation IV (aerobic) (via catechol);Other	5	21	16	PreferredMS2	44700.2960750877; 13220.6319023057	95.2869844805047; 113.896310087976	3.381	1.76	0.170468
Kynurenic acid	C10 H7 N O3	189.043	9.218	1719246	Metabolic pathways;Tryptophan metabolism;Other	L-tryptophan degradation XI (mammalian, via kynurenine)	5	14	12	PreferredMS2	1020627.44608814; 795768.651452292	29.2126946840396; 42.1537957055238	1.283	0.36	0.170599
Fasoracetam	C10 H16 N2 O2	196.121	8.123	108092			5	14	13	PreferredMS2	28012.6880035628; 34760.5484529005	74.9945995911875; 61.4902447666452	0.806	-0.31	0.17123
ortho-Phthalaldehyde	C8 H6 O2	134.037	13.321	164070			5	21	14	PreferredMS2	11023.9658829978; 22712.7363718479	178.104560758193; 79.3965221318565	0.485	-1.04	0.171856
1-Isopropenyl-3-isopropylbenzene	C12 H16	160.125	18.111	769259			5	14	12	PreferredMS2	11499.1191052737; 7545.70587076286	305.869239162856; 59.8620141580401	1.524	0.61	0.172021
2-(5-tert-Butyl-2-hydroxyphenyl)benzotriazole	C16 H17 N3 O	267.137	11.527	175146			5	5	4	PreferredMS2	351.916649701601; 584.928673719885	87.56860419388; 339.51744735691	0.602	-0.73	0.172244
	C16 H30 N5 O4 P	387.205	17.942	92715			5	13	13	NoMSn	1219.51993042775; 448.993473378608	222.529493474118; 335.16850051323	2.716	1.44	0.172283
pyroglutamylglycine	C7 H10 N2 O4	186.064	0.917	2045368			5	20	19	PreferredMS2	160647.852248209; 83668.6403911108	107.238284559426; 195.689663605649	1.92	0.94	0.172368
[Similar to: Methyl 3-(3-methylbut-2-enyl)-1,4-bis[[3,4,5-trihydroxy-6-(hydroxymethyl)oxan-2-yl]oxy]naphthalene-2-carboxylate; ΔMass: 148.0760 Da]	C19 H22 N6 O8	462.15	17.73	426605			5	22	18	PreferredMS2	196446.875983047; 115388.200020898	53.5230573938548; 71.8514405780894	1.702	0.77	0.172589
[Similar to: 10-(4-Sulfophenyl) decanoic acid; ΔMass: 99.0571 Da]	C10 H15 N O3 S	229.077	6.304	1965420			5	9	9	PreferredMS2	1448.76200927855; 332.286860891905	380.845993359324; 331.828968696396	4.36	2.12	0.172851
	C21 H24 N10 O8 P2	606.126	11.269	177587			5	25	21	OtherMS2	14801.7152886051; 1134.12341509335	134.225102386389; 144.640388357286	13.051	3.71	0.173331
HET0016	C12 H18 N2 O	228.122	0.912	2128134	Biosynthesis of antibiotics;Other		5	15	12	PreferredMS2	652977.94252115; 900463.133594347	61.120972997211; 56.79612575054	0.725	-0.46	0.173394
[Similar to: Octylphosphonic acid; ΔMass: 28.0314 Da]	C6 H15 O3 P	166.076	12.985	111749			5	12	3	PreferredMS2	72939.7217257717; 83636.1558078072	16.2200188978791; 11.8611221939715	0.872	-0.2	0.173536
asn-pro	C9 H15 N3 O4	229.106	2.739	119879			5	15	12	PreferredMS2	21024.3648035481; 28050.3413103565	44.7966108761977; 87.2323310129934	0.75	-0.42	0.174055
	C19 H33 N O5	355.236	18.001	1065868			5	10	3	PreferredMS2	344562.728804947; 209888.431674842	70.5658306144699; 45.2901535124996	1.642	0.72	0.174193
[Similar to: Guanidinosuccinic acid; ΔMass: 1.1800 Da]		173.879	0.761	383223			5	14	12	PreferredMS2	77389.5034215082; 48587.8248660447	86.6844982730008; 102.667236004327	1.593	0.67	0.174412
[Similar to: Nodularin; ΔMass: 582.3055 Da]	C10 H18 N4 O3	242.138	1.191	139662			5	14	8	PreferredMS2	37624.5026318072; 47680.5239562162	72.9919200153346; 58.4336184462493	0.789	-0.34	0.174669
[Similar to: Mesalamine; ΔMass: -176.0320 Da]	C13 H15 N O9	329.075	4.611	126516			5	16	15	PreferredMS2	72101.2562746734; 51786.5875896082	44.9247485418326; 35.4130338850406	1.392	0.48	0.17509
Biotin	C10 H16 N2 O3 S	266.07	5.86	166494	Other		5	8	8	PreferredMS2	90027.2718897822; 79210.9112596031	21.9249124235932; 38.2526144577215	1.137	0.18	0.175585
Formyl-L-methionine	C6 H11 N O3 S	177.046	0.907	223826	Other	Other	5	23	22	PreferredMS2	47219.9888531844; 14127.3908943039	102.904361790059; 150.211737382767	3.342	1.74	0.175977
Glucosamine	C6 H13 N O5	179.079	0.789	158534	Metabolic pathways;Biosynthesis of antibiotics;Other	Other	5	30	17	PreferredMS2	28948.1717230393; 18999.0439566281	107.188588030579; 49.2212183235401	1.524	0.61	0.176301
	C19 H21 Cl N2 O6	408.109	13.444	210562			5	6	5	PreferredMS2	273.827210297063; 265.922899072	295.919597929949; 11.8054361681221	1.03	0.04	0.176608
4-Hydroxyprolylleucine	C11 H20 N2 O4	244.142	8.939	960376			5	11	10	PreferredMS2	290869.852729472; 242074.832353865	69.4899878137218; 69.9227229414141	1.202	0.26	0.176927
Nicotinuric acid	C8 H8 N2 O3	180.053	1.894	75759208	Other		5	15	9	PreferredMS2	4448.95445739467; 3530.19698471326	282.564440003073; 58.1524056790932	1.26	0.33	0.178153
[Similar to: Epinephrine; ΔMass: 18.0131 Da]	C5 H7 N7	165.076	1.311	2239775			5	9	3	PreferredMS2	436334.80108049; 1004929.63277807	94.3714530170716; 73.3341578615911	0.434	-1.2	0.178473
[Similar to: N-Allyl-N'-{4-[3,5-bis(trifluoromethyl)phenoxy]phenyl}thiourea; ΔMass: -27.9952 Da]	C18 H18 N4 O6 P2	448.068	8.36	96487			4	11	7	PreferredMS2	629.691072779311; 1037.06429933374	43.6087663779322; 318.43452887184	0.607	-0.72	0.17876
cis-zeatin	C10 H13 N5 O	219.112	2.431	484532	Metabolic pathways;Biosynthesis of secondary metabolites;Biosynthesis of plant secondary metabolites;Other		5	14	14	PreferredMS2	59592.4820019975; 66378.5107151572	98.3720801140083; 104.873161611025	0.898	-0.16	0.179195
[Similar to: β-Cortolone; ΔMass: 35.0592 Da]	C16 H29 N O4 S	331.181	17.952	168177			5	15	12	PreferredMS2	37827.5906454073; 22855.9037630487	86.488827706361; 63.3768895591335	1.655	0.73	0.179382
[Similar to: Pentoxazone; ΔMass: -53.9939 Da]	C14 H15 Cl N9 O2 P	407.077	17.875	458778			5	10	10	PreferredMS2	354.644865504217; 317.769043983238	304.290328461461; 54.1693128773966	1.116	0.16	0.17974
		211.835	0.756	240451			5	19	17	PreferredMS2	52051.6344176783; 29194.5639075123	89.7119925511163; 108.838055600853	1.783	0.83	0.180614
	C6 H6 N4 O5 S	246.005	0.975	107563	Metabolic pathways;Biosynthesis of secondary metabolites;Biosynthesis of antibiotics;Biosynthesis of plant secondary metabolites;Other	Superpathway of chorismate metabolism;Novobiocin biosynthesis;Other	5	23	20	PreferredMS2	25313.6750116977; 43867.9213236766	86.995886131403; 64.7012242450783	0.577	-0.79	0.180649
[Similar to: Citroflex A-2; ΔMass: 145.0863 Da]	C6 H3 N7	173.045	2.382	970158			5	21	18	PreferredMS2	1698.3470535489; 868.618063874367	269.768826248365; 300.772307992596	1.955	0.97	0.180867
Acetyl-L-methionine	C7 H13 N O3 S	191.062	2.135	165408			5	14	12	PreferredMS2	11558.1021343294; 16522.745546489	129.994162882843; 132.114960826049	0.7	-0.52	0.180962
4-Hydroxy-5-(phenyl)-valeric acid-O-sulphate	C11 H14 O6 S	274.052	17.796	535163			5	22	18	PreferredMS2	1668.7192220044; 660.067211668719	282.163571261252; 274.816689063659	2.528	1.34	0.181002
Caprolactam	C6 H11 N O	113.084	2.015	374217	Metabolic pathways;Microbial metabolism in diverse environments;Other		5	12	12	PreferredMS2	5965.13603951864; 61637.1379021771	145.09912744607; 96.2181152409975	0.097	-3.37	0.181244
		124.014	1.635	149934			5	15	13	PreferredMS2	6186.86300104208; 6570.03903333656	154.41281133988; 155.640205844634	0.942	-0.09	0.182057
	C23 H17 N6 O9 P3	614.027	1.105	1156891			5	15	14	PreferredMS2	170708.047125267; 223715.15571398	85.5840364157643; 100.626233727929	0.763	-0.39	0.182703
	C7 H16 O6 P2 S	290.014	7.087	608370			5	15	15	PreferredMS2	290360.938848174; 176028.664186602	47.7389823993643; 66.0732266085439	1.65	0.72	0.182907
[Similar to: 3-{[(4-Methoxy-1-methyl-1H-indazol-3-yl)amino]carbonyl}-2-pyrazinecarboxylic acid; ΔMass: 43.9936 Da]	C9 H13 N7 O4	283.103	5.43	317606			5	15	13	PreferredMS2	284.93613557346; 445.566908820321	308.715323762552; 293.496373128881	0.639	-0.65	0.18304
[Similar to: Saxitoxin; ΔMass: -166.9957 Da]	C14 H22 N6 O12	466.13	1.39	727554			5	13	10	PreferredMS2	680.852222037292; 349.396169573566	373.716739349329; 316.54134502363	1.949	0.96	0.183221
N-(tert-Butoxycarbonyl)-L-leucine	C11 H21 N O4	231.147	4.922	3571911			5	11	7	PreferredMS2	1136395.9663448; 849431.689201339	61.3587772165181; 49.8781339043404	1.338	0.42	0.183451
1H-Benzimidazol-5-ol	C7 H6 N2 O	134.048	7.559	417066			5	23	12	PreferredMS2	111814.660003171; 86329.5059524984	76.4531679962939; 19.4817629746764	1.295	0.37	0.183504
		167.038	4.758	359545			5	17	11	PreferredMS2	4687.37643421365; 1124.37375584845	262.73680707575; 271.665010156735	4.169	2.06	0.184575
Butylphthalide	C12 H14 O2	190.099	17.798	13935538	Biosynthesis of antibiotics;Other		5	14	11	PreferredMS2	17984.253615979; 13291.2075150829	323.807564833632; 242.95852571078	1.353	0.44	0.186595
5-Methylcytidine	C10 H15 N3 O5	257.101	1.904	120255			5	15	14	PreferredMS2	69978.8153045449; 46501.0832546644	41.8814886270096; 44.7152100130512	1.505	0.59	0.186622
N,N-Dimethylglycine	C4 H9 N O2	103.064	0.875	2828295	Metabolic pathways;Microbial metabolism in diverse environments;Arginine and proline metabolism;Other	Other	5	14	9	PreferredMS2	217789.683511865; 320190.224504427	58.7590080317887; 130.961815368162	0.68	-0.56	0.187689
2-Aminoacetophenone	C8 H9 N O	135.068	1.295	528656	Biosynthesis of secondary metabolites;Microbial metabolism in diverse environments;Phenylalanine metabolism;2-Oxocarboxylic acid metabolism;Other		5	20	15	PreferredMS2	249908.479127289; 244093.377831429	36.1034758137371; 44.9355856325162	1.024	0.03	0.187712
	C10 H24 O2 P2 S	270.096	0.812	151802			5	18	17	PreferredMS2	38493.3548167304; 41483.1833251037	68.3525474730311; 30.1044650429586	0.928	-0.11	0.18826
[Similar to: 4-(3-Chloro-2-cyanophenoxy)-N'-(3,5-dichloro-4-pyridinyl)benzenesulfonohydrazide; ΔMass: 196.9790 Da]	C8 H6 N3 O4 P S	270.983	5.831	313527			5	24	19	PreferredMS2	3731.95410387796; 1084.52337214383	310.468106710263; 225.97768114531	3.441	1.78	0.188703
Nicotinuric acid	C8 H8 N2 O3	180.053	7.558	5558742	Other		5	14	12	PreferredMS2	1781967.05459598; 1329749.56243388	65.7978783639896; 17.3945684510975	1.34	0.42	0.189373
S-Allyl-L-cysteine	C6 H11 N O2 S	161.051	1.777	108267		Other	5	18	15	PreferredMS2	4574.83475614987; 1850.82581049368	209.753516499061; 105.091946370334	2.472	1.31	0.189672
L-(+)-Aspartic acid	C4 H7 N O4	133.037	0.869	169839	Metabolic pathways;Biosynthesis of secondary metabolites;Microbial metabolism in diverse environments;Biosynthesis of antibiotics;Biosynthesis of plant secondary metabolites;Biosynthesis of amino acids;2-Oxocarboxylic acid metabolism;Other	Superpathway of histidine, purine, and pyrimidine biosynthesis;Other	5	16	11	NoMSn	79989.0236668532; 62596.3195912364	28.9012442565693; 52.2869800074479	1.278	0.35	0.189701
gamma-glutamyltyramine	C13 H18 N2 O4	266.127	15.766	627666	Other		5	12	11	PreferredMS2	90249.75491515; 128598.944406326	128.913083819742; 61.5281325047333	0.702	-0.51	0.189702
	C2 H8 N6 S2	180.026	0.854	151345			5	15	5	PreferredMS2	28827.4916392638; 54024.3092197948	96.5084520560626; 51.1658116473458	0.534	-0.91	0.190064
[Similar to: N-(3,5-Dimethyl-2-pyrazinyl)-5-methyl-N-[(5-methyl-3-phenyl-4-isoxazolyl)carbonyl]-3-phenyl-4-isoxazolecarboxamide; ΔMass: 27.9752 Da]	C24 H27 N5 O5	465.2	18.052	159845			5	10	10	PreferredMS2	2285.76490447277; 1448.95460514306	200.636236812513; 190.320461873442	1.578	0.66	0.190182
4-Pyridoxic acid	C8 H9 N O4	183.053	1.731	205774	Metabolic pathways;Microbial metabolism in diverse environments;Biosynthesis of antibiotics;Other		5	21	21	PreferredMS2	1229.7111856149; 1429.86897937757	214.839305823825; 68.561379828647	0.86	-0.22	0.190393
[Similar to: (4R,9β,23E)-2-(β-D-Glucopyranosyloxy)-16,20-dihydroxy-9,10,14-trimethyl-1,11,22-trioxo-4,9-cyclo-9,10-secocholesta-2,5,23-trien-25-yl acetate; ΔMass: 533.2941 Da]	C7 H11 N3 O S	185.062	1.187	62455			5	11	9	PreferredMS2	1608.71451507145; 1153.48127740514	204.091211081581; 104.729543564015	1.395	0.48	0.190574
		124.032	19.438	359980			5	18	10	PreferredMS2	248230.688579412; 234021.084690898	26.395735490957; 10.3287207160051	1.061	0.09	0.191546
[Similar to: Gamithromycin; ΔMass: 572.4999 Da]	C7 H4 N6 O2	204.04	9.658	111185			5	22	18	PreferredMS2	4602.51256546541; 6366.85869962398	25.6662722148021; 194.737739069659	0.723	-0.47	0.191598
[Similar to: Cefixime; ΔMass: 217.0416 Da]	C7 H10 O5 P2	236	12.269	1426655			5	14	10	PreferredMS2	6370.29352256243; 2384.81601931342	249.191048389839; 231.388577161576	2.671	1.42	0.192129
[Similar to: 4-Pyridineacetic acid; ΔMass: -0.0438 Da]		137.091	1.111	292952			5	8	7	PreferredMS2	151382.494908619; 171607.772557814	30.7013133989924; 26.0731394646687	0.882	-0.18	0.192737
	C5 H8 O6 P2	225.979	2.856	600569			5	17	11	PreferredMS2	80872.2333231778; 117071.325567062	91.4030252195023; 100.641153858773	0.691	-0.53	0.192839
(2E)-2-Tridecene-4,6,8-triyn-1-ol	C13 H14 O	186.104	14.756	358337			5	10	10	PreferredMS2	1141.85821017647; 771.344588781927	352.29883362309; 85.4639051211359	1.48	0.57	0.193278
	C7 H9 N2 O2 P S2	247.984	1.109	159113			5	24	21	PreferredMS2	75807.5803509405; 92062.442179606	32.6870304505498; 41.5549355217106	0.823	-0.28	0.193343
Nabumetone metabolite	C13 H12 O3	216.079	17.873	376598	Microbial metabolism in diverse environments;Other		5	22	18	PreferredMS2	3442.41604388358; 2423.35596676713	289.711311573031; 141.754175543299	1.421	0.51	0.193352
[Similar to: N-Phenylacetylglutamine; ΔMass: 21.9845 Da]	C11 H18 N2 O4	242.126	7.852	4603647			5	12	10	PreferredMS2	678245.108109583; 589980.986398412	93.0600261995073; 130.856490942305	1.15	0.2	0.193592
3-[2-(3-Hydroxyphenyl)ethyl]-5-methoxyphenol	C15 H16 O3	244.107	17.076	4549153			5	15	12	PreferredMS2	2280.155881787; 733.513539692009	270.566868085576; 317.676042660775	3.109	1.64	0.193956
S-(Hydroxyphenylacetothiohydroximoyl)-L-cysteine	C11 H14 N2 O4 S	270.067	2.828	8562920	2-Oxocarboxylic acid metabolism;Other		5	15	12	PreferredMS2	6457.91754169759; 4994.71227283268	189.941450817258; 275.980676463439	1.293	0.37	0.194061
	C6 H14 Cl N4 O7 P3	381.978	0.808	60731			5	21	12	NoMSn	906.260271915649; 1725.95151284395	93.784713981471; 245.493431808348	0.525	-0.93	0.1941
[Similar to: Phenylbutazone; ΔMass: 176.0711 Da]	C5 H13 N2 P	132.081	6.221	320947			5	18	12	PreferredMS2	469.215491812619; 386.71857239009	346.338741667482; 50.0741006734564	1.213	0.28	0.194238
[Similar to: N-Acetyl-D-galactosamine; ΔMass: -309.0851 Da]	C22 H30 N2 O13	530.175	3.454	160245			5	13	12	PreferredMS2	314.168212669599; 282.283790013075	211.102882815982; 264.918227018978	1.113	0.15	0.194465
[Similar to: Ranitidine; ΔMass: 15.0409 Da]	C14 H13 N5 O3	299.1	2.661	79880	Metabolic pathways;Biosynthesis of secondary metabolites;Other	Other	5	12	7	PreferredMS2	743.809117131144; 9987.77209937853	147.356441768921; 104.31566595444	0.074	-3.75	0.19469
	C3 H10 O5 P2	188	1.455	144207			5	18	15	PreferredMS2	62168.3102878264; 54514.1354988872	42.5630044692533; 34.0218824529506	1.14	0.19	0.196483
ophthalmic acid	C11 H19 N3 O6	289.127	2.075	710849	Metabolic pathways;Biosynthesis of antibiotics;Other		5	16	13	PreferredMS2	107828.171581326; 110733.876067795	97.0138593043906; 49.1014711406856	0.974	-0.04	0.196772
Chlorthalidone	C14 H11 Cl N2 O4 S	338.013	14.807	1268203			5	16	14	PreferredMS2	1096.79369092539; 1182.93420018511	75.8326246469249; 258.781034238941	0.927	-0.11	0.197271
	C17 H10 Cl O5 P	359.995	14.791	409506			5	23	17	PreferredMS2	289.385608165277; 319.452881919544	88.7628137980149; 255.590419583801	0.906	-0.14	0.197451
Shogaol	C17 H24 O3	276.172	18.407	647887			5	27	16	PreferredMS2	409377.638011202; 424537.845430059	15.9191992581102; 20.340799045162	0.964	-0.05	0.197874
	C2 H2 N6 O2	142.024	1.001	196401			5	17	12	PreferredMS2	108710.710382909; 72759.1810315617	42.8378732415447; 58.5314169826871	1.494	0.58	0.197942
Z-Maleylacetic acid	C6 H6 O5	158.022	1.391	2684997	Metabolic pathways;Microbial metabolism in diverse environments;Degradation of aromatic compounds;Aminobenzoate degradation;Tryptophan metabolism;Other	Superpathway of aromatic compound degradation via 2-oxopent-4-enoate;L-tryptophan degradation XI (mammalian, via kynurenine);Superpathway of aerobic toluene degradation;Toluene degradation IV (aerobic) (via catechol);Other	5	14	11	PreferredMS2	151002.211056617; 127929.995005358	202.901472537403; 72.4803759959097	1.18	0.24	0.197999
6-Hydroxytremetone	C13 H14 O3	218.094	17.798	18264036			5	15	13	PreferredMS2	5669.64677133586; 2775.04293656472	329.665206004919; 313.259248902174	2.043	1.03	0.198317
Pyridoxine	C8 H11 N O3	169.074	2.852	82813	Metabolic pathways;Microbial metabolism in diverse environments;Tyrosine metabolism;Other	Other	5	26	12	PreferredMS2	1022.70501823338; 1116.51234846709	324.090804383057; 58.0464580985049	0.916	-0.13	0.198496
[Similar to: Tiamulin; ΔMass: 303.2928 Da]	C7 H10 O4 S	190.03	1.615	928550			5	14	12	PreferredMS2	116159.126874296; 99619.7015486485	117.087195142371; 41.6936090516525	1.166	0.22	0.198567
Tenidap	C14 H9 Cl N2 O3 S	320.002	14.793	403695			5	19	16	PreferredMS2	277.769378696792; 300.424511631543	86.6975430387213; 259.623486554514	0.925	-0.11	0.198893
Caprolactam	C6 H11 N O	113.084	7.996	783372	Metabolic pathways;Microbial metabolism in diverse environments;Other		5	10	6	PreferredMS2	272102.732121674; 202330.313654817	66.1260968565249; 50.8594890751784	1.345	0.43	0.199247
Benzeneacetamide-4-O-sulphate	C8 H9 N O5 S	231.02	2.349	15695213			5	9	6	PreferredMS2	3816.97248321805; 1960.97440317169	282.051944989735; 302.612413963435	1.946	0.96	0.199276
[Similar to: Taxifolin; ΔMass: -88.0136 Da]	C14 H12 N6 O8	392.072	14.258	271664			5	25	22	PreferredMS2	534.56017811133; 371.376891140414	371.545810831076; 64.1115457005024	1.439	0.53	0.199845
	C5 H7 N7 O2	197.066	1.538	112367			5	16	14	PreferredMS2	61619.8066782176; 57176.2220198589	37.4358542148156; 34.6019500960619	1.078	0.11	0.19991
N-(3-Amino-4-chlorophenyl)-2-hydroxybenzamide	C13 H11 Cl N2 O2	262.049	17.836	214656			5	14	12	PreferredMS2	150351.686679847; 169226.056032081	20.1482250385984; 17.3537737659172	0.888	-0.17	0.200022
DL-Lysine	C6 H14 N2 O2	146.106	0.74	810978	Metabolic pathways;Biosynthesis of secondary metabolites;Microbial metabolism in diverse environments;Biosynthesis of antibiotics;Biosynthesis of plant secondary metabolites;Biosynthesis of amino acids;2-Oxocarboxylic acid metabolism;Tropane, piperidine and pyridine alkaloid biosynthesis;Other	Superpathway of L-lysine degradation;Other	5	20	15	PreferredMS2	172781.001787859; 107683.36804061	83.3308649513916; 94.1877395388259	1.605	0.68	0.200358
(4S)-4-[(2E,4Z)-2,4-Decadienoyloxy]-4-(trimethylammonio)butanoate	C17 H29 N O4	311.21	17.884	975157			5	10	9	PreferredMS2	284880.958508301; 204469.677463182	72.4703521433195; 42.413232857547	1.393	0.48	0.200657
	C20 H23 N6 O11 P	554.117	1.582	46388			5	10	10	OtherMS2	4054.30257472301; 2068.09088060437	56.397157107575; 208.385634751474	1.96	0.97	0.200873
1H-Indole-2-carboxylic acid	C9 H7 N O2	161.048	9.28	289732	Biosynthesis of alkaloids derived from shikimate pathway;Tryptophan metabolism	Other	5	13	11	PreferredMS2	121810.394911762; 113982.094314583	42.4090294966165; 42.0971347951003	1.069	0.1	0.200887
[Similar to: Ethyl 2-{[3-methyl-6-(trifluoromethyl)-3H-imidazo[4,5-b]pyridin-2-yl]thio}acetate; ΔMass: 64.0546 Da]	C6 H11 N O6 P2	255.006	1.632	75248			5	25	16	PreferredMS2	1195.8807906185; 783.944567478304	326.739646075249; 70.9469514147023	1.525	0.61	0.201221
N(6)-Methyladenosine	C11 H15 N5 O4	281.112	1.768	2377968			5	10	9	PreferredMS2	1706385.94683431; 1542892.22425056	26.6431774844341; 26.4074021642237	1.106	0.15	0.201302
EDDA	C6 H12 N2 O4	176.08	1.099	160796	Other		5	13	10	PreferredMS2	79788.908807095; 67157.5209877454	39.2616236021292; 31.1923811785153	1.188	0.25	0.201573
	C5 H10 O7 P2	243.99	2.859	721517			5	18	12	PreferredMS2	96031.297392947; 136198.552530475	92.4378883570937; 101.838445775231	0.705	-0.5	0.202181
	C5 H10 N6 S2	218.041	0.799	188509			5	18	14	OtherMS2	97616.0437253308; 89952.5358611292	41.4685137497252; 37.344385325918	1.085	0.12	0.203149
CARBOXYIBUPROFEN	C13 H16 O4	236.105	17.798	62601082	Metabolic pathways;Biosynthesis of secondary metabolites;Biosynthesis of antibiotics;Ubiquinone and other terpenoid-quinone biosynthesis;Other	Novobiocin biosynthesis	5	20	17	PreferredMS2	32302.947428045; 17434.8112576605	316.956075297205; 300.787268346912	1.853	0.89	0.20332
2,3-Diaminosalicylic acid	C7 H8 N2 O3	168.053	1.459	233627			5	16	16	PreferredMS2	9127.43049233258; 4566.41103545997	130.642465488757; 247.818935758144	1.999	1	0.203486
Alanylleucine	C9 H18 N2 O3	202.132	1.059	2262681			5	17	14	PreferredMS2	221348.369162424; 720003.688569483	108.756769921701; 90.5219618563492	0.307	-1.7	0.203607
[Similar to: 3-Oxo-3-phenyl-1-(3-thienyl)propyl aminomethanedithioate; ΔMass: 92.9708 Da]	C5 H6 N6 O4	214.045	0.87	660154			5	14	10	PreferredMS2	38196.4313530526; 185815.879703286	140.88069069355; 85.4539135807921	0.206	-2.28	0.204102
Acetyl-β-methylcholine	C8 H17 N O2	159.126	2.113	207970			5	20	16	PreferredMS2	26163.0436178122; 52060.048411529	105.304976320685; 93.0484368176459	0.503	-0.99	0.204284
2-Aminoadipic acid	C6 H11 N O4	161.069	1.23	1321721	Metabolic pathways;Biosynthesis of secondary metabolites;Microbial metabolism in diverse environments;Biosynthesis of antibiotics;Biosynthesis of amino acids;2-Oxocarboxylic acid metabolism;Other	Superpathway of L-lysine degradation;Superpathway of butirocin biosynthesis;Other	5	15	12	PreferredMS2	573678.749657833; 574610.753715371	44.8502264530555; 43.9516395851954	0.998	0	0.204895
Syringic acid	C9 H10 O5	198.053	5.775	555238	Metabolic pathways;Microbial metabolism in diverse environments;Biosynthesis of antibiotics;Aminobenzoate degradation;Tyrosine metabolism;Other	Other	5	20	16	PreferredMS2	477.351019933658; 625.517913245952	82.2599147761159; 352.258171447224	0.763	-0.39	0.204923
1,2-Dihydro-1,2-phenanthrenediol	C14 H12 O2	212.084	17.981	136605	Metabolic pathways;Biosynthesis of secondary metabolites;Microbial metabolism in diverse environments;Degradation of aromatic compounds;Other	Benzoate biosynthesis I (CoA-dependent, ss-oxidative)	5	17	16	PreferredMS2	783.723982363492; 502.378670989666	266.69400839029; 340.183005171698	1.56	0.64	0.20504
Dehydroepiandrosterone (DHEA)	C19 H28 O2	270.198	18.081	193437			5	9	6	PreferredMS2	74625.119169473; 64423.6523605002	54.8568741152782; 51.7021887184932	1.158	0.21	0.205429
[Similar to: Bis(2-ethylhexyl) amine; ΔMass: -0.7914 Da]	C8 H11 Cl N6 O	242.068	18.118	78575			4	11	1	PreferredMS2	964.229050127125; 2953.10481618994	161.63198908962; 185.577484930825	0.327	-1.61	0.205643
[Similar to: Piperanine; ΔMass: -176.0320 Da]	C24 H25 N5 O5	463.184	18.206	476010			5	15	14	PreferredMS2	134798.349598229; 98008.5775681888	83.3713687419047; 105.595814032292	1.375	0.46	0.205825
dopamine 4-O-sulfate	C8 H11 N O5 S	233.036	1.558	227139			5	14	11	PreferredMS2	11713.5252358182; 14086.6727913887	64.2797586624595; 154.310051950525	0.832	-0.27	0.207906
2,6-Toluene diisocyanate	C9 H6 N2 O2	174.04	3.545	8019808			5	7	6	PreferredMS2	892385.780271398; 648755.689196976	150.21161673186; 28.3650070625855	1.376	0.46	0.208136
5-Chloro THJ 018	C23 H21 Cl N2 O	376.138	14.128	3693901	Metabolic pathways;Biosynthesis of secondary metabolites;Other	Other	5	14	12	PreferredMS2	110718.14142506; 56861.6504563921	213.938666610794; 160.698102713747	1.947	0.96	0.208322
Hypoxanthine	C5 H4 N4 O	136.039	1.639	684900	Metabolic pathways;Other	Other	3	26	13	PreferredMS2	80972.699868611; 45812.5515558611	112.3570926799; 74.3997562342449	1.767	0.82	0.208345
[Similar to: PharmaGSID 48172; ΔMass: 87.0796 Da]	C12 H11 N7 O6	349.077	2.605	13374055			5	9	7	PreferredMS2	3878.4977732301; 728.982357424193	198.431843416844; 272.109297665247	5.32	2.41	0.20905
	C7 H3 N6 P	202.015	2.181	168166			5	15	11	PreferredMS2	56848.727705368; 50330.7326916556	45.264850093726; 32.4447194800293	1.13	0.18	0.209224
		115.991	1.258	674084			5	12	12	PreferredMS2	17818.471759656; 16504.5665722591	187.351709698011; 45.5250952880799	1.08	0.11	0.209763
[Similar to: Netilmicin; ΔMass: 202.2161 Da]	C11 H15 N O7	273.085	0.901	211018			5	18	13	PreferredMS2	135168.012943353; 126566.673511675	27.0457626235937; 35.2346322999686	1.068	0.09	0.209869
Cyclo(leucylprolyl)	C11 H18 N2 O2	210.137	11.753	449206			5	10	8	PreferredMS2	25915.0901323816; 84263.6118947213	114.183781666304; 89.4480169455378	0.308	-1.7	0.210066
[Similar to: Pirimiphos ethyl; ΔMass: -24.0261 Da]	C16 H19 N7 O3	357.154	2.133	211476			5	11	9	PreferredMS2	1210.93585763321; 1001.22098991236	315.240993746617; 58.9684881860223	1.209	0.27	0.211119
[Similar to: DL-Carnitine; ΔMass: 1.1005 Da]		160.005	1.007	198045			5	26	17	PreferredMS2	7168.25915453468; 11692.7317386717	94.4975396187553; 166.701546235494	0.613	-0.71	0.211326
[Similar to: Urocanic acid; ΔMass: -57.9289 Da]	C4 H N6 P S	195.972	1.259	859713			5	23	14	PreferredMS2	20297.5186737945; 20518.4663683397	195.449537969253; 48.3306739848197	0.989	-0.02	0.211534
	C28 H50 N6 O13	678.341	18.032	180380			5	3	3	OtherMS2	30405.4305959774; 17156.5887361336	71.3486153280056; 144.195554127684	1.772	0.83	0.21176
[Similar to: Butalbital; ΔMass: -271.0326 Da]	C21 H25 N3 O11	495.149	2.582	86074			5	14	13	PreferredMS2	178.391041160993; 199.103608819028	313.335018190277; 196.569394298354	0.896	-0.16	0.211967
Ferulic acid	C10 H10 O4	194.058	1.935	18680025	Metabolic pathways;Biosynthesis of secondary metabolites;Phenylpropanoid biosynthesis;Biosynthesis of phenylpropanoids	Superpathway of scopolin and esculin biosynthesis;Other	5	14	13	PreferredMS2	34348.6035539991; 46777.9614534254	45.4027336085162; 350.057905047487	0.734	-0.45	0.212134
[Similar to: Indole-3-lactic acid; ΔMass: -0.9453 Da]	C6 H2 N6 O3	206.019	10.932	546447			5	14	12	PreferredMS2	37235.3882794631; 55157.9105854661	106.416659932049; 127.766095822641	0.675	-0.57	0.212155
	C H Cl3 O P2	195.858	0.787	119519			5	10	7	PreferredMS2	5160.19625569587; 23857.5146896594	113.848272819282; 120.610285747919	0.216	-2.21	0.212421
[Similar to: 1,3-Benzodioxolylbutanamine (BDB); ΔMass: -116.9563 Da]	C10 H10 N6 O6	310.067	5.471	92792			5	17	14	PreferredMS2	5241.61008076371; 15644.8138355502	135.07701493248; 106.544545694236	0.335	-1.58	0.213295
asp-leu	C10 H18 N2 O5	246.121	3.69	1182551	Other		5	13	12	PreferredMS2	190765.353439786; 202768.172003348	84.8863976695183; 41.746215922224	0.941	-0.09	0.213549
4-Ethynyltoluene	C9 H8	116.063	17.798	430270			5	24	21	PreferredMS2	2475.23386747162; 2156.66133560446	313.4147023913; 62.7497673181499	1.148	0.2	0.214078
11-Oxotestosterone	C19 H26 O3	302.188	17.793	194864	Metabolic pathways;Biosynthesis of secondary metabolites;Other	Other	5	11	8	PreferredMS2	820.893239432749; 10099.3791227745	221.558132602504; 133.272429952005	0.081	-3.62	0.214358
Cytosine	C4 H5 N3 O	111.044	1.904	78990	Metabolic pathways;Other	Other	5	20	18	PreferredMS2	41294.710932605; 27836.3218619181	50.6550992932077; 45.324646111638	1.483	0.57	0.215276
	C16 H29 N O6	331.199	11.647	274498			5	16	16	PreferredMS2	19207.4184217996; 10219.3272433691	178.45310776695; 114.929933821122	1.88	0.91	0.215542
	C5 H8 N4 O4 S	220.026	2.183	277806		Superpathway of histidine, purine, and pyrimidine biosynthesis	5	20	14	PreferredMS2	89908.3943909548; 83168.5903856767	46.2562104584604; 33.2442228417199	1.081	0.11	0.215993
Safrole	C10 H10 O2	162.068	15.604	440144	Metabolic pathways;Microbial metabolism in diverse environments;Degradation of aromatic compounds;Other	Superpathway of aromatic compound degradation via 2-oxopent-4-enoate;Other	5	21	13	PreferredMS2	7453.63834816965; 3594.75613351455	303.137500355572; 83.8934251090866	2.073	1.05	0.216222
8-Hydroxy-2-quinolinyl beta-D-glucopyranosiduronic acid	C15 H15 N O8	337.08	12.199	165335			5	10	9	PreferredMS2	36405.9877518422; 58576.0053394967	107.822443553473; 67.8164476169176	0.622	-0.69	0.216875
Decarbamoyloxysaxitoxin	C9 H16 N6 O2	240.134	18.006	574192			5	22	18	PreferredMS2	174986.290171748; 229711.219255869	65.1993332608176; 39.4493287390078	0.762	-0.39	0.217188
[Similar to: Pentoxazone; ΔMass: -53.0464 Da]	C20 H23 Cl N2 O5	406.129	18.045	328955			5	14	13	PreferredMS2	606.905864633875; 533.222170673487	323.988205875152; 170.716039456403	1.138	0.19	0.217227
[Similar to: Ketoprofen; ΔMass: -205.0375 Da]	C20 H22 N5 O6 P	459.132	7.845	150460			5	16	10	OtherMS2	24055.5216133815; 14359.0534451583	92.0853559209766; 143.903893685464	1.675	0.74	0.217247
Coumarone	C8 H6 O	118.042	1.291	703611			5	20	15	PreferredMS2	347028.198120905; 333344.709255512	36.0056312542371; 44.3022823062198	1.041	0.06	0.21734
		164.009	2.857	907821			5	14	9	PreferredMS2	95838.6206994583; 122599.789642475	103.255623020388; 115.87165730876	0.782	-0.36	0.217681
Clavamycin E	C11 H17 N3 O6	287.112	3.505	121812			5	12	11	PreferredMS2	50011.9748148816; 36324.8442655685	51.9635088014673; 38.577543926668	1.377	0.46	0.217913
	C10 H19 N O7 S	297.089	0.897	89774	Metabolic pathways;Biosynthesis of plant secondary metabolites;Other	Other	5	16	15	NoMSn	71235.0231030111; 62582.735748787	25.6503025164055; 25.9815361238289	1.138	0.19	0.218113
2-[(2-Amino-2-carboxyethyl)sulfanyl]succinic acid	C7 H11 N O6 S	237.03	0.899	492527			5	18	15	PreferredMS2	249922.8188366; 229561.271477725	36.7237737804567; 40.0176804525322	1.089	0.12	0.218467
Radicinin	C12 H12 O5	236.066	12.729	165283			5	16	13	PreferredMS2	40308.4494695051; 48532.8015339795	76.2629510932036; 55.8280080597565	0.831	-0.27	0.218705
Valylproline	C10 H18 N2 O3	214.132	2.407	790247	Metabolic pathways;Other	Other	5	16	14	PreferredMS2	427260.206713201; 389433.815210924	29.8913888223778; 34.2551560180954	1.097	0.13	0.219074
DL-Phenylalanine	C9 H11 N O2	165.079	8.677	227788	Metabolic pathways;Biosynthesis of secondary metabolites;Biosynthesis of antibiotics;Biosynthesis of plant secondary metabolites;Biosynthesis of amino acids;Phenylalanine metabolism;Biosynthesis of alkaloids derived from shikimate pathway;Phenylpropanoid biosynthesis;2-Oxocarboxylic acid metabolism;Biosynthesis of phenylpropanoids;Tropane, piperidine and pyridine alkaloid biosynthesis;Other	Superpathway of chorismate metabolism;Anaerobic aromatic compound degradation (Thauera aromatica);Superpathway of scopolin and esculin biosynthesis;Superpathway of aromatic amino acid biosynthesis;Benzoate biosynthesis I (CoA-dependent, ss-oxidative);Benzoate biosynthesis III (CoA-dependent, non-ss-oxidative);Other	5	24	9	PreferredMS2	1896.49384742949; 2299.30094473972	36.2509549654684; 318.574926398751	0.825	-0.28	0.219456
asp-leu	C10 H18 N2 O5	246.121	4.291	487605	Other		5	11	10	PreferredMS2	94828.4334467536; 87377.5880178107	80.9685937687702; 42.4006998212322	1.085	0.12	0.219536
[Similar to: N6,N6,N6-Trimethyl-L-lysine; ΔMass: 0.1439 Da]	C3 H9 O7 P	188.009	0.871	101785			5	12	4	PreferredMS2	37203.0796496486; 49978.4830675343	47.970309832201; 41.0890447341856	0.744	-0.43	0.219737
	C12 H19 N10 O5 P S	446.1	2.08	612024			5	12	10	PreferredMS2	399.489021751039; 276.049676743203	183.376299497876; 277.438840583639	1.447	0.53	0.219786
Resorcinol diglycidyl ether	C12 H14 O4	239.116	4.663	92692			5	19	18	PreferredMS2	7274.20092084326; 13324.1335650837	114.52573130007; 113.168082837294	0.546	-0.87	0.220495
Tetranor-12(S)-HETE	C16 H26 O3	248.177	18.421	277226			5	6	5	PreferredMS2	237823.480017949; 252114.766229151	6.94509765722462; 7.85377247058887	0.943	-0.08	0.220829
	C27 H37 N5 O	447.299	18.518	105790			5	15	3	PreferredMS2	26386.4274648157; 9681.81210216098	89.8947299208208; 141.381114862825	2.725	1.45	0.220986
[Similar to: 4-Cyclohexyl-5-{[3-(trifluoromethyl)-2-pyridyl]thio}-4H-1,2,4-triazol-3-ol; ΔMass: 110.1344 Da]	C5 H2 N2 O7 S	233.958	2.562	111300			5	10	8	PreferredMS2	24459.2915110157; 47480.8725771724	78.5952447337754; 42.6658148089156	0.515	-0.96	0.222282
4-Amino-7-phenylpyrazolo[5,1-c][1,2,4]triazine-3-carboxamide	C12 H10 N6 O	254.095	9.907	107859			5	12	10	PreferredMS2	1194.37467401262; 5214.47903071843	273.993703567337; 202.049037359936	0.229	-2.13	0.222479
2-(2-Carboxyethyl)-4-methyl-5-pentyl-3-furoic acid	C14 H20 O5	268.131	17.799	8800273			5	7	7	PreferredMS2	8997.61269156215; 5360.35742404832	325.092057432098; 234.02035900408	1.679	0.75	0.2226
3-Phenylacrylaldehyde	C9 H8 O	132.058	14.147	123939	Metabolic pathways;Biosynthesis of secondary metabolites;Microbial metabolism in diverse environments;Biosynthesis of plant secondary metabolites;Phenylpropanoid biosynthesis;Other		5	9	7	PreferredMS2	1383.23570807565; 1217.90948211914	328.105263979753; 46.2921356446881	1.136	0.18	0.222776
[Similar to: Obscurolide A1; ΔMass: 107.0510 Da]	C6 H8 N4 O3	184.06	2.133	626425			5	17	14	PreferredMS2	125888.717334883; 60020.8132753994	89.7861977414573; 140.719226752408	2.097	1.07	0.222905
Kanosamine	C6 H13 N O5	201.062	0.765	208953			5	20	17	PreferredMS2	24906.7925066249; 19183.2020380814	119.651276626109; 51.5789361437524	1.298	0.38	0.223058
N-Acetyl-L-leucine	C8 H15 N O3	173.105	2.165	2927278	Tropane, piperidine and pyridine alkaloid biosynthesis;Other		5	12	9	PreferredMS2	2674.02533540587; 2125.28801359078	382.243759879949; 33.0770297169437	1.258	0.33	0.223098
gamma-glutamyltyramine	C13 H18 N2 O4	266.127	4.024	1119539	Other		5	12	7	PreferredMS2	630.966711704867; 710.999574349925	269.945022561812; 40.1279428890586	0.887	-0.17	0.223849
[Similar to: (3α,4β,8α)-3,8-Dihydroxy-12,13-epoxytrichothec-9-ene-4,15-diyl diacetate; ΔMass: -404.1438 Da]	C30 H47 N10 O13 P	786.307	18.11	1212031			4	24	22	PreferredMS2	1004.18734648485; 884.462932169543	382.348709765977; 18.2799785332327	1.135	0.18	0.223945
[Similar to: Theobromine; ΔMass: -176.0321 Da]	C14 H12 N8 O4	356.097	6.858	251211			5	18	15	PreferredMS2	48519.7302780655; 62461.4415814587	93.3011429135968; 84.5207553228637	0.777	-0.36	0.224091
[Similar to: Epigallocatechin gallate; ΔMass: -132.0761 Da]	C28 H28 N6 O5 P2	590.161	11.27	221464			5	19	14	PreferredMS2	6564.37367619185; 451.261925845469	192.663194134153; 162.022579437481	14.547	3.86	0.224617
[Similar to: Ethyl 2-{[2-cyano-3-(4-hydroxyphenyl)acryloyl]amino}-4-methylthiophene-3-carboxylate; ΔMass: 217.0738 Da]	C6 H5 N O S	139.009	2.827	329757			5	19	13	PreferredMS2	437.750898858677; 258.468801432224	187.558086675166; 276.552435422994	1.694	0.76	0.225439
1H-Benzimidazol-5-ol	C7 H6 N2 O	134.048	1.891	1550192			5	26	17	PreferredMS2	232.82119551127; 199.154725985292	278.704126994383; 112.287487014458	1.169	0.23	0.225805
[Similar to: Lansoprazole; ΔMass: -10.0120 Da]	C13 H13 N7 O7	379.088	5.649	128989			5	13	13	PreferredMS2	264.759506977824; 251.52592651606	283.492881367278; 219.854202469054	1.053	0.07	0.226047
[Similar to: Picrotin; ΔMass: 166.0114 Da]	C11 H12	144.094	17.798	2620549			5	19	17	PreferredMS2	3548.05289681404; 2489.28595333483	327.2967796776; 218.083336245196	1.425	0.51	0.22636
thr-pro	C9 H16 N2 O4	216.111	2.722	2295319	Metabolic pathways;Arginine and proline metabolism	Other	5	13	11	PreferredMS2	119585.671099756; 75557.7587634564	166.01899371055; 121.392099575794	1.583	0.66	0.226946
(2R)-(3,4-Dihydroxyphenyl)(beta-D-glucopyranosyloxy)acetonitrile	C14 H17 N O8	327.095	10.736	630831			5	13	11	PreferredMS2	17348.9000771025; 6704.46353859878	210.996362653394; 165.401276067271	2.588	1.37	0.227446
3-Carbamoyl-2-phenylpropionic acid	C10 H11 N O4	209.069	12.383	310332	Tyrosine metabolism;Other		5	13	11	PreferredMS2	1296.81445043423; 8089.07424365638	322.055339818213; 113.377369564998	0.16	-2.64	0.227517
	C H3 N2 O6 P3	231.921	0.715	884537			5	10	6	PreferredMS2	197653.458854082; 233753.674076526	55.4476155776996; 83.2918264861783	0.846	-0.24	0.227537
[Similar to: Fenarimol; ΔMass: 7.9339 Da]	C15 H18 N2 O4 S	322.099	2.755	622747			5	19	18	PreferredMS2	433.773145582949; 387.623357037001	383.323931681407; 14.2128474174439	1.119	0.16	0.227843
N-Acetyl-S-(allylcarbamothioyl)cysteine	C9 H14 N2 O3 S2	262.045	11.931	428105	Metabolic pathways;Other	Other	5	11	10	PreferredMS2	1786.09442475247; 5104.89075269968	174.063457091886; 236.436406286038	0.35	-1.52	0.227868
(2Z)-3,7-Dimethyl-2,6-octadien-1-yl 3-oxobutanoate	C14 H22 O3	238.157	18.399	649239			5	16	5	PreferredMS2	533312.879683848; 507183.334797198	9.02206946625914; 10.2894234149282	1.052	0.07	0.229165
	C6 H4 N6 O6	256.019	1.384	150347			5	13	9	PreferredMS2	833.242688859782; 903.42310197282	47.1662490720176; 329.615288256812	0.922	-0.12	0.229429
6627	C10 H13 N O4	211.084	1.931	19127885			5	15	13	PreferredMS2	36526.3369379098; 48003.9293923547	44.0067750256643; 350.053033321044	0.761	-0.39	0.229663
timefurone	C15 H14 O5 S	306.055	18.112	120755			4	18	17	NoMSn	1515.74902470874; 1405.50576072638	307.06528949649; 30.9555403316041	1.078	0.11	0.229948
	C H4 O8 S	175.963	0.716	124927			5	6	4	PreferredMS2	39494.095331364; 42871.4398014859	35.4560704061888; 59.3040571050449	0.921	-0.12	0.230185
Propylparaben	C10 H12 O3	180.079	14.377	621483	Metabolic pathways;Biosynthesis of secondary metabolites;Phenylpropanoid biosynthesis;Biosynthesis of phenylpropanoids;Other		5	9	7	PreferredMS2	148056.070377532; 101045.498565988	90.9868937594443; 67.8712824055541	1.465	0.55	0.230369
[Similar to: Eprinomectin; ΔMass: 771.4946 Da]	C2 H2 N6 O2	142.024	0.921	243862			5	12	9	PreferredMS2	115648.417467978; 143656.626258132	30.12383996041; 20.6009304406945	0.805	-0.31	0.230493
	C3 H5 N2 O P3	177.961	1.258	589275			5	25	18	PreferredMS2	12598.6193188435; 14600.2472699651	198.450009241565; 47.6649525549724	0.863	-0.21	0.231076
[Similar to: Salvinorin B; ΔMass: -176.0295 Da]	C24 H26 N10 O7	566.197	17.98	187061			5	13	9	PreferredMS2	516.09197054264; 494.238991927118	335.952718033384; 56.1560990986715	1.044	0.06	0.231132
(E)-Ferulic acid	C10 H10 O4	194.058	7.149	456826	Metabolic pathways;Biosynthesis of secondary metabolites;Phenylpropanoid biosynthesis;Biosynthesis of phenylpropanoids	Superpathway of scopolin and esculin biosynthesis;Other	5	22	13	PreferredMS2	1331.48405987531; 2685.86335469636	83.5366605632342; 336.211685531704	0.496	-1.01	0.231634
Guanadrel	C10 H19 N3 O2	213.148	7.74	270461			5	9	8	PreferredMS2	272.043370360184; 263.508741616626	379.446479519077; 22.5263002812442	1.032	0.05	0.231816
[Similar to: N-(2,5-Dimethoxyphenyl)-N'-(2-hydroxyethyl)thiourea; ΔMass: 55.0422 Da]	C8 H11 N O3 S	201.046	2.3	294420			4	1	1	PreferredMS2	352.52731637264; 370.713329848	378.997036203903; 28.4605124659931	0.951	-0.07	0.23188
[Similar to: N-Acetyl-D-lactosamine; ΔMass: -146.0576 Da]	C24 H35 N O10 S	529.2	0.912	165377			5	13	10	PreferredMS2	2362.76365872414; 2733.08932840643	184.594832558953; 136.339424242226	0.865	-0.21	0.231913
N-Acetylvanilalanine	C12 H15 N O5	253.095	7.149	5175658			5	12	8	PreferredMS2	3371.65188853441; 3640.70660437974	51.2854805040634; 356.934491965988	0.926	-0.11	0.231941
	C19 H31 N O4	337.225	18.005	612620			5	7	3	PreferredMS2	172898.2339148; 108197.966537934	80.5039054431093; 55.4917352421828	1.598	0.68	0.232072
[Similar to: 15-Deoxy-Δ12,14-prostaglandin J2-2-glycerol ester; ΔMass: 236.2165 Da]	C3 H2 N6 O2	154.024	2.851	144303			5	21	16	PreferredMS2	31045.5620328689; 20659.8917600056	95.5993822208214; 105.857450496036	1.503	0.59	0.233034
	C6 H8 N6 O4	228.061	1.071	84556			5	6	4	PreferredMS2	41206.3916600972; 39294.6678754563	35.0277516046548; 33.3703392780435	1.049	0.07	0.233549
Succinyladenosine	C14 H17 N5 O8	383.108	4.725	336668			5	14	12	PreferredMS2	225733.456079827; 204537.901574006	32.5358893342252; 34.8637205106611	1.104	0.14	0.233795
[Similar to: PEG n13; ΔMass: 44.0264 Da]	C24 H50 O13	546.325	17.825	460096			5	10	5	PreferredMS2	36228.8076295635; 13804.2426396625	103.655380605218; 237.577688903302	2.624	1.39	0.233878
indol-2-one	C8 H5 N O	131.037	4.613	1067847			5	15	14	PreferredMS2	328684.762866379; 240918.917808752	63.8239932411328; 52.2308967268973	1.364	0.45	0.234892
Theobromine	C7 H8 N4 O2	180.065	2.13	191881	Metabolic pathways;Biosynthesis of secondary metabolites;Microbial metabolism in diverse environments;Biosynthesis of plant secondary metabolites;Other	Caffeine degradation IV (bacteria, via demethylation and oxidation)	5	22	21	PreferredMS2	35752.4159157505; 14508.792979256	95.4913990362876; 158.539845913134	2.464	1.3	0.235037
2,5-Furandicarbaldehyde	C6 H4 O3	124.016	2.857	1139885	Metabolic pathways;Microbial metabolism in diverse environments;Aminobenzoate degradation;Other		5	15	11	PreferredMS2	114935.98332885; 143345.851484506	102.139496767748; 116.033324580498	0.802	-0.32	0.235841
	C28 H50 N6 O5 P2	612.333	17.958	357396			5	16	8	PreferredMS2	35341.7210504229; 19538.9862815583	110.079794606935; 187.722714899345	1.809	0.86	0.236076
[Similar to: (1S,2R,4S,5R,6S,7S,8R,9R,12R)-4,7,12-Triacetoxy-6-(acetoxymethyl)-2,10,10-trimethyl-11-oxatricyclo[7.2.1.01,6]dodecane-5,8-diyl dibenzoate; ΔMass: 154.0169 Da]	C21 H42 N4 O8 P2	540.246	17.174	116009			5	10	10	OtherMS2	6185.580194413; 2104.66776664588	84.2513843044989; 280.620999133781	2.939	1.56	0.236273
[Similar to: Azaspiracid-3; ΔMass: 355.2301 Da]	C21 H36 N4 O8	472.252	16.252	1637261			5	8	4	PreferredMS2	25089.4610150532; 7857.14963547656	102.460372491389; 324.314032201713	3.193	1.68	0.236804
[Similar to: Chromomycin A3; ΔMass: 762.3701 Da]	C17 H20 N6 O7	420.139	14.141	669813			5	18	11	PreferredMS2	488.196609805841; 390.575365031707	347.761211571248; 200.055674466426	1.25	0.32	0.236995
(2R)-(3,4-Dihydroxyphenyl)(beta-D-glucopyranosyloxy)acetonitrile	C14 H17 N O8	327.095	2.595	56796878			5	7	7	PreferredMS2	8319.89439688224; 3147.47932574667	229.40929723434; 286.800503487943	2.643	1.4	0.237782
Picolinic acid	C6 H5 N O2	123.032	4.076	192972	Metabolic pathways;Biosynthesis of secondary metabolites;Microbial metabolism in diverse environments;Biosynthesis of plant secondary metabolites;Degradation of aromatic compounds;Aminobenzoate degradation;Tryptophan metabolism;Tropane, piperidine and pyridine alkaloid biosynthesis;Other	L-tryptophan degradation XI (mammalian, via kynurenine);Other	5	19	13	PreferredMS2	3784.38948989552; 32483.3546588686	146.333617957932; 103.373896378587	0.117	-3.1	0.238076
[Similar to: Obscurolide A1; ΔMass: 109.0551 Da]		182.056	7.145	572477			5	10	8	PreferredMS2	135668.119799662; 108449.830600032	81.9937773228413; 55.3415125147522	1.251	0.32	0.23825
	C7 H16 Cl O4 P S	262.019	0.8	295047			5	22	6	PreferredMS2	10415.6907269922; 12040.9484672626	65.104877817483; 189.833936065062	0.865	-0.21	0.238568
	C6 H13 N O2 S2	195.039	4.197	116890			5	16	12	PreferredMS2	304.067990350455; 241.390005962999	273.386920590338; 204.284705594145	1.26	0.33	0.239049
[Similar to: Alfentanil; ΔMass: 181.1118 Da]	C10 H21 N O5	235.142	1.144	64882			5	24	20	PreferredMS2	3866.72590502763; 2560.30336654352	175.293748587511; 50.0516253246313	1.51	0.59	0.239088
1,2-Benzoquinone	C6 H4 O2	108.022	7.5	110898	Microbial metabolism in diverse environments;Aminobenzoate degradation		5	11	7	PreferredMS2	3046.4072207766; 17583.8931388325	136.198964697103; 132.102532530065	0.173	-2.53	0.239597
Dibenzothiophene sulfone	C12 H8 O2 S	216.025	0.795	358594			5	18	15	PreferredMS2	154718.853947769; 127007.448991983	45.0177153846601; 48.7345592858234	1.218	0.28	0.240106
[Similar to: (±)-Abscisic acid; ΔMass: -10.9830 Da]	C12 H21 N O4 S	275.119	11.128	141920			5	10	9	PreferredMS2	38949.7150939579; 32027.1066475708	65.7495753578046; 84.4986585960029	1.216	0.28	0.240803
[Similar to: Bis(2-ethylhexyl) phthalate; ΔMass: -0.7508 Da]	C7 H15 N5 O10 P2	391.028	1.097	117333			5	9	9	PreferredMS2	23137.2449611565; 22156.4745349704	79.7522371348506; 93.9475513849762	1.044	0.06	0.240815
[Similar to: Danofloxacin; ΔMass: 103.1023 Da]	C8 H16 O5 P2	254.047	14.384	122545			5	28	21	PreferredMS2	29158.481493322; 17298.5842811596	89.9599955828828; 73.3360590836873	1.686	0.75	0.241423
[Similar to: 6-Morpholino-N-(tetrahydro-2-furanylmethyl)-3-pyridinesulfonamide; ΔMass: 59.0736 Da]	C11 H12 N2 O4 S	268.052	6.924	180877			5	13	12	PreferredMS2	389.850579211925; 205.681367751917	187.12672949901; 256.750036391599	1.895	0.92	0.241607
	C14 H24 N6 O9	420.16	13.788	3271953	Other		5	7	6	PreferredMS2	17956.103083495; 4882.58853974249	114.291428654798; 349.867170807328	3.678	1.88	0.241757
[Similar to: 6-Methyl-2-nitro-3-pyridyl 3,5-bis(trifluoromethyl)benzene-1-sulfonate; ΔMass: 198.0277 Da]	C6 H4 N2 O6 S	231.978	7.089	2259831			5	14	9	PreferredMS2	914082.952445862; 553523.054378937	49.0479073263158; 70.7980659534014	1.651	0.72	0.242111
[Similar to: Aprobarbital; ΔMass: -133.9851 Da]	C14 H12 N6 O5	344.086	1.815	261349			5	14	12	PreferredMS2	7811.42355152982; 5564.02576566277	217.494989672573; 71.4701312232912	1.404	0.49	0.242313
5-guanidino-2-oxopentanoic acid	C6 H11 N3 O3	173.08	1.027	624429	Metabolic pathways;Arginine and proline metabolism;Other		5	16	12	PreferredMS2	223211.350469132; 206322.280104168	48.7529752076572; 38.5848691450881	1.082	0.11	0.242435
	C16 H32 N2 O3 S2	364.185	17.864	138814			5	19	18	PreferredMS2	53225.9831778118; 18878.3815168936	74.7218837987088; 84.6229708938124	2.819	1.5	0.242646
[Similar to: Terbutaline; ΔMass: -161.9910 Da]	C15 H21 N3 O9	387.127	2.594	1951690			5	24	15	PreferredMS2	1206.32401619513; 427.664794666334	225.915135907709; 300.025769042699	2.821	1.5	0.242648
		203.911	0.752	125541			5	28	22	NoMSn	33967.9826210976; 35542.8051696297	59.2965334184836; 73.3986874254262	0.956	-0.07	0.242876
[Similar to: 1-Aminocyclohexanecarboxylic acid; ΔMass: -0.8901 Da]		143.985	0.869	755207			5	11	8	PreferredMS2	322589.613440385; 348540.800452387	26.1266339163657; 39.8368273128	0.926	-0.11	0.243673
[Similar to: Propachlor ESA; ΔMass: 42.0469 Da]	C8 H9 N O4 S	215.025	1.466	240238			5	3	3	PreferredMS2	28015.6550485762; 22394.7727198849	134.459977836452; 74.7492369348784	1.251	0.32	0.243851
[Similar to: SSR126768; ΔMass: 328.1585 Da]	C9 H11 N O5 P2	275.011	6.555	144165			5	17	12	PreferredMS2	39652.4302484005; 47704.3221831208	44.0755278837935; 65.9235781374444	0.831	-0.27	0.243992
	C20 H30 N2 O13 P2	568.122	3.449	126718			5	13	10	OtherMS2	232.248946443234; 211.969543153324	208.925961239559; 251.725449215427	1.096	0.13	0.244076
paeonilactone A	C10 H14 O4	198.089	14.384	1969466	Biosynthesis of secondary metabolites;Microbial metabolism in diverse environments;Degradation of aromatic compounds;Other	Other	5	12	9	PreferredMS2	456238.278701297; 282294.413041055	92.5936976525747; 69.3890532875771	1.616	0.69	0.244353
	C14 H27 N O2 S	273.176	18.05	843749			5	6	5	PreferredMS2	330487.738763726; 197133.261731796	57.3807546681227; 54.6803871951376	1.676	0.75	0.244387
[Similar to: 3-Methoxytyramine; ΔMass: -79.9568 Da]	C9 H13 N O5 S	247.051	2.171	1327967			5	11	10	PreferredMS2	255855.894964386; 116904.557000704	92.6676471312207; 142.896879510805	2.189	1.13	0.244865
gamma-Glu-Gly	C7 H12 N2 O5	204.074	0.905	1329880			5	14	13	PreferredMS2	372453.872572181; 273523.859663062	62.1354135157524; 88.60438945417	1.362	0.45	0.244951
4-Phenyl-3-buten-2-one	C10 H10 O	146.073	14.748	462102			5	6	5	PreferredMS2	1545.07383062273; 1261.28930512265	350.42227296239; 66.6538949480256	1.225	0.29	0.245059
[Similar to: (8aR,12S,12aR)-12-Hydroxy-4-methyl-4,5,6,7,8,8a,12,12a-octahydro-2H-3-benzoxecine-2,9(1H)-dione; ΔMass: -36.0209 Da]	C14 H24 O6	288.157	15.202	521661			5	16	13	PreferredMS2	1526.10190936072; 2480.85906021453	107.09389799097; 302.977404394933	0.615	-0.7	0.245216
cis,cis-Muconic acid	C6 H6 O4	142.027	2.856	2566835	Metabolic pathways;Microbial metabolism in diverse environments;Degradation of aromatic compounds;Other	Superpathway of aromatic compound degradation via 2-oxopent-4-enoate;Superpathway of aromatic compound degradation via 3-oxoadipate;Superpathway of aerobic toluene degradation;Mandelate degradation to acetyl-CoA;Toluene degradation IV (aerobic) (via catechol);Other	5	14	9	PreferredMS2	259199.52240484; 333308.853346006	102.180976469485; 115.844917460437	0.778	-0.36	0.245421
[Similar to: Phellopterin; ΔMass: 36.0391 Da]	C9 H8 N6 O4	264.061	6.123	221504			5	20	18	PreferredMS2	242.745084911719; 328.857089273674	72.7618116109363; 352.702412322102	0.738	-0.44	0.245433
9-Decenoylcarnitine	C17 H31 N O4	313.225	17.965	2333860			5	16	9	PreferredMS2	625395.581714712; 697545.427358622	68.4087123985201; 46.3275073961671	0.897	-0.16	0.245579
	C11 H18 N6 O6	330.129	9.23	493499			5	16	12	PreferredMS2	1218.95392453751; 1307.62449194793	79.1970301325537; 293.670872242474	0.932	-0.1	0.246135
[Similar to: Sedanolide; ΔMass: 36.0212 Da]	C12 H14	158.109	14.75	3429877			5	11	10	PreferredMS2	1258.68301011113; 1315.85378556035	360.534898035575; 264.89145243927	0.957	-0.06	0.246324
Ethosuximide	C7 H11 N O2	141.079	1.117	137181			5	14	9	PreferredMS2	11380.5340201463; 19380.573893223	140.243173772537; 103.531746973294	0.587	-0.77	0.247274
Hypusine	C10 H23 N3 O3	233.174	0.724	92400			5	24	18	PreferredMS2	56840.6512702187; 48592.3337346606	31.1747712582877; 36.8840460456463	1.17	0.23	0.247673
2-Hydroxy-3-(4-methoxybenzyl)-4-methyl-3,4-dihydro-5H-1,4-benzodiazepin-5-one	C18 H18 N2 O3	310.132	11.492	188276			5	14	9	PreferredMS2	748.473612718675; 1686.48619330371	355.285465833072; 170.705557015963	0.444	-1.17	0.247687
Pyridoxal	C8 H9 N O3	167.058	2.458	157531	Metabolic pathways;Biosynthesis of secondary metabolites;Microbial metabolism in diverse environments;Biosynthesis of antibiotics;Tryptophan metabolism;Other	Other	5	15	10	PreferredMS2	12701.1192232991; 31621.6934760791	127.200464034257; 91.8073379404698	0.402	-1.32	0.247778
5-(3-Hydroxyphenyl)pentanoic acid	C11 H14 O3	194.094	17.712	370958			5	7	6	PreferredMS2	2232.32681445542; 5917.96352003332	212.01235062736; 163.446975786036	0.377	-1.41	0.24812
N-Acetyl-L-leucine	C8 H15 N O3	173.105	2.029	2552661	Tropane, piperidine and pyridine alkaloid biosynthesis;Other		5	13	11	PreferredMS2	2743.11669765187; 2450.68382640253	380.965729019452; 24.5775249708082	1.119	0.16	0.248727
[Similar to: Theobromine; ΔMass: -175.9769 Da]	C12 H12 N4 O7 S	356.042	6.915	141818			5	17	16	PreferredMS2	447.432964247276; 242.261125504982	185.996120419533; 241.807797761539	1.847	0.89	0.248821
[Similar to: Ethyl 6,6-dimethyl-4-oxo-3-tetrahydro-1H-pyrrol-1-yl-4,5,6,7-tetrahydrobenzo[c]thiophene-1-carboxylate; ΔMass: -175.0798 Da]	C27 H32 N2 O7	496.22	15.997	195641			5	8	8	OtherMS2	8617.31464607338; 1998.65370913296	72.572734845499; 290.433373856147	4.312	2.11	0.249038
	C14 H24 O2 S	256.15	18.052	913511			5	6	4	OtherMS2	360956.765976288; 216594.217548164	56.9349336836818; 55.0679535716448	1.667	0.74	0.249157
[Similar to: 4-(Hydroxymethyl)-2-methyl-5-({[5-(trifluoromethyl)-1H-benzo[d]imidazol-2-yl]thio}methyl)pyridin-3-ol; ΔMass: -29.9940 Da]	C14 H19 N5 O3 P2 S	399.07	17.972	138225			5	6	5	PreferredMS2	378.453918461178; 318.755874383865	372.037201447203; 29.8534866719066	1.187	0.25	0.249598
3-methyl-cis,cis-muconic acid	C7 H8 O4	156.042	2.856	348934	Metabolic pathways;Biosynthesis of secondary metabolites;Microbial metabolism in diverse environments;Biosynthesis of antibiotics;Degradation of aromatic compounds;Other	Superpathway of aromatic compound degradation via 2-oxopent-4-enoate;Superpathway of chorismate metabolism;Superpathway of aromatic compound degradation via 3-oxoadipate;Superpathway of aerobic toluene degradation;Mandelate degradation to acetyl-CoA;Toluene degradation IV (aerobic) (via catechol);Other	5	24	22	PreferredMS2	32922.2767774273; 38826.1415066363	102.575039961788; 120.772161590274	0.848	-0.24	0.249938
Aceglutamide	C7 H12 N2 O4	188.08	0.856	137087	Biosynthesis of antibiotics;Other		5	15	14	PreferredMS2	27230.295416678; 26718.7506951877	78.5484356273542; 43.2816989899203	1.019	0.03	0.249979
lactide	C6 H8 O4	144.042	1.926	456874	Microbial metabolism in diverse environments;Other	Other	5	14	12	PreferredMS2	8932.02751672003; 11418.571554792	46.2771691088952; 251.694200645547	0.782	-0.35	0.250439
	C7 H13 N O5 P2	253.026	3.627	460756			5	21	17	PreferredMS2	798.420827050485; 612.341419964721	228.129380144454; 231.473581202673	1.304	0.38	0.25056
	C14 H20 N6 O6	368.145	18.031	276623			5	10	7	PreferredMS2	76732.9201443252; 64606.852911805	61.6279359550814; 41.3573641058028	1.188	0.25	0.250813
	C15 H19 N6 O4 P	378.12	11.862	320027			5	10	9	OtherMS2	4245.5897488371; 1336.75885009904	111.964320759631; 330.372670130063	3.176	1.67	0.250884
	C5 H7 Cl N8 S2	277.993	0.801	90528			5	12	11	NoMSn	2809.85224698043; 2639.30184416999	76.2199245742576; 174.923326431323	1.065	0.09	0.25128
		253.816	0.786	206775			5	10	9	NoMSn	5570.94450020835; 34715.9779640642	116.239870547322; 129.754933172513	0.16	-2.64	0.251344
[Similar to: Lansoprazole; ΔMass: 165.0149 Da]		204.061	0.804	9620155			5	16	14	PreferredMS2	308604.050309232; 358834.655603577	81.2764640621694; 178.306445552978	0.86	-0.22	0.251886
[Similar to: 4a-(α-D-Glucopyranosyloxy)-2,3,8,12b-tetrahydroxy-3-methyl-1,7,12-trioxo-1,2,3,4,4a,7,12,12b-octahydro-5-tetraphenyl 2-thio-α-D-glucopyranoside; ΔMass: 418.1323 Da]	C10 H17 O5 P3	310.03	3.162	84308			5	18	16	PreferredMS2	2549.05626611541; 2997.30884485937	125.504735595228; 214.807919892922	0.85	-0.23	0.252064
1-(beta-D-Ribofuranosyl)-1,2-dihydropyrimidine	C9 H14 N2 O4	214.096	2.013	140930			5	22	18	PreferredMS2	17688.6236818894; 25005.9648191819	129.116724340857; 65.6985759130363	0.707	-0.5	0.2522
2-Chromanone	C9 H8 O2	148.052	6.12	1103511	Metabolic pathways;Biosynthesis of secondary metabolites;Microbial metabolism in diverse environments;Biosynthesis of plant secondary metabolites;Degradation of aromatic compounds;Phenylalanine metabolism;Biosynthesis of alkaloids derived from shikimate pathway;Phenylpropanoid biosynthesis;Biosynthesis of phenylpropanoids;Ubiquinone and other terpenoid-quinone biosynthesis;Other	Superpathway of scopolin and esculin biosynthesis;Benzoate biosynthesis I (CoA-dependent, ss-oxidative);Benzoate biosynthesis III (CoA-dependent, non-ss-oxidative);Other	5	16	15	PreferredMS2	4290.49428431507; 5095.40980489512	106.412576905469; 337.489323074019	0.842	-0.25	0.252634
4-(1,2-Dihydroxy-2-propanyl)-1-methyl-1,2-cyclohexanediol	C10 H20 O4	204.136	17.968	2340676			5	26	20	PreferredMS2	1649662.14472882; 1669527.65239105	18.7471332953247; 13.5100328670278	0.988	-0.02	0.252674
[Similar to: Flumioxazin; ΔMass: 48.0237 Da]	C14 H15 N2 O4 P	306.078	17.076	1045619			5	20	15	PreferredMS2	878.438224899678; 404.137715614303	269.244632609907; 313.184396503267	2.174	1.12	0.253076
[Similar to: Codeine; ΔMass: -180.9997 Da]	C20 H21 N10 O3 P	480.152	15.223	252717			5	20	17	OtherMS2	1621.39001714482; 425.207361612735	113.529793678533; 346.762496618252	3.813	1.93	0.253309
Dapsone	C12 H12 N2 O2 S	248.066	16.173	525793			5	12	11	PreferredMS2	42932.3975525595; 30376.591509787	159.891698506397; 73.9603497790451	1.413	0.5	0.25346
7,8-Dihydrobiopterin	C9 H13 N5 O3	239.102	1.484	304107	Metabolic pathways;Other		5	17	14	PreferredMS2	101218.398791238; 69784.5268909321	59.2726330388726; 32.3447597243816	1.45	0.54	0.253552
[Similar to: Fasciculic acid B; ΔMass: 194.2186 Da]	C19 H30 N4 O8	442.205	15.214	1891143			5	7	6	PreferredMS2	13647.7097147176; 4155.29116856503	111.436373889715; 344.935276931903	3.284	1.72	0.253668
4-Ethoxybenzaldehyde	C9 H10 O2	150.068	15.602	125738	Metabolic pathways;Biosynthesis of secondary metabolites;Microbial metabolism in diverse environments;Degradation of aromatic compounds;Phenylalanine metabolism;Biosynthesis of alkaloids derived from shikimate pathway;Phenylpropanoid biosynthesis;Biosynthesis of phenylpropanoids;Isoquinoline alkaloid biosynthesis	Other	5	14	12	PreferredMS2	5955.69686765157; 22694.8095121318	127.185485136819; 91.3430388822527	0.262	-1.93	0.25412
[Similar to: Citroflex A-2; ΔMass: 28.0678 Da]	C11 H14 O9	290.064	3.277	649388			5	13	11	PreferredMS2	12584.6383707285; 21098.3545965127	106.726078788059; 204.264176671002	0.596	-0.75	0.255106
	C28 H42 N6 O5 P2	604.268	17.857	371266			5	13	12	OtherMS2	9260.8597419519; 4437.90796201857	112.319000292647; 298.513832196931	2.087	1.06	0.25524
[Similar to: Fasciculic acid B; ΔMass: 238.2450 Da]	C17 H26 N4 O7	398.179	13.789	4680655			5	6	5	PreferredMS2	28313.9764109169; 7768.229870019	113.149413889645; 349.600709723089	3.645	1.87	0.255666
[Similar to: Coenzyme Q1; ΔMass: 30.0493 Da]	C8 H8 N6 O2	220.071	14.379	1309986			5	13	10	PreferredMS2	302149.562927991; 185596.672697998	93.2090120679816; 69.9156788744683	1.628	0.7	0.255694
	C39 H43 N6 O13 P	834.263	14.757	1451111			5	25	21	OtherMS2	321.617171531367; 338.713248442351	377.603542076883; 35.6121923315201	0.95	-0.07	0.255821
5-(3,4-Dihydroxyphenyl)-4-hydroxypentanoic acid	C11 H14 O5	226.084	16.161	750250			5	10	9	PreferredMS2	62080.7418143333; 43512.5427480471	158.755914371605; 74.1225052132819	1.427	0.51	0.255843
(9aR,9bS)-9a-Hydroxy-6,9-dimethyl-3-methylene-3,3a,4,5,9a,9b-hexahydroazuleno[4,5-b]furan-2,7-dione	C15 H16 O4	260.103	12.765	532386			5	19	18	PreferredMS2	1867.40418786052; 1442.39394004481	313.071578567256; 222.691071530618	1.295	0.37	0.256716
[Similar to: Ketoprofen; ΔMass: -384.0954 Da]	C22 H41 N8 O4 P3 S2	638.19	7.853	315763			5	25	19	OtherMS2	46876.4470137735; 31320.3584807828	111.235388897084; 127.839581796851	1.497	0.58	0.25673
3-(3-Oxo[1,2,4]triazolo[4,3-a]pyridin-2(3H)-yl)propanoic acid	C9 H9 N3 O3	207.064	9.966	3196487	Other		5	13	10	PreferredMS2	1625.48033554047; 3941.82660855721	363.488378339773; 282.768886104174	0.412	-1.28	0.256792
	C6 H11 N2 O P S	190.033	0.803	125005			5	20	17	PreferredMS2	42139.3158533103; 44177.4356640803	44.2890038951253; 51.7982824496276	0.954	-0.07	0.25696
	C9 H13 N2 O7 P	292.047	1.318	770156			5	30	20	PreferredMS2	54489.6406611073; 49845.7692141403	130.282470015467; 141.951435319042	1.093	0.13	0.257125
	C18 H28 O11 P2	482.11	14.749	1319322			5	18	17	PreferredMS2	417.490960599792; 385.601509537245	344.671134523039; 297.596879267111	1.083	0.11	0.257647
[Similar to: Nystatin; ΔMass: 489.3689 Da]	C17 H20 N6 O8	436.135	10.746	195147	Biosynthesis of secondary metabolites;Other		5	14	13	PreferredMS2	318.278710576964; 301.939341866847	350.148525853742; 185.48044505402	1.054	0.08	0.257894
Deferiprone	C7 H9 N O2	139.063	1.219	75720			5	20	16	PreferredMS2	20772.7312317949; 31011.2326560994	79.2192916295327; 34.4544799957002	0.67	-0.58	0.258318
[Similar to: N8-Acetylspermidine; ΔMass: 17.1130 Da]	C4 H6 N6 O2	170.055	1.898	105001			3	19	4	PreferredMS2	7627.54792178618; 6989.41055914664	125.084725522778; 146.190397232325	1.091	0.13	0.258933
[Similar to: Flutamide; ΔMass: 45.9955 Da]	C6 H10 N6 O4	230.077	1.538	297608			5	12	11	PreferredMS2	35510.1467199853; 19201.8998548953	142.879775140469; 71.747036316518	1.849	0.89	0.259314
5-Hydroxyindole-3-acetic acid	C10 H9 N O3	191.058	6.558	1249249	Metabolic pathways;Tryptophan metabolism;Other		5	12	10	PreferredMS2	364942.396740203; 455167.058694442	37.9409499148599; 72.8638751808799	0.802	-0.32	0.259665
	C8 H18 N2 O3	190.132	0.775	66443			5	19	15	NoMSn	3920.50059066165; 8492.01676970462	95.192555010824; 120.205722066711	0.462	-1.12	0.259758
[Similar to: DL-Carnitine; ΔMass: -0.8901 Da]	C H2 N6 O2 S	161.995	0.869	884656			5	6	5	PreferredMS2	433825.036208499; 461247.103817909	25.6302564097947; 36.4409743968534	0.941	-0.09	0.259853
8-hydroxy-7-methylguanine	C6 H7 N5 O2	181.06	2.017	762093	Other		5	16	12	PreferredMS2	391118.753982093; 458781.779537096	48.4706020678151; 40.612105683837	0.853	-0.23	0.260194
4-Acetamidobutanoic acid	C6 H11 N O3	145.074	2.202	1121564	Metabolic pathways;Biosynthesis of secondary metabolites;Biosynthesis of antibiotics;Biosynthesis of plant secondary metabolites;Biosynthesis of amino acids;Arginine and proline metabolism;Tropane, piperidine and pyridine alkaloid biosynthesis;Other	Superpathway of L-lysine degradation;Other	5	10	7	PreferredMS2	26735.3130674726; 216002.696424179	233.854022032569; 110.137621279267	0.124	-3.01	0.26065
		170.055	2.407	291003			5	14	13	PreferredMS2	2403.47304157099; 2641.08015922522	220.926929924206; 84.3506974069885	0.91	-0.14	0.261224
[Similar to: Cefamandole; ΔMass: 305.0582 Da]	C6 H7 N O2 S	157.02	4.224	2385340			5	15	11	PreferredMS2	113139.408430101; 52302.0771186755	221.320752139886; 63.8863900117426	2.163	1.11	0.261497
[Similar to: Acycloguanosine; ΔMass: -162.0529 Da]	C14 H21 N5 O8	387.139	2.148	92899			5	15	15	PreferredMS2	208.920220279402; 180.269122742323	374.12194117813; 22.8583874103691	1.159	0.21	0.261563
	C13 H17 N5 O3 P2 S	385.054	14.624	1664969			5	9	9	PreferredMS2	808.521738593599; 767.672424622908	384.328005412073; 12.091558101408	1.053	0.07	0.261962
6-Oxo-2-piperidinecarboxylic acid	C6 H9 N O3	143.058	0.874	115475	Biosynthesis of antibiotics		5	13	12	PreferredMS2	72044.0292087285; 70004.2452143157	27.299540266546; 24.6516122794835	1.029	0.04	0.262134
4-aminocatechol	C6 H7 N O2	125.048	5.468	96112	Biosynthesis of secondary metabolites;Microbial metabolism in diverse environments;Aminobenzoate degradation;Tropane, piperidine and pyridine alkaloid biosynthesis	Other	5	15	13	PreferredMS2	3083.18002711206; 23688.5246856616	134.805907189514; 81.5770399257946	0.13	-2.94	0.262281
[Similar to: Chlordiazepoxide; ΔMass: 31.0305 Da]	C11 H12 N2 O4 S	268.052	2.859	344059			5	9	8	PreferredMS2	28978.7762207092; 17216.151805049	115.935842894643; 123.141143042115	1.683	0.75	0.263308
[Similar to: N-Phenylacetylglutamine; ΔMass: 21.9845 Da]	C11 H18 N2 O4	242.126	7.214	1135494			5	7	6	PreferredMS2	301426.671488608; 196067.946041701	82.7653704119312; 75.8272028154555	1.537	0.62	0.263691
6-Acetamido-2-oxohexanoic acid	C8 H13 N O4	187.084	2.993	275955	Other	Superpathway of L-lysine degradation	5	14	9	PreferredMS2	436.592185915297; 482.04417442625	374.561537886538; 31.623733415333	0.906	-0.14	0.263704
1-(3,4-Dihydroxyphenyl)acetone	C9 H10 O3	166.063	16.162	325332	Metabolic pathways;Biosynthesis of secondary metabolites;Microbial metabolism in diverse environments;Degradation of aromatic compounds;Phenylalanine metabolism;Phenylpropanoid biosynthesis;Tyrosine metabolism;Tropane, piperidine and pyridine alkaloid biosynthesis;Other	Other	5	14	12	PreferredMS2	28616.6845431718; 19423.5265833675	158.425947465559; 73.6203667707713	1.473	0.56	0.2642
[Similar to: Pantoprazole; ΔMass: -176.0319 Da]	C19 H28 N7 O5 P3 S	559.107	14.083	480895			5	9	9	PreferredMS2	311.094548301002; 282.748437715412	383.517659467864; 6.64781382831417	1.1	0.14	0.264311
Pro-Hyp	C10 H16 N2 O4	228.111	4.852	142477			5	9	8	PreferredMS2	20178.4368041854; 18288.4951677394	111.151034051725; 38.1886458179493	1.103	0.14	0.264636
3,12,13-Trihydroxy-11-methyl-6-methylene-16-oxo-15-oxapentacyclo[9.3.2.1~5,8~.0~1,10~.0~2,8~]heptadecane-9-carboxylic acid	C19 H24 O7	364.152	18.086	3097847	Other		5	15	7	PreferredMS2	5497.90032229969; 3921.63529266639	368.392402052489; 128.96905625533	1.402	0.49	0.264914
	C8 H12 N6	192.113	18.314	103568			5	21	16	PreferredMS2	86083.0405443467; 90240.12768732	13.5360965310416; 12.6156117933105	0.954	-0.07	0.265062
	C3 H4 N4 O3 S	176	0.887	1267616			5	17	11	PreferredMS2	131647.709543494; 220847.678743295	152.655266902892; 44.9743142649085	0.596	-0.75	0.265346
2-(2-Ethoxyethoxy)ethanol	C6 H14 O3	134.094	5.401	1035489			5	22	5	PreferredMS2	718460.30592854; 792882.462727218	20.5511733119566; 11.5834761602091	0.906	-0.14	0.265705
[Similar to: 5-APDI; ΔMass: -187.0005 Da]	C20 H18 N4 O3	362.137	14.133	1035545	Other		5	13	6	PreferredMS2	468.421387383229; 376.514305040513	334.526349610145; 236.883359783852	1.244	0.32	0.266439
O-heptanoylcarnitine	C14 H27 N O4	273.194	13.265	157519			5	8	7	PreferredMS2	39121.549409532; 31893.4575167843	76.8275410462721; 77.9309313934274	1.227	0.29	0.26659
[Similar to: Amphomycin; ΔMass: 1137.6417 Da]		152.009	1.888	100524			5	15	14	PreferredMS2	2986.48448252295; 15573.0081001986	147.699392330033; 106.56866609706	0.192	-2.38	0.267178
[Similar to: (1R,2R,3R,3aS,5aS,6R,7R,10R,10aR,10cR)-1,2,6,7-Tetrahydroxy-3,7,10a,10c-tetramethyl-4-oxo-2,3,3a,4,5a,6,6a,7,10,10a,10b,10c-dodecahydro-1H-phenanthro[10,1-bc]furan-10-yl β-D-glucopyranoside; ΔMass: 216.0871 Da]	C15 H18 N6 O2	314.149	18.358	84337			5	15	14	PreferredMS2	66102.3007562014; 72971.9217528806	11.0084978776505; 14.3772888268563	0.906	-0.14	0.267866
Val-Leu	C11 H22 N2 O3	230.163	1.585	326238			5	15	13	PreferredMS2	105397.669514066; 63118.1980381605	86.5493543955533; 70.7221009737161	1.67	0.74	0.267973
Methylimidazoleacetic acid	C6 H8 N2 O2	140.058	1.066	14367388	Other		5	18	12	PreferredMS2	3033736.21694724; 1163862.90762888	45.1903815396928; 130.171058594107	2.607	1.38	0.268552
[Similar to: Pectenotoxin-2; ΔMass: 290.1698 Da]	C24 H51 N4 O5 P3	568.307	17.831	595124	Metabolic pathways;Biosynthesis of secondary metabolites;Other	Other	5	12	5	PreferredMS2	43906.5406400444; 18972.2135504937	105.575475845672; 236.500900991703	2.314	1.21	0.268701
5-Nitro-o-toluidine	C7 H8 N2 O2	152.059	5.478	145766	Metabolic pathways;Microbial metabolism in diverse environments;Other		5	13	9	PreferredMS2	29863.8131772147; 33169.2042723188	97.0940920899733; 86.2546490677777	0.9	-0.15	0.268893
Gln-Gln	C10 H18 N4 O5	274.127	1.196	73799	Metabolic pathways;Arginine and proline metabolism		5	14	13	PreferredMS2	15040.4024721104; 7887.16050244605	76.5519507763593; 130.206712542193	1.907	0.93	0.26901
	C13 H16 N2 O3 P2	310.063	6.925	154670			5	10	7	PreferredMS2	217.739107888259; 219.556853829514	187.724370487904; 258.848701138765	0.992	-0.01	0.269239
	C7 H11 N O4 P2	235.016	3.636	362611			5	21	17	PreferredMS2	328.930169508659; 323.459941726018	225.57012855095; 236.392114352129	1.017	0.02	0.270184
clavulanic acid	C8 H9 N O5	199.048	2.86	1237804	Biosynthesis of antibiotics;Other		5	14	11	PreferredMS2	37222.5684134055; 58922.2609573806	242.835246771337; 105.606766839899	0.632	-0.66	0.27021
Dulcitol	C6 H14 O6	182.079	0.824	11038489	Metabolic pathways;Other	Other	5	16	14	PreferredMS2	363084.067156661; 412389.124799992	79.5954763243862; 176.070737896677	0.88	-0.18	0.270332
8-Hydroxyquinoline	C9 H7 N O	145.053	6.557	290035			5	18	14	PreferredMS2	79850.947010816; 103146.757368441	38.8226367911525; 75.799878918584	0.774	-0.37	0.270355
[Similar to: 1,2,3-Trimethoxy-5-{[({[2-(trifluoromethoxy)phenyl]methylene}amino)oxy]carbonyl}benzene; ΔMass: 246.0528 Da]		153.04	1.358	136828			5	12	10	PreferredMS2	46110.345648158; 42235.5807346597	60.6263001203653; 38.2359930432174	1.092	0.13	0.27102
cystine	C6 H12 N2 O4 S2	240.023	0.801	188509	Metabolic pathways;Other		5	20	9	PreferredMS2	93630.886416642; 89311.4899472723	45.2693622808671; 36.1954985712416	1.048	0.07	0.271318
4-Imino-1-(beta-D-ribofuranosyl)-1,4-dihydro-3-pyridinecarboxylic acid	C11 H14 N2 O6	270.085	2.043	381378			5	13	13	PreferredMS2	69069.0413412001; 54489.0621086708	93.1652121825837; 64.3051046257922	1.268	0.34	0.271366
2-(6-Amino-1H-purin-1-yl)ethanol	C7 H9 N5 O	179.081	5.633	238754	Metabolic pathways;Other		5	16	12	PreferredMS2	147197.24882989; 149777.186033306	29.735790184557; 34.2323763829395	0.983	-0.03	0.271711
[Similar to: N,N'-Dicyclohexylurea; ΔMass: -27.8702 Da]	C7 H12 N2 O8	252.059	1.099	327857			5	10	4	PreferredMS2	82951.0125240543; 116327.393298116	41.0640878622556; 64.5426573807049	0.713	-0.49	0.272042
3,4-Methyleneazelaic acid	C11 H16 O4	212.105	14.384	252469	Metabolic pathways;Biosynthesis of secondary metabolites;Other	Other	5	8	6	PreferredMS2	61405.1889297596; 40313.4506888837	93.4829272067649; 69.3676852869179	1.523	0.61	0.272288
[Similar to: PEG n16; ΔMass: 206.1519 Da]	C23 H40 N4 O9	516.278	17.402	718644			5	17	9	PreferredMS2	11135.7917089077; 6128.76260583335	112.205181091212; 312.910370351355	1.817	0.86	0.272516
Terbutaline	C12 H19 N O3	225.136	3.035	114419			5	13	12	PreferredMS2	324.573803893737; 331.7757839127	368.563939213307; 35.368552899301	0.978	-0.03	0.272726
Hostmaniane	C13 H18 O5	254.115	18	1032497			5	9	8	PreferredMS2	54716.6838392641; 40780.4254472414	177.553130287835; 70.0670113827025	1.342	0.42	0.272745
[Similar to: Acycloguanosine; ΔMass: -327.0951 Da]	C22 H28 N6 O11	552.181	2.589	200326			5	11	11	PreferredMS2	283.890163429845; 318.746781826697	369.085516827213; 89.0281517853255	0.891	-0.17	0.272879
[Similar to: L-Cystathionine; ΔMass: -61.0048 Da]	C9 H17 N O7 S	283.072	0.842	273966			5	20	17	PreferredMS2	17048.947833833; 21531.8794989633	54.675316096775; 169.180331222651	0.792	-0.34	0.272959
[Similar to: Chlortetracycline; ΔMass: 212.1040 Da]	C8 H12 O6 P2	266.01	8.357	1091964			5	17	11	PreferredMS2	121419.856069126; 125032.69617819	19.6065469292061; 130.49370528962	0.971	-0.04	0.273143
[Similar to: SAR102608; ΔMass: 16.0169 Da]	C13 H19 N3 O8	345.117	1.198	204284			5	13	11	PreferredMS2	127940.101844459; 115426.965372215	31.1278382108048; 33.4203340528738	1.108	0.15	0.273406
[Similar to: 1-(1-Benzofuran-2-yl)-2-({4-[4-(trifluoromethyl)phenyl]-4H-1,2,4-triazol-3-yl}thio)ethan-1-one; ΔMass: -18.0324 Da]	C21 H16 Cl N5 O3	421.093	18.339	809315			5	4	4	PreferredMS2	324.832524830513; 325.360279694429	291.340782610046; 212.622194489524	0.998	0	0.274587
	C12 H21 N4 P S	284.123	8.117	102044			5	29	21	PreferredMS2	1535.98545656697; 1812.51310094964	65.3164437101195; 272.65001007125	0.847	-0.24	0.274719
[Similar to: 4-({2-[(1E)-3-Hydroxy-1-buten-1-yl]-5-oxotetrahydro-3-furanyl}amino)benzoic acid; ΔMass: -0.9562 Da]	C9 H8 N8 O4	292.067	3.233	703608			5	13	12	PreferredMS2	270.355632174626; 306.275474794195	46.7294576514971; 357.601686747549	0.883	-0.18	0.274741
[Similar to: 4-(4-Hydroxyphenyl)-2-butanyl 6-O-[(4ξ)-α-L-threo-pentofuranosyl]-β-D-glucopyranoside; ΔMass: 80.9950 Da]	C20 H29 N O6	379.2	16.177	506559			5	4	4	PreferredMS2	335.090521214527; 319.279262242799	314.550572836887; 261.652515613446	1.05	0.07	0.275769
	C11 H23 N3 O2	229.179	1.781	163759			5	4	3	PreferredMS2	42897.3839901899; 35586.3800918523	68.6568953725468; 48.3898957680954	1.205	0.27	0.276546
Decanoylcarnitine	C17 H33 N O4	315.241	17.99	335509			5	13	7	PreferredMS2	99601.8447839039; 102031.898717649	60.7588766584954; 55.2483843194153	0.976	-0.03	0.276572
9-Methyluric acid	C6 H6 N4 O3	182.044	2.197	1764900	Other	Caffeine degradation IV (bacteria, via demethylation and oxidation)	5	17	13	PreferredMS2	506266.812665719; 597946.934853366	80.5241710541042; 76.304736357904	0.847	-0.24	0.276687
L-Histidine	C6 H9 N3 O2	155.07	1.489	227556	Metabolic pathways;Biosynthesis of secondary metabolites;Biosynthesis of plant secondary metabolites;Biosynthesis of amino acids;Other	Superpathway of histidine, purine, and pyrimidine biosynthesis;Other	5	19	13	PreferredMS2	92318.959481534; 70910.5699590497	50.9045120809131; 29.4592857816217	1.302	0.38	0.277321
[Similar to: AVE9423; ΔMass: 31.9403 Da]	C16 H22 N6 O3 P2 S2	472.069	15.908	996876			5	13	13	PreferredMS2	302.574466746408; 298.948886343913	385.339640889623; 6.65077950880009	1.012	0.02	0.277561
[Similar to: Bellissaponin BS1; ΔMass: 919.4666 Da]	C14 H23 N O6	301.152	6.104	391799			5	11	11	PreferredMS2	48389.2127930659; 65078.684063375	78.0672734787173; 103.37418758568	0.744	-0.43	0.277991
	C18 H22 N O4 P	347.128	12.066	3452656			5	12	11	PreferredMS2	1409.00355013273; 1730.09832265114	30.4622248801356; 358.298578283881	0.814	-0.3	0.278438
Phloroglucinol	C6 H6 O3	126.032	5.044	289697	Metabolic pathways;Microbial metabolism in diverse environments;Biosynthesis of antibiotics;Aminobenzoate degradation;Other		5	17	13	PreferredMS2	106826.45528547; 79923.3202396541	56.7821256379396; 42.8500320367317	1.337	0.42	0.278646
		167.95	0.739	110841			5	15	13	NoMSn	32389.2700293108; 36662.8479387004	46.0776117390527; 61.4863872928541	0.883	-0.18	0.278683
	C11 H12	144.094	15.61	389871			5	18	16	PreferredMS2	1971.5106757967; 1770.06167346572	339.822939762891; 58.0283138703081	1.114	0.16	0.278823
	C2 H2 Cl2 S5	255.813	0.786	132130			5	12	10	NoMSn	5364.38693061369; 28732.2877761693	108.092262875719; 119.843297752787	0.187	-2.42	0.278872
4-Hydroxybenzaldehyde	C7 H6 O2	122.037	1.292	266058	Metabolic pathways;Biosynthesis of secondary metabolites;Microbial metabolism in diverse environments;Degradation of aromatic compounds;Phenylalanine metabolism;Biosynthesis of alkaloids derived from shikimate pathway;Aminobenzoate degradation;Biosynthesis of phenylpropanoids;Other	Superpathway of aromatic compound degradation via 2-oxopent-4-enoate;Anaerobic aromatic compound degradation (Thauera aromatica);Superpathway of aromatic compound degradation via 3-oxoadipate;Superpathway of aerobic toluene degradation;Mandelate degradation to acetyl-CoA;Toluene degradation IV (aerobic) (via catechol);Benzoate biosynthesis I (CoA-dependent, ss-oxidative);Benzoate biosynthesis III…	5	18	15	PreferredMS2	144528.28249105; 134516.088530727	36.2956833105434; 44.1852528775739	1.074	0.1	0.279014
	C9 H14 N4 O7 P2	352.033	2.054	282756			5	10	9	PreferredMS2	1243.08523628588; 1200.42670088867	297.725167130039; 46.5817645770134	1.036	0.05	0.279033
Tremetone	C13 H14 O2	202.099	10.746	344166			5	17	15	PreferredMS2	397.184495356092; 364.963627969723	352.085245367734; 230.756693287343	1.088	0.12	0.279366
	C13 H11 N5 O6 S	365.042	2.625	306763			5	17	13	PreferredMS2	680.102589952196; 443.311029777214	178.755957987178; 250.634583153524	1.534	0.62	0.280315
Tetraacetylethylenediamine	C10 H16 N2 O4	228.111	1.147	6575671			5	15	13	PreferredMS2	2862721.01425692; 2419371.83532395	48.6623937138378; 36.1954804575425	1.183	0.24	0.28039
[Similar to: PEG n13; ΔMass: 88.0525 Da]	C22 H46 O12	502.299	17.174	875997			5	19	11	PreferredMS2	50723.7396131438; 17557.2314008354	87.4116815649907; 264.533165558132	2.889	1.53	0.280405
	C21 H40 N2 O15	560.242	17.403	190261			5	6	3	OtherMS2	2368.41291639997; 1238.72316777001	113.267947732932; 317.595562016292	1.912	0.94	0.280525
5-Hydroxy-2-furoic acid	C5 H4 O4	128.011	1.103	2575944			5	23	20	PreferredMS2	967817.763577863; 1178279.24519553	47.9307361314208; 59.0625239565093	0.821	-0.28	0.280537
6,7,8-Trimethoxy-1-methyl-1,2,3,4-tetrahydroisoquinoline	C13 H19 N O3	237.136	18.077	218412	Biosynthesis of alkaloids derived from shikimate pathway		5	10	7	PreferredMS2	6945.83853251085; 9160.48647101149	80.4502402645403; 194.916121554931	0.758	-0.4	0.281219
[Similar to: 3,4,5-Trimethoxyphenyl 6-O-pentopyranosyl-β-D-glucopyranoside; ΔMass: 176.1074 Da]	C8 H10 N6 O7	302.061	1.587	106474			5	15	13	PreferredMS2	39384.2628438163; 29999.7247567279	62.2525363167947; 51.3978771459963	1.313	0.39	0.281413
		119.974	0.717	2409944			5	7	6	PreferredMS2	888280.023619692; 948769.174431802	37.4769815258521; 56.1391001594927	0.936	-0.1	0.281496
[Similar to: Pyraclostrobin; ΔMass: 255.0537 Da]		132.045	4.56	412869			5	18	16	PreferredMS2	96211.1543855958; 55434.1281350775	78.638910906105; 65.1099353198653	1.736	0.8	0.282192
α-Aspartylphenylalanine	C13 H16 N2 O5	280.106	6.505	268004			5	13	11	PreferredMS2	71402.7192938211; 71925.5954203185	62.5656943782791; 41.7441105290305	0.993	-0.01	0.282314
2,5-Furandicarbaldehyde	C6 H4 O3	124.016	10.94	205476	Metabolic pathways;Microbial metabolism in diverse environments;Aminobenzoate degradation;Other		5	11	8	PreferredMS2	15401.2414011996; 18258.3743675661	99.5293730700961; 127.647905647633	0.844	-0.25	0.282348
[Similar to: Colistin; ΔMass: 912.6234 Da]	C11 H18 N2 O4	242.127	8.507	166960			5	11	10	PreferredMS2	31436.8333652294; 26912.004711615	95.196532607231; 44.5680645707796	1.168	0.22	0.282602
	C17 H11 N6 O5 P	410.053	16.552	145079			5	24	22	PreferredMS2	409.592423873004; 375.128491761545	370.574623543281; 20.9648908683604	1.092	0.13	0.282668
[Similar to: (3S)-5-[(4aR,8aS)-2,5,5,8a-Tetramethyl-3-oxo-4a,6,7,8-tetrahydro-4H-naphthalen-1-yl]-3-methylpentanoic acid; ΔMass: 3.0330 Da]	C16 H31 N O3 S	317.202	17.93	127605			5	11	10	PreferredMS2	55171.8885335344; 23756.3338187218	55.2442009853392; 63.7210401927257	2.322	1.22	0.282914
(2R)-(3,4-Dihydroxyphenyl)(beta-D-glucopyranosyloxy)acetonitrile	C14 H17 N O8	327.095	1.693	78358			5	15	12	PreferredMS2	2737.71007011907; 10656.6744543854	145.528921789779; 117.093944503751	0.257	-1.96	0.283032
N-acetyl-L-2-aminoadipic acid	C8 H13 N O5	203.079	0.878	148449			5	13	12	PreferredMS2	108779.721100931; 86905.0168535908	27.8894156049863; 32.0871068259763	1.252	0.32	0.283146
[Similar to: trans-Aconitic acid; ΔMass: 17.9767 Da]		156.04	1.069	431023			5	9	8	PreferredMS2	21237.1601114881; 81322.7544019876	146.24013432269; 96.5676281772565	0.261	-1.94	0.283355
[Similar to: 5-(Isopropylsulfonyl)-2-tetrahydro-1H-pyrrol-1-ylpyrimidin-4-amine; ΔMass: 2.0528 Da]	C11 H13 N2 O4 P	268.062	14.384	228874			5	17	13	PreferredMS2	58139.0233021644; 31777.9844715898	93.2773851271982; 70.5108785631517	1.83	0.87	0.283469
	C18 H33 N O5	343.236	14.357	130131			5	6	5	PreferredMS2	39398.1993020442; 26103.6668413841	67.5286405362373; 102.737737110778	1.509	0.59	0.283969
Quinine	C20 H24 N2 O2	324.184	14.624	614829	Biosynthesis of alkaloids derived from shikimate pathway;Other		4	13	9	PreferredMS2	881.308089517891; 643.799948845454	350.258267642575; 323.144352143692	1.369	0.45	0.284324
[Similar to: (3R,4S)-4,6,8-Trihydroxy-7-methoxy-3-methyl-3,4-dihydro-1H-isochromen-1-one; ΔMass: 0.0024 Da]	C7 H8 N6 O4	240.061	4.165	230186			5	12	11	PreferredMS2	14866.4312622605; 46774.6491282337	147.412571173349; 90.8339436850884	0.318	-1.65	0.284432
[Similar to: Losartan; ΔMass: -15.9949 Da]	C22 H23 Cl N6 O2	438.157	17.975	1516663			5	7	7	PreferredMS2	366.406480186811; 309.434403772768	385.947907015148; 30.6649024221809	1.184	0.24	0.284478
meprobamate	C9 H18 N2 O4	218.127	1.039	150978	Other		5	17	14	NoMSn	91063.089452421; 66220.8095636259	28.8825863366103; 40.8105117688705	1.375	0.46	0.284965
	C13 H13 N5 O7 S	383.053	2.61	698478			5	18	13	PreferredMS2	1492.89227011052; 981.937035054623	180.598367950516; 252.269045460092	1.52	0.6	0.28501
		147.969	0.716	4684409			5	18	14	PreferredMS2	1751830.10517094; 1919047.47001838	36.0805322344744; 58.9374379357029	0.913	-0.13	0.285315
[Similar to: (1Z)-4-Isopropyl-1-(2-methylpropylidene)-2H-pyrazino[2,1-b]quinazoline-3,6(1H,4H)-dione; ΔMass: 155.0870 Da]		156.076	5.372	852238			5	23	6	PreferredMS2	580497.663933006; 633821.379474305	20.9090322811036; 12.4228456641926	0.916	-0.13	0.28572
Asp-tyr	C13 H16 N2 O6	296.101	10.162	829584			5	12	11	PreferredMS2	501.232223751063; 503.015398071179	9.64843395965003; 357.386653284384	0.996	-0.01	0.285757
2-Methyl-1,2,3,4-tetrahydro-4,6,7-isoquinolinetriol	C10 H13 N O3	195.09	2.903	97111	Other		5	14	9	PreferredMS2	3935.1069846393; 15614.2535741344	126.699702735786; 107.850823445463	0.252	-1.99	0.286549
metioprim	C14 H18 N4 O2 S	306.115	4.172	233576			5	16	9	PreferredMS2	17723.6438585977; 18614.9263682502	139.342279029968; 51.9013519794006	0.952	-0.07	0.287664
Sedanolide	C12 H18 O2	194.131	17.714	135573			5	8	8	PreferredMS2	36781.139577445; 19601.7251982601	91.993591058901; 123.651458442873	1.876	0.91	0.28808
	C13 H8 N6 O	264.076	18.253	66957			4	5	3	NoMSn	456.369004329631; 458.237628811088	205.071665375134; 333.621923646564	0.996	-0.01	0.288133
[Similar to: Candoxatril; ΔMass: 62.0887 Da]	C23 H27 N5 O5	453.2	18.035	1918924			5	13	10	PreferredMS2	194218.276448154; 122951.06457575	122.893042623624; 128.906746448142	1.58	0.66	0.288203
6-Hydroxytremetone	C13 H14 O3	218.094	15.611	3003368			5	13	11	PreferredMS2	469.062430926535; 357.265073744943	357.336935182775; 288.7290749554	1.313	0.39	0.288493
Acetonedicarboxylic Acid	C5 H6 O5	146.021	1.102	4218822	Metabolic pathways;Biosynthesis of secondary metabolites;Microbial metabolism in diverse environments;Biosynthesis of antibiotics;Biosynthesis of plant secondary metabolites;Biosynthesis of amino acids;Biosynthesis of alkaloids derived from shikimate pathway;2-Oxocarboxylic acid metabolism;Biosynthesis of phenylpropanoids;Other	Superpathway of chorismate metabolism;Anaerobic aromatic compound degradation (Thauera aromatica);Superpathway of scopolin and esculin biosynthesis;Superpathway of aromatic amino acid biosynthesis;Superpathway of L-lysine degradation;L-tryptophan degradation XI (mammalian, via kynurenine);Superpathway of 4-hydroxybenzoate biosynthesis (yeast);Superpathway of butirocin biosynthesis;Superpathway of…	5	19	16	PreferredMS2	1541973.13689216; 1902826.00635264	46.0767810113251; 58.1391044964993	0.81	-0.3	0.288903
4-Sulfobenzoic acid	C7 H6 O5 S	201.993	3.074	138890	Microbial metabolism in diverse environments;Degradation of aromatic compounds;Other		5	20	12	PreferredMS2	7242.35734295679; 6747.80780626605	59.8233865344925; 181.15044548657	1.073	0.1	0.288958
Indole-3-carbidol	C9 H9 N O	147.068	11.65	129882			5	13	12	PreferredMS2	1517.06456743398; 850.005654157297	156.810682674182; 328.456123682986	1.785	0.84	0.289552
[Similar to: N-(5-Methylisoxazol-3-yl)-3-(2-thienyl)-2-(3-thienyl)acrylamide; ΔMass: 111.9941 Da]	C7 H4 N6 O2	204.04	8.36	1698539			5	27	21	PreferredMS2	120525.803402404; 125764.475412419	21.4144920727255; 173.559273775088	0.958	-0.06	0.289854
O-nonanoylcarnitine	C16 H31 N O4	301.225	17.787	5084201			5	6	6	PreferredMS2	1567841.28975947; 1234209.85619325	64.825923882864; 76.3805128496911	1.27	0.35	0.289861
Nicotinamide	C6 H6 N2 O	122.048	1.143	318636	Metabolic pathways;Other	Other	5	15	12	PreferredMS2	24369.3515793112; 20256.7018114254	141.043248341058; 86.4972356213479	1.203	0.27	0.290003
[Similar to: Clotrimazole; ΔMass: 68.1101 Da]	C6 H14 O6 P2 S	275.998	7.091	695586			5	20	12	PreferredMS2	311344.002604962; 190599.166501209	45.0725664930908; 63.8562830886526	1.634	0.71	0.290383
Buchananine	C12 H15 N O7	285.085	1.372	653814			5	15	12	PreferredMS2	57035.6148266318; 113106.472088043	125.572327306892; 82.0284384586264	0.504	-0.99	0.290545
DL-Phenylalanine	C9 H11 N O2	165.079	7.149	514049	Metabolic pathways;Biosynthesis of secondary metabolites;Biosynthesis of antibiotics;Biosynthesis of plant secondary metabolites;Biosynthesis of amino acids;Phenylalanine metabolism;Biosynthesis of alkaloids derived from shikimate pathway;Phenylpropanoid biosynthesis;2-Oxocarboxylic acid metabolism;Biosynthesis of phenylpropanoids;Tropane, piperidine and pyridine alkaloid biosynthesis;Other	Superpathway of chorismate metabolism;Anaerobic aromatic compound degradation (Thauera aromatica);Superpathway of scopolin and esculin biosynthesis;Superpathway of aromatic amino acid biosynthesis;Benzoate biosynthesis I (CoA-dependent, ss-oxidative);Benzoate biosynthesis III (CoA-dependent, non-ss-oxidative);Other	5	23	14	PreferredMS2	2052.15812133036; 1914.0137851742	32.424806553188; 342.594811848646	1.072	0.1	0.290644
[Similar to: 2-sec-Butyl-3-methoxypyrazin; ΔMass: 31.0699 Da]		135.041	0.97	808448			5	12	8	PreferredMS2	657920.942874636; 581784.00666086	19.143124968652; 15.7737724096215	1.131	0.18	0.290697
4-Hydroxyindole	C8 H7 N O	133.053	4.603	1614917	Biosynthesis of secondary metabolites;Tryptophan metabolism;Other	Other	5	22	18	PreferredMS2	434367.162639678; 280148.854070572	67.2563334901027; 61.4588443475947	1.55	0.63	0.290837
4-Phenyl-3-buten-2-one	C10 H10 O	146.073	17.079	135751			5	14	13	PreferredMS2	1488.51922049194; 1176.91322929298	251.255545728894; 127.104211261738	1.265	0.34	0.29124
[Similar to: Trigonelline; ΔMass: -0.9475 Da]	C6 H2 O4	137.995	1.111	1019562			5	25	19	PreferredMS2	231827.421907356; 327273.193654489	68.7535441068452; 83.7780341624363	0.708	-0.5	0.291296
	C4 H Cl3 N6 O2 S	301.893	0.727	130150			5	23	22	NoMSn	57012.4757616491; 69892.160837477	51.6753029909268; 43.7388903239142	0.816	-0.29	0.291607
α-Aspartylphenylalanine	C13 H16 N2 O5	280.106	5.957	240317			5	12	9	PreferredMS2	100317.957990491; 76927.8964999043	52.0928672651198; 49.9773597616015	1.304	0.38	0.292054
Nikethamide 1-oxide	C10 H14 N2 O2	194.106	8.593	302689	Microbial metabolism in diverse environments;Other		5	19	16	PreferredMS2	85234.8107203896; 107547.754963037	71.0554798222938; 46.065675325206	0.793	-0.34	0.292091
6-Oxo-2-piperidinecarboxylic acid	C6 H9 N O3	143.058	3.074	118342	Biosynthesis of antibiotics		5	16	12	PreferredMS2	26907.2599542967; 31301.544315755	82.9353490233904; 50.572416942798	0.86	-0.22	0.29212
Enicoflavine	C10 H13 N O4	211.084	1.691	1057113			5	17	16	PreferredMS2	2367.34437729919; 2782.44753160541	32.4999730602366; 348.746869085117	0.851	-0.23	0.292142
asp-leu	C10 H18 N2 O5	246.121	1.349	108889	Other		5	18	15	PreferredMS2	57721.5498658108; 62376.0528977506	28.1074454139865; 40.8700898045118	0.925	-0.11	0.292378
2-methoxyacetaminophen sulfate	C9 H11 N O6 S	261.031	3.093	174919			5	14	13	PreferredMS2	524.107410883625; 472.404932278956	274.671715791332; 268.232024906009	1.109	0.15	0.292416
[Similar to: Ethyl 4-piperidino-3-[(2,2,2-trichloroacetyl)amino]benzoate; ΔMass: -58.0367 Da]	C17 H24 O10 P2	450.083	15.607	886828			5	22	18	PreferredMS2	459.056371461695; 415.948394873794	342.459714990959; 265.575620499092	1.104	0.14	0.292464
6-Acetamido-2-oxohexanoic acid	C8 H13 N O4	187.084	2.723	193889	Other	Superpathway of L-lysine degradation	5	17	14	PreferredMS2	804.412146547395; 659.264372452536	366.246766055055; 42.9502952288856	1.22	0.29	0.292618
Flonicamid	C9 H6 F3 N3 O	229.046	9.969	1769526			5	15	12	PreferredMS2	1008.43113955105; 2036.63356248251	360.605903996845; 283.19290039829	0.495	-1.01	0.292804
[Similar to: Azaspiracid-3; ΔMass: 399.2561 Da]	C19 H32 N4 O7	428.226	14.965	2272768			5	8	5	PreferredMS2	31907.5840222278; 6119.68934090939	106.909167601885; 327.101176496144	5.214	2.38	0.29293
2-Acrylamido-2-methyl-1-propane sulfonic acid	C7 H13 N O4 S	207.057	1.846	148612	Other		5	17	13	PreferredMS2	48180.1725427569; 28971.7756098049	51.7763456013552; 90.0496266622476	1.663	0.73	0.293245
4-Ethynyltoluene	C9 H8	116.063	6.214	254453			5	18	16	PreferredMS2	1769.24420821118; 1533.03966031302	325.745518350271; 34.8419047144982	1.154	0.21	0.294055
pentahomomethionine	C10 H21 N O2 S	219.129	14.892	390892	2-Oxocarboxylic acid metabolism;Other		5	6	5	PreferredMS2	169788.501185338; 114810.55723016	49.2616546520997; 51.7362242943929	1.479	0.56	0.294284
2,5-Furandicarboxylic acid	C6 H4 O5	156.006	1.107	1766658	Microbial metabolism in diverse environments;Other		5	23	19	PreferredMS2	476785.680341604; 680653.090432248	61.6133744130056; 73.9402039746333	0.7	-0.51	0.294555
[Similar to: N'-(2-Furylcarbonyl)-2,5-bis(2,2,2-trifluoroethoxy)benzohydrazide; ΔMass: 190.0543 Da]	C7 H4 N6 O2 S	236.011	3.546	171146			5	7	4	PreferredMS2	4982.30457369715; 4025.71524533571	208.099724995716; 37.114919969729	1.238	0.31	0.294751
[Similar to: Pregabalin; ΔMass: -42.9768 Da]	C10 H18 O2 S	202.103	14.881	536767			5	7	6	PreferredMS2	231167.852576515; 158417.083003316	49.6855096038899; 52.0709682444523	1.459	0.55	0.294932
Methyl 5-(hydroxymethyl)-3-pyrrolidinecarboxylate	C7 H13 N O3	159.089	2.126	131946	Tropane, piperidine and pyridine alkaloid biosynthesis;Other	Superpathway of L-lysine degradation	5	12	10	PreferredMS2	34988.8885618267; 40439.4622935784	62.3271859017199; 71.2000215583802	0.865	-0.21	0.295027
Isorhapontigenin	C15 H14 O4	258.087	18.412	72481	Other		5	22	9	PreferredMS2	57621.6141898957; 57750.1927645409	14.8302565935645; 11.4134587786353	0.998	0	0.295433
Milrinone	C12 H9 N3 O	422.146	13.516	431889			5	17	15	OtherMS2	4734.8229963844; 808.155227646578	117.046217216602; 332.651577215925	5.859	2.55	0.29656
[Similar to: Flutamide; ΔMass: -162.0990 Da]	C14 H26 N6 O10	438.171	1.324	961038	Biosynthesis of antibiotics;Other		5	6	6	PreferredMS2	3633.3209831183; 4385.00199671839	188.497645412605; 294.357361708493	0.829	-0.27	0.296711
	C4 H11 N2 P S	150.038	19.222	456910			5	22	19	PreferredMS2	327548.767770419; 311371.104506561	14.528347146661; 9.3340044591573	1.052	0.07	0.297171
(1S,10S)-5-Hydroxy-4-methoxy-9-azatetracyclo[7.5.2.0~1,10~.0~2,7~]hexadeca-2,4,6-trien-12-one	C16 H19 N O3	273.136	17.89	292735	Biosynthesis of secondary metabolites;Biosynthesis of alkaloids derived from shikimate pathway;Isoquinoline alkaloid biosynthesis		5	7	7	PreferredMS2	86883.6790163398; 96948.0141564245	69.8702668261537; 71.0924808027648	0.896	-0.16	0.297295
8-Hydroxymirtazapine	C17 H19 N3 O	281.153	16.815	1161789			5	12	11	PreferredMS2	475.336450439832; 456.973256587259	13.0337630296719; 358.478525770296	1.04	0.06	0.297363
[Similar to: Omeprazole sulphone; ΔMass: -361.2571 Da]	C32 H57 N10 O P3 S	722.367	18.106	105184			5	15	13	OtherMS2	26394.3107620768; 19019.8752786877	77.1718310798461; 85.621027844698	1.388	0.47	0.297409
N-feruloylglycine	C12 H13 N O5	251.079	9.344	1045869			5	12	12	PreferredMS2	79244.1539369239; 151051.265137658	145.057616454895; 57.9746657734937	0.525	-0.93	0.297419
Dodecenoic acid	C12 H22 O2	198.162	18.645	357585	Other		5	16	10	PreferredMS2	254432.595847675; 265046.580375111	7.29115685979676; 11.6788747133746	0.96	-0.06	0.297528
[Similar to: Clonazolam; ΔMass: -176.0286 Da]	C21 H22 N7 O4 P3	529.097	14.062	1148757			5	7	5	PreferredMS2	286.664127491523; 281.004143186194	385.791143682509; 4.02412592309466	1.02	0.03	0.297842
N,N-Dimethylguanosine	C12 H17 N5 O5	311.123	5.632	1677047			5	9	8	PreferredMS2	1131268.89566164; 1042572.38740305	29.0272288194989; 30.6289928349721	1.085	0.12	0.298228
5-hydroxy-2-oxo-4-ureido-2,5-dihydro-1H-imidazole-5-carboxylic acid	C5 H6 N4 O5	202.034	0.929	317374	Metabolic pathways;Microbial metabolism in diverse environments;Other	Other	5	13	8	PreferredMS2	266262.90633039; 251606.471711547	20.5548670269768; 26.1694424924363	1.058	0.08	0.298565
N-[(9-beta-D-ribofuranosylpurin-6-yl)carbamoyl]threonine	C15 H20 N6 O8	412.134	7.266	391544			5	11	10	PreferredMS2	254298.925668425; 222534.359355642	30.510343086603; 33.4441401019028	1.143	0.19	0.298961
Aminohippuric acid	C9 H10 N2 O3	194.069	2.968	349421			5	15	13	PreferredMS2	445.569270982734; 476.342390947271	263.187506100455; 93.6673641265499	0.935	-0.1	0.299051
[Similar to: Pantoprazole; ΔMass: 168.0134 Da]	C9 H13 N O3 S	215.062	6.358	223797			5	11	11	PreferredMS2	289.522619824887; 254.958828495564	378.992029816165; 31.967148138535	1.136	0.18	0.299428
[Similar to: 5-Formyl-4,8-dihydroxy-3-(3-methoxy-3-oxo-1-propen-2-yl)-8a-methyldecahydro-2-naphthalenyl 3,4-dihydroxy-2-methylenebutanoate; ΔMass: 24.0600 Da]	C17 H18 N6 O6	402.129	18.05	782655			5	28	21	PreferredMS2	721.056609219968; 590.65780874717	360.715924952564; 201.253800397105	1.221	0.29	0.299611
[Similar to: Pectenotoxin-2; ΔMass: 268.1873 Da]	C19 H42 N8 O13	590.289	17.827	279594			5	8	5	OtherMS2	18977.8494048645; 9303.5495521747	106.583219829792; 238.459066395595	2.04	1.03	0.30046
		129.958	0.716	3779405	Other		5	16	13	PreferredMS2	1380948.07382043; 1516461.37091973	36.842711081027; 58.6602788006853	0.911	-0.14	0.300633
(1Z,2E,4E,6E)-N-(2-Hydroxy-5-oxo-1-cyclopenten-1-yl)-2,4,6-octatrienimidic acid	C13 H15 N O3	233.105	17.911	367282			5	16	15	PreferredMS2	1104.25376852246; 1283.23312116533	146.794580046002; 338.207700744464	0.861	-0.22	0.301358
	C21 H21 N6 O3 P	436.141	18.071	81590			4	12	8	PreferredMS2	654.275800673122; 635.320468628439	339.733521098284; 33.0647171361807	1.03	0.04	0.302041
[Similar to: (-)-Strychnine; ΔMass: -118.9740 Da]	C25 H19 N5 O4	453.142	9.722	361059			5	11	11	PreferredMS2	483.291971910699; 440.316462406339	379.611799170315; 13.71367965942	1.098	0.13	0.30222
Isohomovanillic acid	C9 H10 O4	182.058	8.361	1808653	Metabolic pathways;Biosynthesis of secondary metabolites;Microbial metabolism in diverse environments;Biosynthesis of antibiotics;Degradation of aromatic compounds;Phenylalanine metabolism;Tyrosine metabolism;Ubiquinone and other terpenoid-quinone biosynthesis;Other	Superpathway of 4-hydroxybenzoate biosynthesis (yeast);Other	5	26	21	PreferredMS2	128426.433413583; 132001.924212624	21.2608891960738; 175.07323573553	0.973	-0.04	0.302345
	C11 H19 N O6 S	293.093	3.354	85093			5	7	7	PreferredMS2	8420.12566077096; 5725.40817191584	132.306044795908; 85.7319702960977	1.471	0.56	0.302499
dibutylnitrosamine	C8 H18 N2 O	158.142	0.915	147554			5	30	19	PreferredMS2	48769.6545724098; 29696.8286232005	77.3592036358207; 73.3550982834067	1.642	0.72	0.303615
[Similar to: Ethyl 4-piperidino-3-[(2,2,2-trichloroacetyl)amino]benzoate; ΔMass: -104.0426 Da]	C24 H23 N2 O4 P3	496.089	15.61	237380			5	12	11	PreferredMS2	368.151056293655; 356.685236733372	340.051050101429; 152.315872840272	1.032	0.05	0.304168
		196.071	11.41	484529			5	15	10	PreferredMS2	148945.23920461; 98452.5077645084	69.4041313660214; 69.0885077137574	1.513	0.6	0.304239
Allantoin	C4 H6 N4 O3	158.044	0.873	340469	Metabolic pathways;Microbial metabolism in diverse environments;Other	Other	5	15	8	PreferredMS2	65416.3991466777; 113664.266539291	101.888150168106; 49.8274449325869	0.576	-0.8	0.304472
[Similar to: Nicotinic acid; ΔMass: -176.0320 Da]	C12 H13 N O8	299.064	2.923	194006			5	12	11	PreferredMS2	296.250408042643; 271.203168907797	376.673890551676; 45.3153119446113	1.092	0.13	0.304524
Dihydrouridine	C9 H14 N2 O6	246.085	1.136	671005			5	16	15	PreferredMS2	476307.293435883; 417872.82627408	24.6721194392778; 26.3300136354354	1.14	0.19	0.30456
	C7 H7 N2 O6 P	246.005	3.253	105446	Metabolic pathways;Biosynthesis of secondary metabolites;Biosynthesis of antibiotics;Biosynthesis of plant secondary metabolites;Ubiquinone and other terpenoid-quinone biosynthesis;Other	Superpathway of chorismate metabolism;Novobiocin biosynthesis;Other	5	20	11	PreferredMS2	3073.32705370304; 6275.79299493632	242.578302300236; 167.102318787389	0.49	-1.03	0.305152
		101.963	0.716	3340888			5	2	2	PreferredMS2	1201275.96149428; 1342475.52526673	37.8534805135589; 55.3072130979255	0.895	-0.16	0.305199
[Similar to: Lansoprazole; ΔMass: -10.0120 Da]	C13 H13 N7 O7	379.088	4.087	2046342			5	14	13	PreferredMS2	803.710051515868; 435.934050982851	256.628825121009; 270.448107267619	1.844	0.88	0.306902
4-Guanidino-1-butanol	C5 H13 N3 O	131.106	1.036	181024	Metabolic pathways;Arginine and proline metabolism	Other	5	12	10	PreferredMS2	2384.73512130455; 1868.25387660521	304.120440038726; 201.493426058638	1.276	0.35	0.308959
[Similar to: Moxifloxacin; ΔMass: 129.1544 Da]	C9 H9 N2 O6 P	272.021	7.057	397924			5	25	16	PreferredMS2	91450.1735506279; 108140.972636439	59.9058327850979; 79.5519109361482	0.846	-0.24	0.309312
[Similar to: 5-Formyl-4,8-dihydroxy-3-(3-methoxy-3-oxo-1-propen-2-yl)-8a-methyldecahydro-2-naphthalenyl 3,4-dihydroxy-2-methylenebutanoate; ΔMass: 6.0496 Da]	C17 H20 N6 O7	420.139	14.756	12671706			5	16	15	PreferredMS2	797.864377277798; 420.307768781691	367.304863468769; 315.409319567761	1.898	0.92	0.309611
5,7,12,13-Tetrahydroxy-11-methyl-6-methylene-16-oxo-15-oxapentacyclo[9.3.2.1~5,8~.0~1,10~.0~2,8~]heptadecane-9-carboxylic acid	C19 H24 O8	380.147	14.661	697546		Other	5	19	14	PreferredMS2	652.952598099298; 624.40497363674	377.759663779524; 121.306717658933	1.046	0.06	0.30978
		147.928	0.763	78986			5	11	10	PreferredMS2	18373.0975592173; 31972.3854938761	55.698170332242; 67.4587819139226	0.575	-0.8	0.309806
[Similar to: PEG n16; ΔMass: 162.1259 Da]	C25 H44 N4 O10	560.304	17.857	382563			5	15	13	PreferredMS2	6445.36975285446; 3521.45847762277	114.483086333583; 305.658968680323	1.83	0.87	0.31088
	C4 H8 N4 O3 S	192.031	1.401	278120			5	14	7	OtherMS2	12292.2542170609; 25229.8561413579	151.892300654776; 138.387362093299	0.487	-1.04	0.310901
DL-Mevalonic acid	C6 H12 O4	148.073	3.675	1486931	Metabolic pathways;Biosynthesis of secondary metabolites;Biosynthesis of antibiotics;Biosynthesis of plant secondary metabolites;Biosynthesis of amino acids;2-Oxocarboxylic acid metabolism;Other	Other	5	10	8	PreferredMS2	41483.9239981831; 37016.4132933413	203.873652073191; 86.5867491314183	1.121	0.16	0.311054
[Similar to: CP-532623; ΔMass: 372.1660 Da]	C8 H6 N2 O6	226.022	8.352	168643			5	22	14	PreferredMS2	14835.3469462106; 14034.8471370954	20.5421577709564; 156.867720676758	1.057	0.08	0.311388
1-[3-Hydroxy-2-(2-hydroxy-2-propanyl)-2,3-dihydro-1-benzofuran-5-yl]ethanone	C13 H16 O4	236.102	17.834	723294			5	18	13	PreferredMS2	287709.386011232; 273788.987501909	70.7345291054401; 55.3213448379758	1.051	0.07	0.312333
[Similar to: Ajmaline; ΔMass: 143.1664 Da]	C4 H5 N7 S	183.033	5.059	107980			5	19	16	PreferredMS2	6001.970109001; 1948.19298827482	147.325234795873; 184.178640691822	3.081	1.62	0.312603
	C12 H25 N O2 S	247.16	17.951	1002386			5	11	6	PreferredMS2	463915.774810962; 294870.518225357	54.7278229615173; 59.6635702099716	1.573	0.65	0.312623
nor-6β-Oxycodol	C17 H21 N O4	303.147	6.859	186351	Metabolic pathways;Biosynthesis of secondary metabolites;Tropane, piperidine and pyridine alkaloid biosynthesis;Other	Other	5	15	11	PreferredMS2	222.972173253904; 207.906991468465	38.4923260881946; 348.894080814233	1.072	0.1	0.314106
[Similar to: Methyl 6-bromo-3-(2,3-dichlorophenyl)-2-(2-methoxy-2-oxoethyl)-4-oxo-3,4-dihydro-2H-1,3-benzoxazine-2-carboxylate; ΔMass: 176.9188 Da]	C7 H18 O8 P2 S	324.019	0.816	301931			5	13	12	PreferredMS2	8077.05967954092; 12418.6563830601	106.511130884102; 218.804821660435	0.65	-0.62	0.3142
8,9-Dimethoxy-1,2,3,5,6,10b-hexahydrobenzo[5,6][1,4]diazepino[7,1-a]isoquinolin-2-one	C19 H20 N2 O3	648.294	17.969	215159			5	22	16	OtherMS2	5158.10158661286; 2371.58692238968	113.600389850928; 291.388681483923	2.175	1.12	0.314201
[Similar to: 4,4'-Dihydroxybenzophenone; ΔMass: 94.0417 Da]	C7 H4 O2	120.021	4.54	1918019			5	12	10	PreferredMS2	480093.327231549; 231632.598993462	85.6171973582659; 96.9749275223166	2.073	1.05	0.314472
[Similar to: Ethyl 7-[2-(3-cyanoanilino)-2-oxoethoxy]-4-oxo-4H-chromene-2-carboxylate; ΔMass: 0.0016 Da]	C15 H17 N6 O5 P	392.099	12.154	978234			5	13	12	PreferredMS2	3674.0529206422; 1768.93879119279	126.382473564542; 349.810345999768	2.077	1.05	0.314566
5-Isopropyl-2-methyl-2-cyclohexen-1-one	C10 H16 O	152.12	6.48	142038	Biosynthesis of secondary metabolites;Biosynthesis of antibiotics;Degradation of aromatic compounds;Other		5	12	11	PreferredMS2	14922.5055366736; 6447.00161401651	138.947816076964; 145.258646261382	2.315	1.21	0.315207
	C4 H6 N4 O4 S	206.01	1.565	282946			5	16	13	OtherMS2	107831.122923966; 98147.433646355	35.9606130308005; 38.3760909425007	1.099	0.14	0.315296
2,5-Dimethyl-4-ethoxy-3(2H)-furanone	C8 H12 O3	156.079	7.139	123562			5	15	12	PreferredMS2	25972.5777204353; 22056.7364141586	92.3397345998009; 57.6249947986967	1.178	0.24	0.315522
Ritalinic acid	C13 H17 N O2	219.126	11.79	11758563			5	9	8	PreferredMS2	576.737410253083; 580.040344511747	23.107163655165; 360.298122936342	0.994	-0.01	0.315633
[Similar to: (1Z)-4-Isopropyl-1-(2-methylpropylidene)-2H-pyrazino[2,1-b]quinazoline-3,6(1H,4H)-dione; ΔMass: -199.0352 Da]	C20 H35 N2 O11 P	510.199	16.253	194102			5	13	11	OtherMS2	2866.19457303008; 586.302156010051	104.315546637841; 326.023490479196	4.889	2.29	0.316292
CARBOXYIBUPROFEN	C13 H16 O4	236.105	15.61	4392433	Metabolic pathways;Biosynthesis of secondary metabolites;Biosynthesis of antibiotics;Ubiquinone and other terpenoid-quinone biosynthesis;Other	Novobiocin biosynthesis	5	10	9	PreferredMS2	1793.54370096853; 1804.33750232457	356.047983348548; 244.287923763548	0.994	-0.01	0.316335
	C16 H26 N2 O4 P2 S2	436.082	18.11	180865			4	22	17	PreferredMS2	1899.05805881021; 2020.46576272246	322.70041921488; 45.9476647953632	0.94	-0.09	0.316688
[Similar to: Norfloxacin; ΔMass: 75.0707 Da]	C9 H13 N2 O4 P	244.062	11.406	113122			5	17	13	PreferredMS2	33155.1826406676; 25663.4458402429	66.8795482688211; 64.1676285807442	1.292	0.37	0.31714
[Similar to: Methyl 5-[({[(4-chloroanilino)carbonyl]oxy}imino)methyl]-1-(2,4-difluorophenyl)-1H-pyrazole-4-carboxylate; ΔMass: -111.0324 Da]	C17 H20 N7 O12 P	545.092	13.118	266824			5	20	19	PreferredMS2	271.605279500215; 269.618285231324	381.427418164066; 7.74370646707624	1.007	0.01	0.317321
Xanthine	C5 H4 N4 O2	152.033	1.342	16372709	Metabolic pathways;Biosynthesis of secondary metabolites;Microbial metabolism in diverse environments;Biosynthesis of plant secondary metabolites;Other	Caffeine degradation IV (bacteria, via demethylation and oxidation);Other	5	17	13	PreferredMS2	10321.6790775286; 11872.9759076904	326.617288102638; 53.4835544641429	0.869	-0.2	0.317558
[Similar to: Prostaglandin E2-1-glyceryl ester; ΔMass: 27.0724 Da]	C19 H29 N O8	399.189	18.113	1689246			5	9	7	PreferredMS2	927.360532704763; 862.848600118564	368.681985591702; 245.089692621137	1.075	0.1	0.317912
	C6 H8 N6 O	180.076	14.18	763897			5	11	9	PreferredMS2	46033.7587317759; 41328.9475677046	162.415134666994; 164.181738818742	1.114	0.16	0.317964
4-Morpholinylacetic acid	C6 H11 N O3	145.074	2.76	193692	Metabolic pathways;Biosynthesis of secondary metabolites;Biosynthesis of antibiotics;Biosynthesis of plant secondary metabolites;Biosynthesis of amino acids;Arginine and proline metabolism;Tropane, piperidine and pyridine alkaloid biosynthesis;Other	Superpathway of L-lysine degradation;Other	5	14	12	PreferredMS2	74762.7693288959; 52985.3394819835	53.4656391448324; 79.2216024643511	1.411	0.5	0.318161
	C17 H21 N6 O6 P	436.125	13.789	743645			5	14	12	PreferredMS2	3605.00105065071; 986.826436429809	121.146626236551; 350.291367818351	3.653	1.87	0.318327
3565	C17 H22 N2 O2	286.168	18.014	106188	Biosynthesis of antibiotics;Other	Other	5	23	11	PreferredMS2	5310.78204954524; 1722.22026172073	176.047038631327; 147.855754556701	3.084	1.62	0.318394
[Similar to: AVE9423; ΔMass: 17.9249 Da]	C13 H32 N2 O7 P2 S3	486.084	17.441	129311			5	21	21	PreferredMS2	387.195405249888; 374.208342814804	371.10192143075; 8.20511676917686	1.035	0.05	0.319143
	C3 H11 N2 O4 P	170.045	0.841	62801		Other	5	6	4	NoMSn	3108.56845020826; 4905.66552799525	95.5889848753924; 137.832106375785	0.634	-0.66	0.319308
[Similar to: Narasin; ΔMass: 534.3736 Da]	C12 H22 O2 S	230.134	17.949	1267368			5	11	6	PreferredMS2	567136.319811954; 372616.010828308	55.1577906735746; 59.7656179716381	1.522	0.61	0.319372
4-Hydroxyphenylacetylglycine	C10 H11 N O4	209.069	3.234	1760725	Tyrosine metabolism;Other		5	14	13	PreferredMS2	16062.5016086008; 21722.2610815341	75.9676366612591; 300.664411294915	0.739	-0.44	0.320479
2-Oxo-4-pentenoic acid	C5 H6 O3	114.032	1.809	68834	Metabolic pathways;Microbial metabolism in diverse environments;Degradation of aromatic compounds;Phenylalanine metabolism;Other	Superpathway of aromatic compound degradation via 2-oxopent-4-enoate;Superpathway of aromatic compound degradation via 3-oxoadipate;Superpathway of aerobic toluene degradation;Mandelate degradation to acetyl-CoA;Toluene degradation IV (aerobic) (via catechol);Other	5	23	18	PreferredMS2	6259.56727039087; 8687.20834785659	89.9600809334984; 117.343301385387	0.721	-0.47	0.320499
Ethyl 3-oxohexanoate	C8 H14 O3	158.094	14.174	902462	Other		5	10	7	PreferredMS2	53240.223388459; 45862.8340899641	164.107022030612; 164.510886613299	1.161	0.22	0.320512
	C H3 Cl N2 O12	269.938	0.726	130158			5	24	21	PreferredMS2	42316.3675896846; 35223.9247950778	70.6208571357173; 52.490637985397	1.201	0.26	0.321239
Citiolone	C6 H9 N O2 S	159.036	10.26	264715			5	19	15	PreferredMS2	282.513794376223; 231.853636873809	381.999482956007; 29.9222394433313	1.219	0.29	0.321869
[Similar to: Ethyl 2-{[2-cyano-3-(4-hydroxyphenyl)acryloyl]amino}-4-methylthiophene-3-carboxylate; ΔMass: -4.9999 Da]	C15 H15 N5 O4 S	361.083	4.306	178143			5	14	13	PreferredMS2	247.585343816294; 250.756878893116	379.599048088857; 16.2534344636914	0.987	-0.02	0.322129
[Similar to: N-Phenylacetylglutamine; ΔMass: -6.0469 Da]	C13 H22 N2 O4	270.158	13.889	2413152			5	8	8	PreferredMS2	1034394.82688688; 959611.843120266	52.7136844680744; 58.6068082501063	1.078	0.11	0.322179
Tetranor-12(S)-HETE	C16 H26 O3	248.175	18.893	85582			5	16	11	PreferredMS2	74037.3541011297; 71979.8955577694	15.6652765285007; 18.8623039486616	1.029	0.04	0.322978
Trideca-1,3,5-triene-7,9,11-triyne	C13 H10	166.078	17.991	678751	Metabolic pathways;Microbial metabolism in diverse environments;Other		5	20	10	PreferredMS2	6092.77863794863; 3216.06798032622	318.287077185716; 338.997499039139	1.894	0.92	0.323083
Nicotinic acid	C6 H5 N O2	123.032	1.37	9772618	Metabolic pathways;Biosynthesis of secondary metabolites;Microbial metabolism in diverse environments;Biosynthesis of plant secondary metabolites;Degradation of aromatic compounds;Aminobenzoate degradation;Tryptophan metabolism;Tropane, piperidine and pyridine alkaloid biosynthesis;Other	L-tryptophan degradation XI (mammalian, via kynurenine);Other	5	21	13	PreferredMS2	49157.22385032; 29537.1900895734	339.665220082424; 80.7506546382406	1.664	0.73	0.32335
[Similar to: PEG n12; ΔMass: 88.0524 Da]	C21 H38 N4 O7	458.273	15.995	1752052			5	19	7	PreferredMS2	72471.7956442172; 22934.4458764094	72.261036710497; 278.198839692733	3.16	1.66	0.323438
	C18 H27 N2 O5 P S2	446.111	14.123	224841	Biosynthesis of antibiotics;Other	Other	5	26	20	OtherMS2	9218.49454772304; 5253.25862367882	186.042112920795; 157.275099339735	1.755	0.81	0.32357
D-Ribulose 5-phosphate	C5 H11 O8 P	230.019	0.866	144628	Metabolic pathways;Biosynthesis of secondary metabolites;Microbial metabolism in diverse environments;Biosynthesis of antibiotics;Biosynthesis of amino acids;Other	Superpathway of histidine, purine, and pyrimidine biosynthesis;Other	5	14	12	NoMSn	6281.81798937653; 18041.3046482512	140.251765400583; 127.697394195838	0.348	-1.52	0.323572
[Similar to: Pirbuterol; ΔMass: -0.9451 Da]	C7 H11 N7 O3	241.093	3.122	1102350			5	14	9	PreferredMS2	101539.846060737; 122512.695704814	117.235413017537; 60.2340839357527	0.829	-0.27	0.32395
	C21 H18 N6 O4	418.138	15.176	1399561			5	13	11	OtherMS2	540.034064018631; 607.632223219172	101.66857488975; 358.207633674119	0.889	-0.17	0.324465
5-Hydroxy-2-(4-methoxy-2-oxo-2H-pyran-6-yl)-3-methylphenyl beta-D-glucopyranoside	C19 H22 O10	410.122	18.486	144526			4	15	11	PreferredMS2	424.885713451465; 394.84784059112	369.893406202727; 8.43518320676346	1.076	0.11	0.324543
D-(-)-Quinic acid	C7 H12 O6	192.063	0.887	270100	Biosynthesis of antibiotics;Other	Superpathway of aromatic compound degradation via 2-oxopent-4-enoate;Superpathway of aromatic compound degradation via 3-oxoadipate	5	19	15	PreferredMS2	19646.7184398363; 54347.7199791904	140.751105627037; 96.6405502497186	0.362	-1.47	0.324744
	C9 H17 N O5 S2	283.055	6.57	165325			5	12	10	PreferredMS2	50944.1172859078; 22846.1309301923	80.8324201795567; 84.5981513627823	2.23	1.16	0.324961
D-(-)-Quinic acid	C7 H12 O6	129.055	0.883	262760			5	19	15	OtherMS2	19646.7184398363; 54347.7199791904	140.871504581254; 95.2761757924097	0.362	-1.47	0.325552
	C26 H27 N6 O9 P	598.159	3.73	113903			5	24	22	OtherMS2	2614.71644957823; 2069.72813430177	217.340101903665; 110.987650029602	1.263	0.34	0.325563
N-(3,4-Dihydroxyphenyl)glutamine	C11 H14 N2 O5	254.09	1.057	284070	Other		5	14	12	PreferredMS2	103916.816192331; 90823.2037368536	58.4144319966518; 30.633231994552	1.144	0.19	0.325792
Homocitrulline	C7 H15 N3 O3	189.111	1.193	205623			5	15	11	PreferredMS2	79154.6571678167; 69330.4640623741	36.8028620880088; 68.2404571922517	1.142	0.19	0.326732
n-Hexanamide	C6 H13 N O	115.1	2.723	525898			5	3	2	PreferredMS2	3695.87085241467; 85676.3042366008	149.27652345433; 97.0337044781814	0.043	-4.53	0.326792
α-Hydroxyhippuric acid	C9 H9 N O4	195.053	4.54	8240272	Metabolic pathways;Microbial metabolism in diverse environments;Tyrosine metabolism;Other	Superpathway of betalain biosynthesis	5	14	12	PreferredMS2	2001897.11121162; 981853.398291321	86.0996955876544; 94.1900637645023	2.039	1.03	0.326812
	C14 H26 N6 O8	406.181	13.513	2303125			5	5	5	PreferredMS2	23135.4687046033; 7719.06685875049	116.458612203612; 331.231954234041	2.997	1.58	0.32719
[Similar to: 3-{[(4-Methoxy-1-methyl-1H-indazol-3-yl)amino]carbonyl}-2-pyrazinecarboxylic acid; ΔMass: 43.9937 Da]	C9 H13 N7 O4	283.103	2.874	302867			5	13	12	PreferredMS2	373.943619513595; 320.59741210682	314.302425348739; 262.49258542577	1.166	0.22	0.32735
[Similar to: Maduramicin; ΔMass: 611.4100 Da]	C13 H23 N O5 S	305.13	3.98	89975			5	18	17	PreferredMS2	2710.19843510007; 10852.2833229848	182.001576556395; 83.572411141447	0.25	-2	0.327682
(3Z)-3-Hexenyl benzoate	C13 H16 O2	204.115	17.071	1251840			5	6	4	PreferredMS2	1105.64933009746; 854.146978504457	263.347721581202; 297.121452392763	1.294	0.37	0.327695
Caffeic acid	C9 H8 O4	180.042	1.065	3284195	Metabolic pathways;Biosynthesis of secondary metabolites;Microbial metabolism in diverse environments;Biosynthesis of antibiotics;Biosynthesis of plant secondary metabolites;Degradation of aromatic compounds;Biosynthesis of amino acids;Phenylalanine metabolism;Biosynthesis of alkaloids derived from shikimate pathway;Phenylpropanoid biosynthesis;2-Oxocarboxylic acid metabolism;Tyrosine metabolism;…	Superpathway of chorismate metabolism;Superpathway of scopolin and esculin biosynthesis;Superpathway of aromatic amino acid biosynthesis;Superpathway of 4-hydroxybenzoate biosynthesis (yeast);Novobiocin biosynthesis;Other	5	13	8	PreferredMS2	3719.38252067013; 3913.12353412992	61.8052240342876; 353.865211990274	0.95	-0.07	0.328396
Acycloguanosine	C8 H11 N5 O3	225.086	2.453	35935713	Other		5	16	15	PreferredMS2	1452.63369906851; 1344.19509554782	387.037413520535; 86.9621398600342	1.081	0.11	0.328744
[Similar to: 4-(β-D-Glucopyranosyloxy)benzyl 4,5-dideoxy-3-C-methylpentonate; ΔMass: 246.1129 Da]		170.055	3.67	1310657			5	11	8	PreferredMS2	37104.8309867458; 33924.0202237318	203.634794125438; 87.6014797430224	1.094	0.13	0.328862
[Similar to: Cinnamyldenafil; ΔMass: -57.9598 Da]	C25 H46 N2 O11 P2	612.26	14.294	465905			5	7	6	PreferredMS2	2245.17511782556; 678.067298412344	160.552434664173; 345.900542979134	3.311	1.73	0.328888
	C3 H6 N6 O S4	269.949	7.377	143907			5	9	8	PreferredMS2	203.142258792217; 198.836085695118	379.305825050625; 12.1620487107196	1.022	0.03	0.329244
(Hydroxyethyl)methacrylate	C6 H10 O3	130.063	5.14	211899	Metabolic pathways;Biosynthesis of secondary metabolites;Microbial metabolism in diverse environments;Biosynthesis of antibiotics;Degradation of aromatic compounds;Biosynthesis of amino acids;2-Oxocarboxylic acid metabolism;Other	Other	5	16	15	PreferredMS2	6597.27873822869; 12120.5750376339	258.503571029955; 106.212224073746	0.544	-0.88	0.329258
	C7 H14 O9	242.065	1.059	104979			5	23	21	NoMSn	48320.9681019805; 35517.9633213222	43.8700475603757; 44.6057245405407	1.36	0.44	0.329385
6-[(1Z)-1-Propen-1-yl]-2,3,4,5-tetrahydropyridine	C8 H13 N	123.105	5.045	5507088			5	18	14	PreferredMS2	431.337622122772; 445.291693775039	386.833011780694; 22.8972473972837	0.969	-0.05	0.329487
Creatine	C4 H9 N3 O2	131.069	0.898	3622051	Metabolic pathways;Arginine and proline metabolism;Other		5	15	8	PreferredMS2	916614.149806678; 703115.248161619	80.1621013356204; 78.9964006825972	1.304	0.38	0.329725
Guvacoline	C7 H11 N O2	141.079	2.125	1718304			5	11	9	PreferredMS2	460804.657987346; 489297.928957482	75.9310145653802; 76.409887627738	0.942	-0.09	0.329868
	C12 H18 N4 O5 P2 S	392.049	10.436	176075			5	14	13	PreferredMS2	97.5239225825573; 95.1183631467062	384.128971605353; 12.1815937487875	1.025	0.04	0.330051
[Similar to: Nicotinamide 1-oxide; ΔMass: 0.0477 Da]	C6 H2 O4	137.995	1.368	330876			5	25	19	PreferredMS2	194489.554294364; 124732.119963458	45.1138695691789; 59.021128843819	1.559	0.64	0.330111
	C22 H23 Cl N6 O2	438.157	18.054	2850516			5	20	16	NoMSn	718.295298662311; 634.936599526941	385.81105856914; 37.3867893603463	1.131	0.18	0.330215
N~2~-Ethyl-N~4~-isopropyl-1,3,5-triazine-2,4,6-triamine	C8 H16 N6	196.144	18.133	571842			5	29	18	PreferredMS2	365485.93351143; 447953.762783157	26.4474093345243; 19.453812273176	0.816	-0.29	0.330336
3-(2-Oxo-2,3-dihydro-1,3-benzoxazol-3-yl)propanoic acid	C10 H9 N O4	207.053	7.939	444582	Metabolic pathways;Tryptophan metabolism;Other	L-tryptophan degradation XI (mammalian, via kynurenine)	5	17	14	PreferredMS2	36601.3953746223; 6867.12829237396	147.394955895667; 140.826737063203	5.33	2.41	0.33043
dihomomethionine	C7 H15 N O2 S	177.082	4.765	86944	2-Oxocarboxylic acid metabolism;Other		5	14	10	PreferredMS2	20138.7225541159; 12970.6838436731	70.4416717175329; 126.883975245154	1.553	0.63	0.330646
		157.957	0.756	278825			5	10	8	PreferredMS2	88408.0210275547; 132138.529096201	45.3498893131539; 55.2546931358759	0.669	-0.58	0.330855
Atenolol acid	C14 H21 N O4	267.147	8.591	2788152			5	12	10	PreferredMS2	228.502213132151; 218.375391449586	336.824164290939; 354.913560698914	1.046	0.07	0.33121
	C18 H27 N5 O	329.22	14.142	492710			5	5	4	PreferredMS2	36428.0368258004; 63739.7897252322	113.26365660081; 107.711019258707	0.572	-0.81	0.331549
[Similar to: Azaspiracid-3; ΔMass: 443.2824 Da]	C17 H28 N4 O6	384.2	13.507	3534519			5	6	4	PreferredMS2	34704.5194110661; 11415.1337410208	117.700110293205; 331.66035667659	3.04	1.6	0.331811
[Similar to: Irganox 1010; ΔMass: 837.5973 Da]	C18 H29 N O3 S	339.187	18.044	79209			5	14	12	PreferredMS2	2284.23773810073; 1905.37067521345	192.904366400895; 124.392368402912	1.199	0.26	0.331956
	C13 H21 O5 P3	350.061	0.849	87681			5	15	13	NoMSn	36840.1840925741; 37658.2220878277	43.2705605704952; 57.8111897507008	0.978	-0.03	0.332312
	C30 H31 N2 O14 P	674.152	6.121	1336806			5	24	19	PreferredMS2	9397.55343471917; 9184.87805291902	76.8560000806932; 321.999444624754	1.023	0.03	0.332369
[Similar to: 3-Methoxytyramine; ΔMass: -176.0319 Da]	C16 H17 N5 O4	343.127	1.579	144270			5	15	10	PreferredMS2	851.289276529154; 1321.03069440583	135.979046603485; 317.447050658343	0.644	-0.63	0.33246
[Similar to: Gonyautoxin-5; ΔMass: 135.0350 Da]	C6 H8 N6 O5	244.056	5.283	138379			5	14	10	PreferredMS2	6599.74101778132; 3707.42428206211	78.8923705046508; 254.911969436619	1.78	0.83	0.332576
		163.923	0.771	1393247			5	19	15	PreferredMS2	580583.077484181; 552779.267417399	41.5024111501517; 57.7979701243211	1.05	0.07	0.33258
[Similar to: Yessotoxin; ΔMass: 886.3352 Da]	C13 H16 N6	256.144	18.623	690856			5	18	18	PreferredMS2	600293.220077561; 562736.028666312	9.08110184621738; 11.4175617329862	1.067	0.09	0.332981
trihomomethionine	C8 H17 N O2 S	191.098	7.953	775587	2-Oxocarboxylic acid metabolism;Other		5	12	9	PreferredMS2	249088.89385609; 202143.935340793	71.0168677341204; 59.6781753090621	1.232	0.3	0.333024
2,5-Furandicarboxylic acid	C6 H4 O5	156.006	1.365	789021	Microbial metabolism in diverse environments;Other		5	21	17	PreferredMS2	434838.429263694; 395070.360714825	36.2898438705484; 44.6182951990579	1.101	0.14	0.333047
3-Hydroxyfluorene	C13 H10 O	182.073	17.945	112932	Metabolic pathways;Microbial metabolism in diverse environments;Other		5	5	3	PreferredMS2	621.682593004452; 520.199540457706	265.01290285805; 332.086469298254	1.195	0.26	0.333419
	C13 H19 N O10 P2	411.048	2.606	1258943			5	9	7	PreferredMS2	1236.06455942009; 800.747931358052	183.932562398031; 257.658192362343	1.544	0.63	0.333638
[Similar to: Methyl 4-methoxy-1H-indole-2-carboxylate; ΔMass: 46.0444 Da]	C5 H N7	159.03	1.122	189950			5	4	4	PreferredMS2	19505.6478522378; 40752.2604923702	106.383166695325; 104.459761522057	0.479	-1.06	0.333828
Allyl furoate	C8 H8 O3	152.047	4.794	150778	Metabolic pathways;Biosynthesis of secondary metabolites;Microbial metabolism in diverse environments;Biosynthesis of antibiotics;Degradation of aromatic compounds;Phenylalanine metabolism;Biosynthesis of alkaloids derived from shikimate pathway;Aminobenzoate degradation;Tyrosine metabolism;Biosynthesis of phenylpropanoids;Isoquinoline alkaloid biosynthesis;Other	Superpathway of aromatic compound degradation via 2-oxopent-4-enoate;Superpathway of aromatic compound degradation via 3-oxoadipate;Mandelate degradation to acetyl-CoA;Other	5	18	14	PreferredMS2	8192.76778035363; 13942.0729174545	176.324646138462; 71.9984952810615	0.588	-0.77	0.334095
Trioxsalen	C14 H12 O3	228.079	18.054	2277976	Biosynthesis of secondary metabolites;Biosynthesis of phenylpropanoids;Other		5	11	9	PreferredMS2	1088.31086211452; 802.071092530269	374.353780244719; 347.060987983676	1.357	0.44	0.334136
	C15 H20 N2 O P2	306.104	13.59	1183683			5	9	8	NoMSn	285.573875614479; 274.095307979934	9.97885339374385; 359.444279997095	1.042	0.06	0.334417
Indane	C9 H10	118.078	15.305	115667			4	12	11	PreferredMS2	2756.7914931489; 2338.37085039472	289.959405397338; 54.0559174398508	1.179	0.24	0.334507
[Similar to: 10-HDA; ΔMass: -103.0091 Da]	C13 H23 N O4 S	289.135	17.92	242800			5	21	20	PreferredMS2	19113.2649119337; 34818.6025753295	157.433858122374; 117.147563368457	0.549	-0.87	0.335073
4-Methoxycinnamaldehyde	C10 H10 O2	162.068	18.027	583922	Metabolic pathways;Microbial metabolism in diverse environments;Degradation of aromatic compounds;Other	Superpathway of aromatic compound degradation via 2-oxopent-4-enoate;Other	5	18	13	PreferredMS2	295957.120837155; 263945.983437913	32.1666714693533; 20.719662228688	1.121	0.17	0.335091
L-Kynurenine	C10 H12 N2 O3	416.17	4.524	456295			5	10	9	OtherMS2	142039.297015991; 106315.059028537	49.6151845503381; 86.6092317505011	1.336	0.42	0.335158
	C4 H6 N6 O S	186.033	2.663	111143			5	13	11	PreferredMS2	63158.8937643453; 50016.2735659134	53.8564261865753; 41.6277139822432	1.263	0.34	0.335168
Etiocholanolone	C19 H30 O2	272.214	18.637	127777			5	11	6	PreferredMS2	51084.8064586099; 40241.434585877	50.120841095201; 61.647551234077	1.269	0.34	0.335206
Kojic acid	C6 H6 O4	142.027	1.372	90275	Metabolic pathways;Microbial metabolism in diverse environments;Degradation of aromatic compounds;Other	Superpathway of aromatic compound degradation via 2-oxopent-4-enoate;Superpathway of aromatic compound degradation via 3-oxoadipate;Superpathway of aerobic toluene degradation;Mandelate degradation to acetyl-CoA;Toluene degradation IV (aerobic) (via catechol);Other	5	15	10	PreferredMS2	35899.7694275257; 30737.7024305487	54.7260301369398; 42.9872056660581	1.168	0.22	0.335282
2-methylbutyrylcarnitine	C12 H23 N O4	245.163	9.252	110927			5	10	10	PreferredMS2	26826.1719048337; 18698.8436947025	88.9752628161015; 69.6995028978545	1.435	0.52	0.335513
6-(2-Hydroxy-4-methylphenyl)-2-methyl-2-hepten-4-one	C15 H20 O2	232.146	17.881	123309	Biosynthesis of secondary metabolites;Other		5	23	21	PreferredMS2	30385.1662386368; 24031.2612275678	83.4259657765217; 97.841281969998	1.264	0.34	0.335513
[Similar to: 2-({[4-Butoxy-2-(trifluoromethyl)-6-quinolyl]methyl}thio)-1,3-benzothiazole; ΔMass: 143.0945 Da]	C8 H7 N3 O8 S	304.995	3.088	206527			5	11	8	PreferredMS2	645.498915928038; 590.565288061756	262.150778611397; 262.701930952852	1.093	0.13	0.335681
[Similar to: Amitriptyline; ΔMass: -177.0348 Da]	C19 H30 N6 O7	454.218	17.816	135879			5	9	8	PreferredMS2	53670.4414415648; 27408.9312148517	72.6422696935835; 80.3939351587023	1.958	0.97	0.335701
	C5 H7 N7 O	181.071	4.52	100887			5	14	12	PreferredMS2	49900.9605731418; 36150.1778517788	45.165407536151; 37.0515122147006	1.38	0.47	0.335779
DL-TYROSINE	C9 H11 N O3	181.074	4.09	3835707	Metabolic pathways;Biosynthesis of secondary metabolites;Biosynthesis of antibiotics;Biosynthesis of plant secondary metabolites;Biosynthesis of amino acids;Phenylalanine metabolism;Biosynthesis of alkaloids derived from shikimate pathway;Phenylpropanoid biosynthesis;2-Oxocarboxylic acid metabolism;Tyrosine metabolism;Ubiquinone and other terpenoid-quinone biosynthesis;Isoquinoline alkaloid biosy…	Superpathway of chorismate metabolism;Superpathway of aromatic amino acid biosynthesis;Superpathway of betalain biosynthesis;Superpathway of 4-hydroxybenzoate biosynthesis (yeast);Novobiocin biosynthesis;Other	5	12	11	PreferredMS2	3940.16975827939; 1638.04622238651	246.264420472215; 255.780276893488	2.405	1.27	0.336395
4-Iodoanisole	C7 H7 I O	233.954	0.712	666290			5	5	5	PreferredMS2	242657.31941267; 328412.783950116	40.8490038169552; 51.1088794657596	0.739	-0.44	0.336614
	C26 H44 N10 O2 P2	590.31	18.076	117187	Metabolic pathways;Biosynthesis of secondary metabolites;Other		5	6	4	NoMSn	2630.28143472308; 3100.66752373491	159.708514648807; 185.024200343264	0.848	-0.24	0.336839
Dibutyl phthalate	C16 H22 O4	278.152	18.825	934770		Other	5	9	2	PreferredMS2	753347.970494423; 790503.37932232	10.4831174141181; 7.30578789298693	0.953	-0.07	0.338058
asp-gln	C9 H15 N3 O6	261.096	0.936	206431			5	19	13	PreferredMS2	51517.684478197; 54109.8492355866	79.1323583310326; 47.1367929891381	0.952	-0.07	0.338269
	C2 H2 Cl N2 O4 P S	215.916	0.763	327746			5	18	17	PreferredMS2	57947.7450696251; 108154.458878475	61.4897190066336; 78.3355921064987	0.536	-0.9	0.338374
3-Methyladenine	C6 H7 N5	149.07	1.768	82759			5	17	14	PreferredMS2	56955.9141057952; 55086.701935443	27.106283922155; 26.1659988337232	1.034	0.05	0.338729
?-hydroxymetoprolol	C15 H25 N O4	283.178	12.694	228947			5	9	8	PreferredMS2	61474.886892428; 55482.6430386753	73.199566113373; 50.8991402001755	1.108	0.15	0.338744
N-(2-Morpholinophenyl)-N'-phenylurea	C17 H19 N3 O2	297.148	13.647	152870			5	13	11	PreferredMS2	289.853015067692; 331.314858025872	10.8644133264322; 351.390800828657	0.875	-0.19	0.33885
[Similar to: Cinchonine; ΔMass: -8.8755 Da]	C9 H15 N5 O P2 S	303.049	9.581	256482			5	6	3	PreferredMS2	274.931693247325; 273.731942306143	381.039890487077; 9.73365604539932	1.004	0.01	0.339078
	C14 H25 N O3	255.183	10.091	407058			5	7	7	PreferredMS2	290.743939708475; 276.545189024056	382.654175922909; 42.3846577168722	1.051	0.07	0.339142
	C5 H5 N9	191.067	0.814	520288			5	19	17	PreferredMS2	178871.1430754; 142265.65206566	43.5103178428015; 69.0873833321804	1.257	0.33	0.339181
N3,N4-Dimethyl-L-arginine	C8 H18 N4 O2	202.143	0.905	4443644			5	14	12	PreferredMS2	3368754.44833022; 3199036.34619798	18.3099087145302; 32.1672932519973	1.053	0.07	0.339312
		161.984	0.716	1283739			5	11	11	PreferredMS2	419720.057417206; 489578.332000977	37.2686308558766; 58.7450294798524	0.857	-0.22	0.339635
[Similar to: Methyl 3-[(1,3-dioxo-2,3-dihydro-1H-isoindol-2-yl)amino]thiophene-2-carboxylate; ΔMass: 88.0274 Da]		214.009	0.928	4991267			5	14	13	PreferredMS2	483089.863834695; 459455.992090028	139.47648411911; 47.891619118588	1.051	0.07	0.339725
	C27 H34 N2 O8	514.232	13.455	419929			5	10	10	PreferredMS2	277.533383631831; 267.189748581359	19.0596257869523; 357.385896188286	1.039	0.05	0.339901
Tranexamic acid	C8 H15 N O2	157.11	5.469	3928943			5	12	10	PreferredMS2	2539.38238272412; 2744.50610214184	383.55417854821; 31.2748116116305	0.925	-0.11	0.340418
[Similar to: Pantoprazole; ΔMass: -176.0319 Da]	C18 H22 N7 O12 P	559.107	14.299	338308			5	8	6	PreferredMS2	349.733409665072; 362.6295074571	381.469016919928; 11.8053964012854	0.964	-0.05	0.340606
Aminolevulinic acid	C5 H9 N O3	131.058	1.378	211863	Metabolic pathways;Biosynthesis of secondary metabolites;Microbial metabolism in diverse environments;Biosynthesis of antibiotics;Biosynthesis of plant secondary metabolites;Biosynthesis of amino acids;Arginine and proline metabolism;Other	Other	5	13	10	PreferredMS2	93567.0750221576; 67620.4789319223	55.9226541676487; 43.9887365341086	1.384	0.47	0.340897
[Similar to: Picrotoxinin; ΔMass: 38.9632 Da]	C13 H19 N O4	253.131	17.802	2762919			5	9	2	PreferredMS2	2697.80891796386; 2135.3604835239	285.540589662824; 291.12018437113	1.263	0.34	0.341216
[Similar to: N-Acetylneuraminic acid; ΔMass: -1.0203 Da]	C12 H22 O9	310.126	10.251	4003562			5	9	8	PreferredMS2	29197.9324581119; 13953.9328944624	119.399149532548; 343.71220156116	2.092	1.07	0.341265
	C17 H23 N3 O6	365.159	1.145	52188			5	14	13	NoMSn	5877.33431523012; 10775.3891911625	138.144308546553; 52.9498153731309	0.545	-0.87	0.34177
5-(3-Hydroxyphenyl)pentanoic acid	C11 H14 O3	194.094	18.007	225244			5	18	14	PreferredMS2	96293.2413402396; 91834.7952984193	34.7669093242003; 15.6120700216501	1.049	0.07	0.342156
[Similar to: Disperse blue 26; ΔMass: -38.9519 Da]	C11 H17 N O7 P2	337.047	7.158	174869			5	16	15	PreferredMS2	297.421881944704; 302.781778469334	30.1085173046648; 352.469787070501	0.982	-0.03	0.342178
Acetylcholine	C7 H15 N O2	145.11	1.57	399254			5	18	13	PreferredMS2	63041.4758212928; 129465.602233353	100.547560135802; 76.1650961464891	0.487	-1.04	0.342421
[Similar to: Soyasaponin I; ΔMass: 594.4367 Da]	C13 H12 N6 O6	348.082	17.282	347065			5	21	18	PreferredMS2	466.991541137773; 384.416843123264	378.609127327231; 54.9277163346816	1.215	0.28	0.342451
(4S)-4-[(2E)-2-Octenoyloxy]-4-(trimethylammonio)butanoate	C15 H27 N O4	285.194	14.606	6427984			5	4	4	PreferredMS2	1904829.4767586; 1246648.87101461	79.4467891792622; 57.2145510006818	1.528	0.61	0.34296
	C9 H14 N P3	229.035	7.943	251014	Metabolic pathways;Biosynthesis of secondary metabolites;Biosynthesis of antibiotics;Other	Superpathway of histidine, purine, and pyrimidine biosynthesis;Other	5	19	16	PreferredMS2	19861.103517016; 3685.9871954051	150.505036021251; 141.139888367986	5.388	2.43	0.343358
Tremetone	C13 H14 O2	202.099	12.752	600058			5	11	10	PreferredMS2	567.967443683672; 429.831697504036	324.611203804162; 284.788235736214	1.321	0.4	0.343696
[Similar to: CP-642931; ΔMass: 220.1324 Da]	C6 H9 N3	123.08	0.824	580911			5	19	16	PreferredMS2	323273.13180015; 295476.842355165	38.3230859372272; 22.8097803369876	1.094	0.13	0.343942
carglumic acid	C6 H10 N2 O5	190.059	0.836	1109849	Other		5	16	14	PreferredMS2	365134.649233654; 430169.803372909	45.0961815894481; 45.8353313837676	0.849	-0.24	0.344303
	C30 H23 N7 O3 P2 S	623.106	4.536	411871			5	22	15	PreferredMS2	52269.7888390528; 10850.5741779598	132.890352257106; 155.077200711993	4.817	2.27	0.344531
		464.07	6.129	170766			5	21	19	OtherMS2	1676.09545068405; 1901.67379604546	36.7970108968126; 314.783036573902	0.881	-0.18	0.344596
	C18 H28 O11 P2	482.11	15.998	249716			5	18	17	PreferredMS2	306.707881941482; 310.01505741665	357.853541530666; 152.445958020667	0.989	-0.02	0.344624
		166.024	5.044	327275			5	17	12	PreferredMS2	116611.353747188; 95148.4205265048	58.1143816910054; 43.836146900635	1.226	0.29	0.344641
?-hydroxymetoprolol	C15 H25 N O4	283.178	7.663	678132			5	7	7	PreferredMS2	209.208325102595; 210.536912407073	385.517828925259; 7.65186368009612	0.994	-0.01	0.345401
4-Acetamidobutanoic acid	C6 H11 N O3	145.074	2.069	1916949	Metabolic pathways;Biosynthesis of secondary metabolites;Biosynthesis of antibiotics;Biosynthesis of plant secondary metabolites;Biosynthesis of amino acids;Arginine and proline metabolism;Tropane, piperidine and pyridine alkaloid biosynthesis;Other	Superpathway of L-lysine degradation;Other	5	26	22	PreferredMS2	1137971.4569281; 938883.331323525	30.348772623153; 45.9635972981215	1.212	0.28	0.345802
[Similar to: Cytidine 5'-monophosphate (hydrate); ΔMass: 97.9770 Da]	C9 H11 N3 O4	225.075	1.126	473656			5	18	17	PreferredMS2	160291.856917964; 140799.845645259	28.1571692313676; 67.5963874357402	1.138	0.19	0.345806
Adenosine 3'5'-cyclic monophosphate	C10 H12 N5 O6 P	329.053	1.999	108993	Other		5	14	10	PreferredMS2	61467.9946218503; 50439.1079396941	38.1534795700847; 32.7921069273072	1.219	0.29	0.345948
5-hydroxyisouric acid	C5 H4 N4 O4	184.023	1.071	288010	Metabolic pathways;Microbial metabolism in diverse environments;Other	Other	5	12	8	PreferredMS2	261130.206274756; 247841.457845118	20.6940141840333; 24.5762506923103	1.054	0.08	0.34609
[Similar to: Triisobutyl phosphate; ΔMass: -59.8361 Da]	C9 H18 Cl3 O4 P	326.001	18.274	5151528			5	3	2	PreferredMS2	4694741.73178663; 4870196.86056928	4.97335892587909; 6.67716643286894	0.964	-0.05	0.346678
4-Aminophenol	C6 H7 N O	109.053	3.635	148219	Microbial metabolism in diverse environments;Aminobenzoate degradation;Tryptophan metabolism		5	27	15	PreferredMS2	879.730035518998; 1006.92551299447	243.250017280988; 182.808962387612	0.874	-0.19	0.347095
[Similar to: Flupentixol; ΔMass: 214.1290 Da]		220.035	0.787	2864992			5	16	13	PreferredMS2	132091.617412912; 149275.898154431	78.1446152370704; 148.27085540576	0.885	-0.18	0.347097
	C15 H23 N O4 S	313.135	17.922	825564			5	18	18	PreferredMS2	29508.9199505361; 8906.56832811189	207.685271994499; 159.923452780416	3.313	1.73	0.347213
[Similar to: Tetrahydrocortisone; ΔMass: 0.1117 Da]	C14 H16 N6 O6	364.113	17.972	593368			5	11	10	PreferredMS2	62422.4431871362; 53379.9790730945	126.84094733839; 80.3521020093116	1.169	0.23	0.347428
Omeprazole sulphone	C17 H19 N3 O4 S	361.109	18.111	861031			5	14	13	PreferredMS2	1749.97051454901; 1854.21120571233	281.388023716075; 289.080093353246	0.944	-0.08	0.347516
	C4 H6 N6 O3	186.05	0.9	818109			5	13	8	PreferredMS2	378198.332826077; 428583.337166842	35.7671042246814; 36.0203058305164	0.882	-0.18	0.347823
[Similar to: Nor-9-carboxy-δ9-THC; ΔMass: -107.9681 Da]		452.167	17.999	176016			5	19	7	PreferredMS2	33960.2364466568; 17379.8602461022	89.8142296073721; 114.51899865894	1.954	0.97	0.348806
	C11 H17 N5 O2 P2 S	345.06	13.704	1481180			5	12	11	PreferredMS2	286.272312601474; 294.257641283904	386.184349516255; 12.7771791995509	0.973	-0.04	0.349008
(2Z)-3-(1,3-Benzodioxol-5-yl)acrylaldehyde	C10 H8 O3	176.047	9.344	583187			5	17	13	PreferredMS2	50041.1561381001; 99143.9432121457	126.966131901483; 59.3513940188087	0.505	-0.99	0.34911
[Similar to: Pantoprazole; ΔMass: -176.0319 Da]	C21 H23 N9 O4 P2 S	559.107	16.304	233237			5	17	15	PreferredMS2	394.493934211277; 395.832943186472	377.767834759121; 15.3725495219492	0.997	0	0.349842
	C6 H11 N O7	209.053	0.914	376483			5	6	5	NoMSn	191053.270270021; 196399.764515824	40.2697709019742; 38.8150331166289	0.973	-0.04	0.350341
	C4 H3 Cl2 O2 P S3	279.84	0.781	142685			5	15	14	NoMSn	29454.9292309195; 37947.1570540769	55.1948933744157; 87.0187322411063	0.776	-0.37	0.35044
Allyl 2-(1H-benzimidazol-2-yl)-2-cyano-N-phenylethanimidothioate	C19 H16 N4 S	332.108	10.255	3198098			5	12	10	PreferredMS2	23395.3629157897; 11739.4924449431	119.648740759159; 343.278309724094	1.993	0.99	0.350466
Quinolinic acid	C7 H5 N O4	167.022	1.452	511195	Metabolic pathways;Microbial metabolism in diverse environments;Biosynthesis of plant secondary metabolites;Aminobenzoate degradation;Tryptophan metabolism;Other	Other	5	20	16	PreferredMS2	260115.535019044; 227770.656167972	34.2000861851618; 54.9457334157238	1.142	0.19	0.350608
4-Methoxycinnamaldehyde	C10 H10 O2	162.068	17.798	2292417	Metabolic pathways;Microbial metabolism in diverse environments;Degradation of aromatic compounds;Other	Superpathway of aromatic compound degradation via 2-oxopent-4-enoate;Other	5	24	20	PreferredMS2	13198.1071673367; 14850.3801964693	312.010612759935; 40.1710924632373	0.889	-0.17	0.350652
N8-Acetylspermidine	C9 H21 N3 O	187.168	0.868	794393			5	26	11	PreferredMS2	261435.626896931; 245346.054099821	60.4500321878049; 34.4232204878336	1.066	0.09	0.351072
[Similar to: Fasciculic acid B; ΔMass: 150.1926 Da]	C21 H34 N4 O9	486.231	16.477	924441			5	8	7	PreferredMS2	6272.49147702861; 3370.20891808992	117.798729316606; 339.785537496756	1.861	0.9	0.351118
	C10 H16 N2 O7 S2	340.04	1.241	133716			5	14	12	PreferredMS2	75000.7318863444; 66962.4730603288	38.5095179966026; 27.8769794961296	1.12	0.16	0.351252
Itopride	C20 H26 N2 O4	358.189	17.889	92222			5	16	12	PreferredMS2	2800.56643946731; 3139.49062950942	175.595889584621; 112.021933592651	0.892	-0.16	0.351275
[Similar to: N1-{2-[5-(3-Methoxyphenyl)-1,3,4-oxadiazol-2-yl]phenyl}-4-chlorobenzene-1-sulfonamide; ΔMass: -1.0660 Da]	C18 H22 N2 O11	442.121	14.812	188222			4	8	5	PreferredMS2	283.099095499764; 296.009746431499	292.820422684753; 264.669288109595	0.956	-0.06	0.351496
[Similar to: Hydroxyflutamide; ΔMass: 60.0114 Da]	C5 H8 N6 O5	232.056	0.836	139992			5	11	9	PreferredMS2	81637.8796416102; 64254.3566193172	41.8502272978759; 31.381279061978	1.271	0.35	0.351742
[Similar to: Norbutorphanol; ΔMass: -158.0214 Da]	C23 H23 N5 O3	417.179	17.657	104646			5	11	7	PreferredMS2	217.854497658226; 219.390526908763	17.468727941123; 350.471656216692	0.993	-0.01	0.352082
[Similar to: Narasin; ΔMass: 457.3623 Da]	C13 H25 N O5 S	307.145	5.624	108034			5	11	10	PreferredMS2	2157.315916383; 8191.38538455287	214.412713779982; 98.7866252292752	0.263	-1.92	0.352536
[Similar to: 5-Formyl-4,8-dihydroxy-3-(3-methoxy-3-oxo-1-propen-2-yl)-8a-methyldecahydro-2-naphthalenyl 3,4-dihydroxy-2-methylenebutanoate; ΔMass: 132.0449 Da]	C13 H29 O P3	294.144	18.079	2713232			5	7	4	PreferredMS2	1273953.17070791; 1343348.93570352	35.4794656623489; 38.3787312222378	0.948	-0.08	0.352902
		153.873	0.784	77194			5	10	9	NoMSn	29096.7969957224; 42027.7875302316	61.6809358694326; 41.879001730382	0.692	-0.53	0.35297
	C2 H6 N2 O P2 S2	199.94	0.743	212101			5	20	11	NoMSn	64762.1321459387; 72455.9256905118	60.1935505412613; 69.938349921441	0.894	-0.16	0.353048
Umbelliferone	C9 H6 O3	162.032	16.077	517175	Biosynthesis of secondary metabolites;Biosynthesis of phenylpropanoids	Superpathway of scopolin and esculin biosynthesis	5	17	14	PreferredMS2	11594.1081964624; 11497.7771264356	269.592683586794; 62.351447311634	1.008	0.01	0.353671
Paracetamol	C8 H9 N O2	151.063	2.596	39776704	Biosynthesis of secondary metabolites;Microbial metabolism in diverse environments;Biosynthesis of alkaloids derived from shikimate pathway;2-Oxocarboxylic acid metabolism;Aminobenzoate degradation;Other	Superpathway of betalain biosynthesis;Other	5	14	11	PreferredMS2	8900.2913858654; 6612.33512900026	228.879360679334; 283.047989966274	1.346	0.43	0.353832
	C17 H11 N6 O5 P	410.053	16.76	261455			5	25	20	PreferredMS2	368.775273174708; 350.318415470186	377.762948729061; 49.6125831240932	1.053	0.07	0.35419
	C5 H3 Cl3 S3	263.845	0.771	80267			5	19	18	NoMSn	3183.59061900647; 13903.5756359125	104.609992547254; 118.237463608742	0.229	-2.13	0.354653
[Similar to: N-(5-Methylisoxazol-3-yl)-3-(2-thienyl)-2-(3-thienyl)acrylamide; ΔMass: 3.9960 Da]	C9 H9 N6 O5 P	312.038	6.567	196518			5	11	11	PreferredMS2	82580.686341914; 91535.9173283824	64.546093612745; 77.5702247428004	0.902	-0.15	0.354661
		140.009	1.508	121000			5	16	11	PreferredMS2	23034.0010439617; 23512.1807914775	74.751085691556; 87.1238780932333	0.98	-0.03	0.355305
[Similar to: 3',6'-Dimethoxy-1,1':4',1''-terphenyl-2',4,4''-triol; ΔMass: 63.0474 Da]	C9 H14 N3 O5 P	275.068	3.125	139524			5	28	22	PreferredMS2	15890.1536637563; 18205.3490505045	113.199209673927; 61.7492384737729	0.873	-0.2	0.355488
[Similar to: Bis(2-ethylhexyl)adipate; ΔMass: 130.1746 Da]	C9 H16 N6 O2	240.134	18.16	116741			5	9	6	PreferredMS2	98935.568374132; 106835.996686342	15.1952476405275; 15.1774335807775	0.926	-0.11	0.355523
Azelaic acid	C9 H16 O4	188.105	11.405	114631			5	12	8	PreferredMS2	33356.200232275; 24184.6206105781	70.319538570069; 66.1380712177879	1.379	0.46	0.355799
Glycerophosphoglycerol	C6 H15 O8 P	246.05	1.322	137967			5	13	11	PreferredMS2	4263.75315284756; 4974.37730788402	117.812987891125; 205.914490323896	0.857	-0.22	0.355812
cetoniacytone A	C9 H11 N O5	213.064	2.85	142787	Biosynthesis of secondary metabolites;Biosynthesis of antibiotics;Other		5	16	13	PreferredMS2	259.914924150391; 265.987011729643	374.174726715208; 50.6260898304146	0.977	-0.03	0.355979
	C13 H16 N6	256.144	18.44	77710			5	20	15	PreferredMS2	50888.8345567006; 56291.6055521167	16.0437531398518; 15.5802628949379	0.904	-0.15	0.356029
N-Amidino-L-glutamate	C6 H11 N3 O4	189.075	1.578	67529			5	15	10	PreferredMS2	28166.4976159452; 25627.6933639093	32.1651309515311; 50.7432042769024	1.099	0.14	0.356577
[Similar to: 2,6-Anhydro-5-O-[4-({6-O-[4-(β-D-glucopyranosyloxy)-2-methylenebutanoyl]-β-D-glucopyranosyl}oxy)-2-methylenebutanoyl]-1-O-(4-hydroxy-2-methylenebutanoyl)hexitol; ΔMass: 538.1923 Da]	C7 H12 N6 O4	244.092	3.481	203583			5	13	11	PreferredMS2	769.192567960927; 1905.24314642901	155.133184766881; 267.025581683235	0.404	-1.31	0.356578
Shogaol	C17 H24 O3	276.172	18.326	498838			4	20	7	PreferredMS2	232597.727090609; 257095.146986828	40.608352775269; 31.8381672946655	0.905	-0.14	0.356687
	C5 H6 N4 O4 S	218.01	1.104	297457			5	22	18	PreferredMS2	42217.8047297325; 57824.3102068128	113.449776224718; 46.5382427136153	0.73	-0.45	0.358024
	C19 H13 N10 O3 P	460.089	7.983	107522			5	9	8	PreferredMS2	1988.8712070591; 3367.91155303445	213.038812987867; 199.70044332111	0.591	-0.76	0.358656
Adefovir	C8 H12 N5 O4 P	273.061	9.337	474764			5	14	12	PreferredMS2	36367.172592384; 61115.4853128833	149.845317852765; 58.8519154809093	0.595	-0.75	0.35871
Noroxycodone	C17 H19 N O4	301.131	8.831	183199	Biosynthesis of secondary metabolites;Isoquinoline alkaloid biosynthesis		5	19	18	PreferredMS2	260.410735782657; 254.641916372219	18.8167349383615; 353.980481552592	1.023	0.03	0.358842
Cyclo(leucylprolyl)	C11 H18 N2 O2	210.137	12.523	144771			5	10	9	PreferredMS2	6372.02078915378; 13736.1361523728	126.331202462426; 150.11100453748	0.464	-1.11	0.358965
Panipenem	C15 H21 N3 O4 S	339.125	5.072	653391			5	12	11	PreferredMS2	266.68445412686; 272.040954714446	382.053175423013; 88.8530393550191	0.98	-0.03	0.359196
[Similar to: P1,P4-Bis(5'-guanosyl) tetraphosphate; ΔMass: 620.9703 Da]	C13 H15 N P2	247.068	2.466	1275383			5	11	10	PreferredMS2	316.264038916266; 279.039106770689	385.527373142363; 89.5770158940594	1.133	0.18	0.359427
	C5 H5 N2 O5 P	203.995	0.958	161586			5	23	19	PreferredMS2	106385.191296989; 79622.8833710359	29.9667802771502; 49.5923766305615	1.336	0.42	0.359434
N~2~,N~6~-Bis(2,3-dihydroxybenzoyl)-L-lysine	C20 H22 N2 O8	418.137	17.914	99845			5	24	22	PreferredMS2	352.198812252596; 333.027036163155	35.458569001008; 340.805976235312	1.058	0.08	0.360083
Linezolid	C16 H20 F N3 O4	337.142	13.418	1139557			5	5	4	PreferredMS2	308.149173981524; 311.299854842886	10.2497902809456; 359.26444514353	0.99	-0.01	0.360213
Phenylisocyanate	C7 H5 N O	119.037	5.066	450388			5	13	11	PreferredMS2	272359.7786862; 211639.836105682	29.7327140101782; 34.9459772390822	1.287	0.36	0.360722
[Similar to: 4-(Hydroxymethyl)-2-methyl-5-({[5-(trifluoromethyl)-1H-benzo[d]imidazol-2-yl]thio}methyl)pyridin-3-ol; ΔMass: 52.0876 Da]	C7 H13 N O7 P2 S	316.988	3.091	180090			5	17	13	PreferredMS2	652.576831673838; 591.798587353957	252.810880933866; 254.410535008601	1.103	0.14	0.360792
	C5 H6 N6 O3	198.05	5.138	981946			5	15	12	PreferredMS2	33471.6404276268; 56989.6627179607	249.836479483419; 106.369029681423	0.587	-0.77	0.360814
	C4 H16 N7 O7 P	305.086	1.123	76012			5	27	18	NoMSn	6780.47209543206; 3943.48002660381	186.456489826592; 82.6279763357326	1.719	0.78	0.361031
[Similar to: Ginsenoside Rg2; ΔMass: 485.2877 Da]	C16 H29 N O4	299.21	16.541	1977969			5	4	4	PreferredMS2	520044.225051653; 471202.209759316	54.6734036747005; 92.390193421516	1.104	0.14	0.361055
Fluroxene	C4 H5 F3 O	126.03	1.564	167630			5	19	15	PreferredMS2	59392.1337529728; 60754.9807255544	39.7341966244193; 41.4688680957035	0.978	-0.03	0.361221
[Similar to: (1-{[3,5-Bis(trifluoromethyl)phenyl]sulfonyl}piperidin-4-yl)(phenyl)methanone; ΔMass: 296.0660 Da]		169.017	2.904	142763			5	22	22	PreferredMS2	5141.07780783379; 563.099930125776	153.771692258884; 257.271736464858	9.13	3.19	0.361257
	C10 H22 O11	318.117	0.869	221405			5	12	10	NoMSn	41275.4507981649; 36090.7608247277	103.00296884107; 59.5026268480136	1.144	0.19	0.361326
4,4'-Thiobis-2-butanone	C8 H14 O2 S	174.071	7.961	997604			5	11	8	PreferredMS2	313054.438233681; 254417.406896458	71.711681990723; 65.3471237739938	1.23	0.3	0.361501
4-Methoxycinnamaldehyde	C10 H10 O2	162.068	15.314	343814	Metabolic pathways;Microbial metabolism in diverse environments;Degradation of aromatic compounds;Other	Superpathway of aromatic compound degradation via 2-oxopent-4-enoate;Other	5	20	18	PreferredMS2	6211.06719142339; 5987.5794750048	300.134442903286; 47.3222855768651	1.037	0.05	0.361638
Cystathionine	C7 H14 N2 O4 S	222.067	0.794	531813	Metabolic pathways;Biosynthesis of secondary metabolites;Biosynthesis of antibiotics;Biosynthesis of amino acids;Other	Other	5	20	18	PreferredMS2	14527.221232157; 15086.1891924246	98.6945588179363; 241.454487825278	0.963	-0.05	0.362593
[Similar to: Cefixime; ΔMass: 64.9943 Da]	C15 H18 O8 P2	388.047	12.275	96026			4	18	14	PreferredMS2	235.23314327574; 227.814583878283	338.773043789185; 202.228251573368	1.033	0.05	0.362773
	C4 H6 N4 O2 S	174.02	1.25	167371			5	17	10	PreferredMS2	11143.3797612376; 17767.5750683349	151.923987907031; 103.736919715468	0.627	-0.67	0.362888
1-(beta-D-ribofuranosyl)thymine	C10 H14 N2 O6	258.085	1.035	2541779	Other		5	13	10	PreferredMS2	380898.029892079; 435354.338329431	92.6172988849473; 38.1101643938451	0.875	-0.19	0.363046
Desmethylmirtazapine	C16 H17 N3	251.142	15.449	1506908			5	7	5	PreferredMS2	418.364183860972; 413.033249334662	13.083601708927; 359.252215232687	1.013	0.02	0.363244
[Similar to: 6-O-{6-Deoxy-2-O-[(2E)-3-phenyl-2-propenoyl]-α-L-mannopyranosyl}-1-O-[(2E)-3-phenyl-2-propenoyl]-β-D-glucopyranose; ΔMass: 152.0864 Da]	C17 H18 N6 O8	434.119	15.608	4475865			5	15	13	PreferredMS2	831.109496785924; 805.783295973422	358.346481731367; 269.224691478502	1.031	0.04	0.363521
Dopamine 3-O-sulfate	C8 H11 N O5 S	233.036	1.749	651373			5	15	12	PreferredMS2	37296.5365666956; 50993.8550089936	154.734773510848; 118.214316979103	0.731	-0.45	0.363817
[Similar to: Linustatin; ΔMass: 89.0842 Da]	C12 H16 O10	320.074	1.821	283213			5	13	11	PreferredMS2	64622.8274751886; 101457.160411827	83.6529142241694; 70.3003924969528	0.637	-0.65	0.364078
	C27 H34 N2 O8	514.232	13.678	478771			5	9	9	PreferredMS2	280.579850202156; 293.146342230506	22.7751351738214; 357.719667285694	0.957	-0.06	0.364159
	C5 H14 O6 P2	232.026	3.049	484221			5	23	17	PreferredMS2	10895.3262206252; 10781.8294657466	219.579369611965; 86.3490554868905	1.011	0.02	0.365163
[Similar to: Candesartan cilexetil; ΔMass: 262.1809 Da]	C11 H16 N4 O7 S	348.073	10.252	770026			5	12	10	PreferredMS2	3983.40458983659; 2414.23730424224	127.67646987804; 345.524107560521	1.65	0.72	0.366251
lactide	C6 H8 O4	144.042	2.368	472960	Microbial metabolism in diverse environments;Other	Other	5	18	16	PreferredMS2	79438.0607248102; 130085.875486967	103.7259111476; 52.6034398065188	0.611	-0.71	0.366258
	C26 H34 N2 O16 P2	692.138	2.6	3746114			5	11	9	PreferredMS2	695.854414784128; 677.892895177056	208.692664396848; 269.562502985184	1.026	0.04	0.366273
[Similar to: Ethyl (4-oxo-7,9-diphenylpyrido[3',2' 4,5]furo[3,2-d]pyrimidin-3(4H)-yl)acetate; ΔMass: -56.9720 Da]	C18 H28 O11 P2	482.11	16.385	214255			5	16	14	PreferredMS2	312.647056754218; 317.469267817024	354.303238496969; 232.522875199949	0.985	-0.02	0.366438
[Similar to: Muramic acid; ΔMass: 81.0450 Da]		170.055	1.565	453512			5	17	16	PreferredMS2	131660.154281436; 137801.86932231	64.5891485875048; 66.3540606770944	0.955	-0.07	0.366589
Acetylsulfafurazole	C13 H15 N3 O4 S	309.078	11.484	424054			5	6	6	PreferredMS2	294.817790996754; 680.880163971723	313.127379399513; 238.663996882058	0.433	-1.21	0.366993
Asparaginyl-4-hydroxyproline	C9 H15 N3 O5	245.101	1.057	281023			5	14	10	PreferredMS2	72806.3929627933; 81957.4038422401	65.9329214327238; 71.0119369903437	0.888	-0.17	0.367251
	C5 H17 N7 O2 P2	269.093	0.84	167170			5	16	14	NoMSn	70360.6625152232; 57136.9534829967	49.3426094192846; 40.8714406491742	1.231	0.3	0.367305
	C17 H12 N7 O6 P	441.058	4.094	226715			5	18	16	PreferredMS2	1026.0287913621; 506.876626697562	208.613274596132; 236.553610058905	2.024	1.02	0.36731
Urocanic acid	C6 H6 N2 O2	138.043	1.044	886598	Metabolic pathways;Other		5	17	13	PreferredMS2	348180.735692672; 242290.946577339	47.3602579111618; 68.884662198579	1.437	0.52	0.36734
[Similar to: Prunin; ΔMass: 0.0027 Da]	C18 H14 N10 O4	434.119	15.238	471087			5	21	19	PreferredMS2	379.164646823917; 391.90077965917	320.981759045452; 227.598070024554	0.968	-0.05	0.367361
1-[3-Hydroxy-2-(2-hydroxy-2-propanyl)-2,3-dihydro-1-benzofuran-5-yl]ethanone	C13 H16 O4	214.121	17.833	904242			5	16	12	OtherMS2	347458.623778363; 329345.382355448	71.5699316548135; 55.8643072354578	1.055	0.08	0.367773
5'-S-Methyl-5'-thioadenosine	C11 H15 N5 O3 S	297.09	6.507	164346	Metabolic pathways;Biosynthesis of plant secondary metabolites;Other	Other	5	15	12	PreferredMS2	29031.3392904144; 28668.8827933429	92.2519031929453; 57.3457586122784	1.013	0.02	0.367895
2,2'-Iminodipropan-1-ol	C6 H15 N O2	133.11	1.628	76142			5	18	14	PreferredMS2	8511.99106940698; 10120.984214615	63.8195087829286; 125.440408187294	0.841	-0.25	0.368073
[Similar to: Dehydronorketamine; ΔMass: -10.9652 Da]	C6 H8 N4 O4 S	232.026	1.552	138174			5	23	13	PreferredMS2	27451.8792646238; 29810.5962441461	61.6238376683339; 75.7101760331334	0.921	-0.12	0.368489
[Similar to: Nicotinamide adenine dinucleotide (NAD+); ΔMass: 414.0230 Da]	C10 H11 N5 O3	249.086	3.198	159098			5	13	11	PreferredMS2	62805.0171464246; 58786.0652538235	49.1740506084017; 40.5250637245486	1.068	0.1	0.368739
3,4-dihydroxystyrene	C8 H8 O2	136.052	8.354	498348	Metabolic pathways;Biosynthesis of secondary metabolites;Microbial metabolism in diverse environments;Biosynthesis of plant secondary metabolites;Degradation of aromatic compounds;Phenylalanine metabolism;Biosynthesis of alkaloids derived from shikimate pathway;Phenylpropanoid biosynthesis;Tyrosine metabolism;Isoquinoline alkaloid biosynthesis;Other	Anaerobic aromatic compound degradation (Thauera aromatica);Other	5	28	21	PreferredMS2	27331.6063622963; 27602.5337324937	25.0900706329205; 196.8554974739	0.99	-0.01	0.369527
	C19 H21 N2 O8 P	436.102	14.756	675397			5	26	20	PreferredMS2	650.308285073462; 571.058334241219	345.894327661443; 207.851568259541	1.139	0.19	0.369659
6-Methyl[1,2,4]triazolo[4,3-b]pyridazin-8-ol	C6 H6 N4 O	150.054	4.323	910882			5	14	11	PreferredMS2	581830.614440986; 535687.809312958	30.1885169321127; 39.2721770001739	1.086	0.12	0.369879
[Similar to: Soyasaponin I; ΔMass: 634.4680 Da]	C10 H8 N6 O6	308.051	1.41	173691			5	12	8	PreferredMS2	39470.7525616288; 30838.656368162	81.9657382109699; 48.3481454974179	1.28	0.36	0.37007
	C H2 Br N2 O3 P S3	295.814	0.779	159191			5	17	16	NoMSn	69333.5399105958; 81322.8576925021	44.2178462648417; 52.481850449697	0.853	-0.23	0.370242
[Similar to: Obscurolide A1; ΔMass: 107.0657 Da]	C12 H9 P	184.045	6.575	238623			5	19	10	PreferredMS2	365.632760810771; 329.783624893935	379.122974736976; 32.4783302193937	1.109	0.15	0.370398
	C2 H7 Cl2 O2 P3 S2	289.848	0.763	50081			5	12	12	NoMSn	15154.3659981008; 23434.5434491601	67.4585821577794; 61.6800777358847	0.647	-0.63	0.370441
[Similar to: Soyasaponin I; ΔMass: 624.4472 Da]	C12 H10 N6 O5	318.072	13.717	136256			5	20	16	PreferredMS2	7475.66911557178; 11202.7845135286	171.451806041607; 98.3446018353773	0.667	-0.58	0.370554
N6,N6,N6-Trimethyl-L-lysine	C9 H20 N2 O2	188.152	0.836	8293148	Metabolic pathways;Other	Other	5	13	12	PreferredMS2	1855700.0830641; 1708535.15661222	80.6989689779791; 22.8691748692587	1.086	0.12	0.370645
N-acetyl-L-2-aminoadipic acid	C8 H13 N O5	203.079	1.478	272589			5	17	15	PreferredMS2	24929.5917093151; 15066.1351131959	126.415518935807; 95.0430204847757	1.655	0.73	0.370767
[Similar to: S-Adenosylmethionine; ΔMass: 100.1148 Da]	C8 H7 N6 O5 P	298.022	6.566	134094			5	17	12	PreferredMS2	55931.5917333044; 61907.0133806821	64.5345359548726; 81.6701431889144	0.903	-0.15	0.370925
2-Hydroxycinnamic acid	C9 H8 O3	164.047	1.291	3106813	Metabolic pathways;Biosynthesis of secondary metabolites;Microbial metabolism in diverse environments;Biosynthesis of antibiotics;Biosynthesis of plant secondary metabolites;Degradation of aromatic compounds;Biosynthesis of amino acids;Phenylalanine metabolism;Phenylpropanoid biosynthesis;2-Oxocarboxylic acid metabolism;Tyrosine metabolism;Biosynthesis of phenylpropanoids;Tropane, piperidine and …	Superpathway of chorismate metabolism;Anaerobic aromatic compound degradation (Thauera aromatica);Superpathway of scopolin and esculin biosynthesis;Superpathway of aromatic amino acid biosynthesis;Superpathway of 4-hydroxybenzoate biosynthesis (yeast);Other	5	12	9	PreferredMS2	1835963.0025922; 1683871.62975629	36.0029753535904; 42.949586179719	1.09	0.12	0.371224
Sorbic acid	C6 H8 O2	112.053	1.553	79312	Microbial metabolism in diverse environments;Degradation of aromatic compounds;Aminobenzoate degradation;Other		5	18	14	PreferredMS2	15468.7638969921; 19085.3661468068	69.5249914516944; 73.7681274436295	0.811	-0.3	0.372264
	C9 H18 N4 O3	230.138	1.423	355029			5	14	12	PreferredMS2	123906.005676655; 81616.3139582926	58.9480129532954; 85.473385627458	1.518	0.6	0.372361
[Similar to: Hydroxybenzoylecgonine; ΔMass: 185.1050 Da]	C7 H4 O2	120.021	3.507	4050294			5	13	10	PreferredMS2	773539.858547394; 591816.921176291	89.2758022421561; 37.9490582389717	1.307	0.39	0.372492
[Similar to: N-Acetyl-L-cysteine; ΔMass: 49.9767 Da]		113.054	0.775	105388			5	21	18	PreferredMS2	5359.14847387804; 3897.40653836659	167.154894614717; 183.265011005825	1.375	0.46	0.372635
[Similar to: 2-Hydroxy-4,4,6,6-tetramethyl-2-(2-methyl-1-propen-1-yl)-3,5-dioxocyclohexyl 6-O-(3,4,5-trihydroxybenzoyl)-β-D-glucopyranoside; ΔMass: 330.0250 Da]	C11 H22 N6	238.191	18.174	128688			5	30	19	PreferredMS2	99577.137821799; 110123.472407402	25.3305301874304; 18.0728966899146	0.904	-0.15	0.372809
D-PANTOTHENIC ACID	C9 H17 N O5	219.111	3.12	4060999	Metabolic pathways;Biosynthesis of secondary metabolites;Other	Other	5	9	8	PreferredMS2	413162.826323063; 535095.277599543	111.364556575899; 58.6613701628774	0.772	-0.37	0.373069
[Similar to: 3-Acetoxyurs-12-en-23-oic acid; ΔMass: 264.3206 Da]	C9 H17 O P3	234.05	4.795	187546			5	15	13	PreferredMS2	11067.6797106645; 15508.7241812842	176.373500684993; 73.2574896351752	0.714	-0.49	0.373242
[Similar to: 6-Deoxy-α-L-mannopyranosyl-(1->4)-β-D-glucopyranosyl-(1->6)-1-O-[(3β,5ξ,9ξ,18ξ)-3-{[2-O-(6-deoxy-α-L-mannopyranosyl)-α-L-arabinopyranosyl]oxy}-23-hydroxy-28-oxoolean-12-en-28-yl]-β-D-glucopyranose; ΔMass: 946.5162 Da]	C8 H14 N6 O5	274.103	2.044	197716			5	11	8	PreferredMS2	16784.0193666712; 15924.7009597403	67.8040611398886; 116.691477255171	1.054	0.08	0.373395
(E)-Nitrofurazone	C6 H6 N4 O4	198.039	1.072	129355			5	13	10	PreferredMS2	106447.881058579; 101616.042429605	20.6332264232276; 28.5428629904178	1.048	0.07	0.373772
[Similar to: Cynaropicrin; ΔMass: -73.9977 Da]	C17 H20 N6 O7	420.139	16.005	959511			5	21	20	PreferredMS2	320.039152725571; 331.687868000146	367.027983488095; 257.532733391667	0.965	-0.05	0.37414
[Similar to: Uric acid; ΔMass: -192.0266 Da]	C12 H8 N8 O6	360.055	1.09	912222			5	8	8	PreferredMS2	272011.672561306; 290899.071349993	49.2346470445083; 63.1803274745881	0.935	-0.1	0.374145
2-Amino-4-hydroxy-7,8-dihydro-6-pteridinecarboxamide	C7 H8 N6 O2	208.071	13.477	240747			5	17	14	PreferredMS2	47600.5909282396; 40573.8311102163	95.9458728792448; 42.4836423957962	1.173	0.23	0.374324
(2E,4E,7E)-2,4,7-Decatrienoic acid	C10 H14 O2	166.099	9.748	113661	Metabolic pathways;Biosynthesis of secondary metabolites;Other		5	14	12	PreferredMS2	55118.1048193144; 50983.4133818647	53.0733161915837; 54.4372677173439	1.081	0.11	0.374425
2-Amino-4-nitrophenol	C6 H6 N2 O3	154.038	0.997	224629	Other		5	21	17	PreferredMS2	143860.615055919; 127522.344406632	28.2752574518519; 29.8355752542074	1.128	0.17	0.374682
[Similar to: Cefixime; ΔMass: 110.9999 Da]	C14 H16 O6 P2	342.041	12.276	287786			4	9	9	PreferredMS2	237.46313394965; 232.368541584371	352.677862689561; 235.58156795433	1.022	0.03	0.375067
Propylparaben	C10 H12 O3	180.079	9.94	201675	Metabolic pathways;Biosynthesis of secondary metabolites;Phenylpropanoid biosynthesis;Biosynthesis of phenylpropanoids;Other		5	17	12	PreferredMS2	1604.95275227239; 1689.34967526921	55.2461462322363; 325.089546949267	0.95	-0.07	0.375075
Indole-5,6-quinone	C8 H5 N O2	147.032	1.356	131515	Metabolic pathways;Tyrosine metabolism		5	19	14	PreferredMS2	29888.4148217491; 18304.5568766355	85.2049038109254; 94.9411555727797	1.633	0.71	0.376679
[Similar to: 3',6'-Dimethoxy-1,1':4',1''-terphenyl-2',4,4''-triol; ΔMass: 81.0580 Da]	C7 H17 N O5 P2	257.057	3.135	201751			5	26	21	PreferredMS2	17673.8067796824; 20158.4918691552	126.909606639579; 64.0508370592943	0.877	-0.19	0.376833
L-alpha-Aspartyl-L-phenylalanine	C13 H16 N2 O5	280.106	3.729	1911550			5	12	9	PreferredMS2	216971.961945549; 227151.590879582	108.576261935384; 63.8948567240137	0.955	-0.07	0.377363
3-[(6-Oxodecanoyl)oxy]-4-(trimethylammonio)butanoate	C17 H31 N O5	329.22	17.849	227390			5	10	9	PreferredMS2	96809.9867918868; 90501.8422415674	56.8579414543079; 43.3400035519313	1.07	0.1	0.377588
3-Amino-5-morpholinomethyl-2-oxazolidinone (AMOZ)	C8 H15 N3 O3	201.111	1.75	657316			5	5	3	PreferredMS2	260529.676068601; 141235.854892473	73.6609132915502; 100.738278592291	1.845	0.88	0.377768
[Similar to: Carnosine; ΔMass: 41.5241 Da]		184.582	1.384	119553			5	17	15	PreferredMS2	7973.3076575579; 7937.92514543471	171.077816204607; 34.4499652786439	1.004	0.01	0.378587
[Similar to: Maltotriose; ΔMass: 279.0479 Da]	C8 H19 N O6	225.121	1.325	168793			5	13	8	PreferredMS2	6390.1236444239; 4395.60324045984	140.306468300887; 227.926202806576	1.454	0.54	0.378679
[Similar to: Aflatoxin G2; ΔMass: -34.0031 Da]	C13 H12 N6 O7	364.077	7.544	183582			5	18	18	PreferredMS2	485.83081449579; 850.133121976542	113.175061857507; 329.823074695509	0.571	-0.81	0.379166
aloesin	C19 H22 O9	394.126	15.245	836269			5	12	8	PreferredMS2	431.329871978184; 458.459268696051	327.282219197677; 254.421216846946	0.941	-0.09	0.379302
Paracetamol	C8 H9 N O2	151.063	3.633	11378120	Biosynthesis of secondary metabolites;Microbial metabolism in diverse environments;Biosynthesis of alkaloids derived from shikimate pathway;2-Oxocarboxylic acid metabolism;Aminobenzoate degradation;Other	Superpathway of betalain biosynthesis;Other	5	9	4	PreferredMS2	89382.2766891746; 54131.8818166909	232.286793515277; 193.468420623922	1.651	0.72	0.379321
Pyridoxal	C8 H9 N O3	167.058	1.646	147579	Metabolic pathways;Biosynthesis of secondary metabolites;Microbial metabolism in diverse environments;Biosynthesis of antibiotics;Tryptophan metabolism;Other	Other	5	15	15	PreferredMS2	12541.9254735529; 27076.9655791342	133.694251731051; 94.0893045577628	0.463	-1.11	0.379741
[Similar to: Soyasaponin I; ΔMass: 594.4367 Da]	C13 H12 N6 O6	348.082	16.552	578611			5	14	12	PreferredMS2	407.571666317998; 377.545809636434	382.188588689235; 53.8656640193633	1.08	0.11	0.380031
	C H2 Cl O5 P3	221.881	0.778	167597			5	16	13	PreferredMS2	54649.306054448; 54239.5751219199	48.129994686495; 75.4019318361571	1.008	0.01	0.380661
[Similar to: Creatinine; ΔMass: -210.0529 Da]	C14 H17 N3 O6	323.112	4.879	361781			5	11	10	PreferredMS2	200.260397490937; 197.827190783375	43.745476915502; 356.856919790583	1.012	0.02	0.38125
9-Carboxymethoxymethylguanine	C8 H9 N5 O4	239.065	2.439	8242225			5	16	15	PreferredMS2	463.42274118637; 621.223369151914	386.300987074485; 112.937337137324	0.746	-0.42	0.381274
[Similar to: Microcystin LA; ΔMass: 755.4106 Da]	C7 H10 N2 O2	154.074	3.657	181850			5	18	11	PreferredMS2	42255.93084307; 52635.9587045494	53.8210401583455; 55.7044528428601	0.803	-0.32	0.381552
5-guanidino-2-oxopentanoic acid	C6 H11 N3 O3	173.08	0.924	105903	Metabolic pathways;Arginine and proline metabolism;Other		5	19	16	NoMSn	45320.5201394143; 43817.3009368823	46.3579396262354; 41.5885052078968	1.034	0.05	0.382561
Pyrogallol	C6 H6 O3	126.032	1.23	184037	Metabolic pathways;Microbial metabolism in diverse environments;Biosynthesis of antibiotics;Aminobenzoate degradation;Other		5	24	8	PreferredMS2	10905.1469500274; 11549.7456454963	68.8952390515022; 142.501529686356	0.944	-0.08	0.382789
(2Z)-8-Hydroxy-2-octene-4,6-diynoic acid	C8 H6 O3	150.032	6.415	125271	Microbial metabolism in diverse environments;Phenylalanine metabolism;Aminobenzoate degradation;Other	Superpathway of aromatic compound degradation via 2-oxopent-4-enoate;Anaerobic aromatic compound degradation (Thauera aromatica);Superpathway of aromatic compound degradation via 3-oxoadipate;Mandelate degradation to acetyl-CoA	5	14	11	PreferredMS2	15642.858805733; 19199.457091558	87.6525167536904; 109.949948875477	0.815	-0.3	0.383181
[Similar to: PEG n11; ΔMass: 88.0526 Da]	C19 H34 N4 O6	414.246	14.698	2288028			5	25	13	PreferredMS2	84539.8057259561; 32071.3198977211	75.8712122336242; 278.68919886651	2.636	1.4	0.383234
Metoprolol	C15 H25 N O3	267.183	13.241	403454			5	6	5	PreferredMS2	314.226021803703; 315.522455268961	382.780845346112; 15.9836120492286	0.996	-0.01	0.384064
	C3 H4 N4 O4 S	191.995	1.035	450810			5	20	14	PreferredMS2	18441.1269895004; 26384.1444759319	115.487681828733; 197.767893907382	0.699	-0.52	0.384237
[Similar to: 3-Hydroxy-1-[3-(trifluoromethyl)phenyl]pyrazin-2(1H)-one; ΔMass: -103.0156 Da]	C13 H9 N7 O6	359.062	9.294	435845			5	19	16	PreferredMS2	112674.626476893; 111536.07848257	69.2105062504898; 68.784456530005	1.01	0.01	0.384409
[Similar to: 5α-Dihydrotestosterone glucuronide; ΔMass: 117.0314 Da]	C20 H31 N O4	349.225	18.026	1704466	Other		5	14	11	PreferredMS2	2900.9367915989; 3472.06147944641	346.950346613134; 216.171098120047	0.836	-0.26	0.384539
pyroglutamylglycine	C7 H10 N2 O4	186.064	1.178	109296			5	11	10	PreferredMS2	47098.0493352552; 38398.9808928586	36.6265532173673; 56.0982518085344	1.227	0.29	0.384614
5-Hydroxyindole-3-acetic acid	C10 H9 N O3	191.058	4.524	586672	Metabolic pathways;Tryptophan metabolism;Other		5	11	9	PreferredMS2	176803.184880317; 129418.242984513	50.5245980465037; 87.1931068830695	1.366	0.45	0.38466
[Similar to: 2-Hydroxy-4,4,6,6-tetramethyl-2-(2-methyl-1-propen-1-yl)-3,5-dioxocyclohexyl 6-O-(3,4,5-trihydroxybenzoyl)-β-D-glucopyranoside; ΔMass: 330.0612 Da]	C10 H18 N6 O	238.154	18.13	2412571			5	13	7	PreferredMS2	1934916.64110709; 2074632.21320209	17.573242389288; 11.9470574853571	0.933	-0.1	0.384874
[Similar to: Ajmaline; ΔMass: 143.1487 Da]	C4 H5 N7 O2	183.051	1.242	469086			5	13	10	PreferredMS2	196784.131169084; 212524.018712747	41.809907555845; 37.2122141197485	0.926	-0.11	0.385295
[Similar to: T-2 Triol; ΔMass: -11.9271 Da]	C20 H18 N4 O5	394.126	15.107	194006			5	8	5	PreferredMS2	336.634530158205; 357.715749433343	315.932522543484; 180.480817526143	0.941	-0.09	0.385658
	C13 H29 N2 O10 P S2	468.099	1.346	139496			5	14	11	PreferredMS2	43383.2819252789; 38072.6921162717	62.6976225921074; 44.0799144946742	1.139	0.19	0.386382
1-(2-Morpholinophenyl)dihydro-1H-pyrrole-2,5-dione	C14 H16 N2 O3	260.116	9.346	234329			5	12	10	PreferredMS2	21194.0120867836; 23806.4473662966	66.6333795568254; 123.901396419012	0.89	-0.17	0.386998
7-Methylguanine	C6 H7 N5 O	165.065	1.588	238784			5	16	16	PreferredMS2	160141.145337654; 121045.530365142	33.5751338752705; 32.4228632821481	1.323	0.4	0.38706
Isopropyl 6-O-[(2R,3R,4R)-3,4-dihydroxy-4-(hydroxymethyl)tetrahydro-2-furanyl]-D-glucopyranoside	C14 H26 O10	354.153	12.153	7391213			5	6	5	PreferredMS2	29365.7288429002; 17235.410193978	122.534287749391; 348.928902818018	1.704	0.77	0.387615
[Similar to: Amoxicillin; ΔMass: 17.0264 Da]	C16 H16 N2 O5 S	348.078	4.17	36312111			5	9	8	PreferredMS2	382.964178110492; 398.031987610316	387.236695976679; 39.762759416991	0.962	-0.06	0.387877
2-Aminophenol	C6 H7 N O	109.053	1.792	217473	Microbial metabolism in diverse environments;Aminobenzoate degradation;Tryptophan metabolism		5	12	9	PreferredMS2	10217.4736709397; 36998.5734333312	132.356023749039; 91.3362727052199	0.276	-1.86	0.388857
[Similar to: Valsartan; ΔMass: -0.9142 Da]	C20 H26 Cl N4 O3 P	436.141	18.311	225821			5	19	19	PreferredMS2	443.806095032775; 440.320874171336	376.512948982457; 15.0169269972102	1.008	0.01	0.38889
[Similar to: Sedanolide; ΔMass: 36.0213 Da]	C12 H14	158.109	16.013	220711			5	12	12	PreferredMS2	1999.03142125206; 1835.24220194048	320.187730442048; 143.988711737653	1.089	0.12	0.38905
[Similar to: Penta-N-acetylchitopentaose; ΔMass: 808.3461 Da]	C6 H7 N7 O3	225.061	1.477	156765			5	18	15	PreferredMS2	16466.4276620621; 10563.2820412195	122.986385900512; 90.7770926791791	1.559	0.64	0.389196
	C15 H27 N O6	317.184	9.654	436248			5	9	9	PreferredMS2	94859.4566298889; 79649.0861899819	80.1484072038806; 89.3439173653086	1.191	0.25	0.389308
DL-TYROSINE	C9 H11 N O3	181.074	5.649	336216	Metabolic pathways;Biosynthesis of secondary metabolites;Biosynthesis of antibiotics;Biosynthesis of plant secondary metabolites;Biosynthesis of amino acids;Phenylalanine metabolism;Biosynthesis of alkaloids derived from shikimate pathway;Phenylpropanoid biosynthesis;2-Oxocarboxylic acid metabolism;Tyrosine metabolism;Ubiquinone and other terpenoid-quinone biosynthesis;Isoquinoline alkaloid biosy…	Superpathway of chorismate metabolism;Superpathway of aromatic amino acid biosynthesis;Superpathway of betalain biosynthesis;Superpathway of 4-hydroxybenzoate biosynthesis (yeast);Novobiocin biosynthesis;Other	5	19	17	NoMSn	1665.74480816594; 1709.29451655786	275.416734012707; 177.041134860567	0.975	-0.04	0.389482
Fluorene	C13 H10	166.078	17.903	472987	Metabolic pathways;Microbial metabolism in diverse environments;Other		5	14	13	NoMSn	4210.20414455221; 2989.8819708582	307.164228953905; 334.311667794665	1.408	0.49	0.389491
Pregabalin	C8 H17 N O2	159.126	5.028	285495038			5	12	10	PreferredMS2	8405.46294115598; 8775.50057450946	387.128998509893; 48.9259041604791	0.958	-0.06	0.389869
Benzoxazolone	C7 H5 N O2	135.032	3.129	141121			5	22	12	PreferredMS2	49651.993540751; 55568.6970234013	81.642415488432; 75.453950940887	0.894	-0.16	0.390214
[Similar to: Terbutaline; ΔMass: -253.0222 Da]	C22 H26 N2 O10	478.159	2.596	802793			5	19	18	PreferredMS2	274.16244612743; 295.004987073688	286.446549839886; 319.279504076777	0.929	-0.11	0.390315
Aprobarbital	C10 H14 N2 O3	210.101	5.11	89824	Microbial metabolism in diverse environments;Other		5	15	11	PreferredMS2	44396.123871786; 42070.4939258731	37.9180663593659; 50.5690908010717	1.055	0.08	0.390519
	C18 H29 O4 P	340.179	9.597	211813			5	13	12	PreferredMS2	409.394212572248; 373.361899816714	290.963651654366; 329.565181068772	1.097	0.13	0.392256
	C27 H34 N2 O8	514.232	14.394	195619			5	10	7	PreferredMS2	357.068182815406; 321.904421249606	15.5810922937533; 352.623860629681	1.109	0.15	0.392723
	C2 H2 N6 O3	158.019	0.811	225532			5	18	14	PreferredMS2	117957.325939259; 135488.404641105	32.3905642377895; 28.2301728531478	0.871	-0.2	0.392934
[Similar to: AB-FUBINACA metabolite 3; ΔMass: 213.0726 Da]		156.076	3.746	3919170			5	10	9	PreferredMS2	52441.9606798285; 65549.9022661799	290.453334182279; 28.5530482182669	0.8	-0.32	0.393162
Ferulic acid	C10 H10 O4	194.058	4.795	827205	Metabolic pathways;Biosynthesis of secondary metabolites;Phenylpropanoid biosynthesis;Biosynthesis of phenylpropanoids	Superpathway of scopolin and esculin biosynthesis;Other	5	15	12	PreferredMS2	57425.294375071; 83232.7080025576	163.880964404717; 72.0393169175111	0.69	-0.54	0.393428
[Similar to: Neosaxitoxin; ΔMass: 91.0266 Da]	C8 H12 N6 O2	224.102	9.745	403328			5	10	7	PreferredMS2	202873.303158379; 176921.964724857	50.8389404595536; 53.1870482577321	1.147	0.2	0.393523
L-Kynurenine	C10 H12 N2 O3	208.085	4.528	461573	Metabolic pathways;Tryptophan metabolism;Other	Superpathway of aromatic compound degradation via 2-oxopent-4-enoate;Superpathway of aromatic compound degradation via 3-oxoadipate;L-tryptophan degradation XI (mammalian, via kynurenine);Other	5	10	8	PreferredMS2	140395.855998888; 103294.114451886	50.9916253483547; 87.1258412350713	1.359	0.44	0.393565
	C4 H5 N7 O	167.056	2.755	96370			5	13	11	PreferredMS2	36833.3152775374; 25547.9625654504	58.2724217090326; 81.3464561875713	1.442	0.53	0.394043
		221.861	0.771	203472			5	16	14	PreferredMS2	67635.6737272554; 104700.369880902	68.6410165146995; 55.97122766677	0.646	-0.63	0.394324
N-[2-Pyrrolidin-1-yl-5-(trifluoromethyl)phenyl]-2,3-dihydro-1-benzofuran-5-carboxamide	C20 H19 F3 N2 O2	376.135	12.144	5552529			5	7	7	PreferredMS2	22495.1140421133; 12566.3344610344	122.048608158175; 348.508383436825	1.79	0.84	0.394717
[Similar to: Oleic acid-biotin; ΔMass: 275.2672 Da]	C8 H9 N9 O	247.093	4.74	222550			5	11	10	PreferredMS2	5982.23416668026; 4778.01905293214	179.865697294072; 199.974892999561	1.252	0.32	0.395227
	C9 H5 N7 O	227.056	14.31	1170207			5	16	12	PreferredMS2	98354.8598365581; 254124.938791487	144.181204656287; 85.5305554463015	0.387	-1.37	0.396414
1-Methylinosine	C11 H14 N4 O5	282.096	4.324	1553133	Other		5	8	8	PreferredMS2	994299.65898643; 943302.203623954	26.4189858944562; 32.9092522917001	1.054	0.08	0.39658
	C27 H34 N2 O8	514.232	14.227	189673			5	18	10	PreferredMS2	375.505087905351; 384.175875272982	16.8109830819172; 351.8306688731	0.977	-0.03	0.396585
cyclo-Dopa 5-O-glucoside	C15 H19 N O9	357.106	4.092	2496696	Other	Superpathway of betalain biosynthesis	5	12	10	PreferredMS2	3503.51347828433; 2276.59646130162	260.290748217603; 262.350959910598	1.539	0.62	0.396687
Cinnamoylglycine	C11 H11 N O3	205.074	14.311	2139769	Tryptophan metabolism	Other	5	13	10	PreferredMS2	177976.756779992; 453335.362820004	144.167563593607; 86.0561403545597	0.393	-1.35	0.396784
[Similar to: Flumioxazin; ΔMass: 136.0550 Da]	C7 H11 N2 O4 P	218.047	3.752	1450836			5	19	15	PreferredMS2	16824.2536811955; 20918.9458825572	309.382850435155; 23.564149121502	0.804	-0.31	0.396888
5-Butyl-1,3-oxazole	C7 H11 N O	125.084	7.039	206576			5	9	8	PreferredMS2	113397.382370173; 105589.881509502	38.6968630575336; 44.1128060876361	1.074	0.1	0.397062
(3Z)-3-Hexenyl benzoate	C13 H16 O2	204.115	14.749	3700472			5	8	3	PreferredMS2	917.88923272637; 1228.05020206221	358.687456343024; 283.186659508546	0.747	-0.42	0.397219
Aminohippuric acid	C9 H10 N2 O3	194.069	5.067	668255			5	13	10	PreferredMS2	412673.367824127; 320944.004506771	29.6209243087381; 33.2674495353116	1.286	0.36	0.397588
[Similar to: JWH 018 7-hydroxyindole metabolite; ΔMass: 109.0734 Da]	C11 H21 O2 P S	248.1	0.909	556527			5	13	12	PreferredMS2	407157.408277623; 352608.550550331	40.1731423642524; 37.5746779975519	1.155	0.21	0.397651
	C H2 N4 O8 S	229.959	0.713	181908			5	7	7	PreferredMS2	69713.8380230348; 86977.2814353307	42.972930190741; 53.6149682023535	0.802	-0.32	0.39802
L-Tyrosine	C9 H11 N O3	181.074	1.291	2486139	Metabolic pathways;Biosynthesis of secondary metabolites;Biosynthesis of antibiotics;Biosynthesis of plant secondary metabolites;Biosynthesis of amino acids;Phenylalanine metabolism;Biosynthesis of alkaloids derived from shikimate pathway;Phenylpropanoid biosynthesis;2-Oxocarboxylic acid metabolism;Tyrosine metabolism;Ubiquinone and other terpenoid-quinone biosynthesis;Isoquinoline alkaloid biosy…	Superpathway of chorismate metabolism;Superpathway of aromatic amino acid biosynthesis;Superpathway of betalain biosynthesis;Superpathway of 4-hydroxybenzoate biosynthesis (yeast);Novobiocin biosynthesis;Other	5	11	8	PreferredMS2	1482826.60532881; 1369922.55615909	35.8033542421529; 42.9010374111449	1.082	0.11	0.398259
	C7 H13 N O6 P2 S	300.993	4.579	339007			5	19	15	PreferredMS2	143756.566900171; 108404.486076631	49.0605921879584; 48.5254522214248	1.326	0.41	0.398485
[Similar to: 5-Formyl-4,8-dihydroxy-3-(3-methoxy-3-oxo-1-propen-2-yl)-8a-methyldecahydro-2-naphthalenyl 3,4-dihydroxy-2-methylenebutanoate; ΔMass: -26.0042 Da]	C18 H33 N2 O9 P	452.193	14.692	212854			5	6	5	OtherMS2	9161.11508899666; 2079.67174923667	83.8337634454173; 289.991186080471	4.405	2.14	0.398931
[Similar to: 6-Hydroxy-8-methoxy-3-methyl-3,4-dihydro-1H-isochromen-1-one; ΔMass: 78.0316 Da]	C9 H6 O	130.042	14.312	881643			5	12	9	PreferredMS2	67412.2745328242; 175225.868053639	144.637535549928; 86.6746715765226	0.385	-1.38	0.399394
[Similar to: Radicinin; ΔMass: -158.0192 Da]	C14 H14 N6 O8	394.088	10.815	180140			5	15	8	PreferredMS2	8733.22789015658; 8174.77237420647	172.335296884338; 149.954372329143	1.068	0.1	0.399485
		181.929	0.746	170263			5	26	19	OtherMS2	54415.2059236684; 52411.0728068983	62.7784361866899; 74.9516370855379	1.038	0.05	0.399633
L-Saccharopine	C11 H20 N2 O6	276.134	18.084	1648826	Metabolic pathways;Biosynthesis of secondary metabolites;Biosynthesis of antibiotics;Biosynthesis of amino acids;Other		5	5	4	PreferredMS2	1074494.07677762; 1285641.18148845	39.7186218833263; 27.0519314028298	0.836	-0.26	0.399699
3-Hydroxypicolinic acid	C6 H5 N O3	139.027	1.309	278561	Microbial metabolism in diverse environments;Aminobenzoate degradation;Other	Other	5	19	17	PreferredMS2	59665.2545792809; 97982.4453943889	102.144642966337; 76.1241527035958	0.609	-0.72	0.399791
	C26 H32 N4 O4	464.241	18.11	88084	Other		5	19	12	PreferredMS2	21189.3422215587; 21446.4643466	66.0354166326114; 56.8532206554603	0.988	-0.02	0.399809
	C12 H22 N6 O7	362.155	11.86	2468967			5	3	3	PreferredMS2	17994.4617758125; 7883.92835922873	116.764659607463; 328.625263822844	2.282	1.19	0.400008
O-3-methylglutarylcarnitine	C13 H23 N O6	289.152	4.791	977718			5	10	8	PreferredMS2	113758.23241219; 87560.0092665059	116.518827182281; 76.6551066218242	1.299	0.38	0.400359
	C15 H20 N4 O17 P2	590.029	1.087	122561			5	9	6	NoMSn	45964.2540682371; 51472.3503512461	38.7925743573476; 50.9304947349058	0.893	-0.16	0.400943
	C10 H14 N6 O2	250.118	18.422	99845			5	22	6	NoMSn	65516.2587918592; 70971.2824974985	19.4435122609383; 19.3645810802927	0.923	-0.12	0.401097
	C12 H8 N8 O7	376.05	1.088	130578			5	8	8	NoMSn	35846.1203711745; 39310.7408668225	50.9695512124891; 65.7885486550536	0.912	-0.13	0.401828
[Similar to: Flumioxazin; ΔMass: 136.0550 Da]	C7 H11 N2 O4 P	218.047	3.295	746947			5	21	15	PreferredMS2	8135.95419440108; 10440.3079757481	306.028759412045; 31.9180625560879	0.779	-0.36	0.401909
[Similar to: 1-[2-(2-Chlorophenyl)-5-(3-pyridyl)-2,3-dihydro-1,3,4-oxadiazol-3-yl]ethan-1-one; ΔMass: 42.0104 Da]	C10 H13 N O5 S	259.051	5.461	103342			5	14	10	PreferredMS2	437.055467488142; 711.111506554366	284.47484918452; 171.461353874149	0.615	-0.7	0.402103
Glutarimide	C5 H7 N O2	113.048	1.538	185910	Metabolic pathways;Biosynthesis of secondary metabolites;Biosynthesis of antibiotics;Biosynthesis of amino acids;Arginine and proline metabolism;Other	Other	5	20	17	PreferredMS2	110776.214266059; 96019.4356207067	35.4747838107099; 29.4973940901484	1.154	0.21	0.402869
2-Deoxyhexopyranose	C6 H12 O5	164.068	0.895	1257642	Metabolic pathways;Microbial metabolism in diverse environments;Other	Other	5	14	9	OtherMS2	700462.943447877; 735924.551799792	32.1647285236153; 37.8232133259937	0.952	-0.07	0.403041
3,N(4)-ethenocytosine	C6 H5 N3 O	135.043	9.957	97711			5	20	12	PreferredMS2	215.822217145705; 234.111992196383	347.462279109272; 285.521168690065	0.922	-0.12	0.403565
[Similar to: 1,3-Dihydroxy-1-(7-methoxy-2-oxo-2H-chromen-6-yl)-3-methyl-2-butanyl 3-methylbutanoate; ΔMass: -15.9199 Da]	C14 H14 N6 O8	394.088	9.087	364260			5	14	11	PreferredMS2	17088.6227770804; 25547.2397269144	198.845750158622; 93.2469409273734	0.669	-0.58	0.40362
[Similar to: 8-Hydroxymirtazapine; ΔMass: -176.0322 Da]	C24 H23 N7 O3	457.185	9.503	762991			5	10	10	PreferredMS2	271.703394479593; 270.507593593681	27.4078775117864; 358.928814089618	1.004	0.01	0.404316
[Similar to: 3,7-dihydroxy-14-methoxy-17-methyl-12,16,21-trioxapentacyclo[15.3.1.02,15.04,13.06,11]henicosa-2,4(13),6,8,10,14-hexaen-5-one; ΔMass: 134.0945 Da]	C7 H4 N6 O2 S	236.011	2.372	523497			5	3	2	PreferredMS2	62322.7003540996; 40875.4097739334	145.726892279789; 48.7937454063923	1.525	0.61	0.404655
	C H3 O2 P S2	141.931	0.751	965232			5	21	20	PreferredMS2	559215.286492076; 567632.393861616	31.3450480633394; 30.5025636320812	0.985	-0.02	0.405191
[Similar to: 2',3'-Di-O-Acetyl-5'-deoxy-5-fluorocytidine; ΔMass: 129.0361 Da]		200.066	1.753	633408			5	9	8	PreferredMS2	7452.39688007148; 8527.1375853351	224.812223252693; 141.287803162763	0.874	-0.19	0.405436
[Similar to: Docosahexaenoic acid methyl ester; ΔMass: 130.1534 Da]	C7 H12 N6 O2	212.102	18.028	357430			5	17	17	PreferredMS2	170334.235775985; 173156.993749048	13.3999793513325; 29.5676034853186	0.984	-0.02	0.405642
[Similar to: (1S,7S,8S,9R,10S,11S,13S,16S)-6,9,12,17-Tetrahydroxy-16-methyl-8-(2-methyl-2-propanyl)-2,4,14,19-tetraoxahexacyclo[8.7.2.01,11 03,7 07,11 013,17]nonadecane-5,15,18-trione; ΔMass: 62.0391 Da]	C14 H14 N6 O7	378.093	9.939	236589			5	15	10	PreferredMS2	1020.17894919512; 895.985102304192	98.830791087223; 333.222161420964	1.139	0.19	0.406169
THTA	C6 H10 O2 S	146.04	2.262	2354556			5	16	14	PreferredMS2	668756.048450426; 344180.945366864	60.5882267158415; 120.771180902588	1.943	0.96	0.40623
[Similar to: Azaspiracid-3; ΔMass: 487.3086 Da]	C14 H28 O9	340.173	11.863	3541005			5	3	3	OtherMS2	25348.2818413864; 11264.8388994142	117.326825687921; 329.236905000872	2.25	1.17	0.407494
3-Ureidopropionic acid	C4 H8 N2 O3	132.053	1.029	665841	Metabolic pathways;Biosynthesis of secondary metabolites;Biosynthesis of plant secondary metabolites;Biosynthesis of amino acids;Arginine and proline metabolism;Other	Other	5	12	8	PreferredMS2	288486.495736668; 270504.036529861	39.9748339991817; 31.5773299279549	1.066	0.09	0.407748
		211.832	0.783	106892			5	11	9	NoMSn	17619.883559014; 40641.3878759544	97.3446249026983; 72.8113147501319	0.434	-1.21	0.408032
		143.985	0.715	125740			5	27	22	PreferredMS2	47607.2251507669; 57407.0646509635	47.7876478931487; 55.1189037162183	0.829	-0.27	0.409082
[Similar to: Amphomycin; ΔMass: 810.4968 Da]	C21 H25 N3 O10	479.154	2.591	446870			5	18	18	PreferredMS2	312.745661200048; 351.549186893643	366.429549278234; 184.787984427234	0.89	-0.17	0.409206
	C5 H11 N2 O12 P	322.004	0.816	87664			5	7	6	NoMSn	30885.2797369831; 27297.3230008839	73.2452831392559; 62.0485067429708	1.131	0.18	0.410015
Sedanolide	C12 H18 O2	176.12	15.717	1987870			5	13	12	PreferredMS2	2710.70524179107; 2427.9019239164	376.928464133253; 229.10356469057	1.116	0.16	0.410311
	C6 H7 N4 O2 P S	230.004	0.814	207753			5	22	7	NoMSn	17355.0245996721; 18818.8753863684	49.9751004874167; 161.072456997078	0.922	-0.12	0.410912
[Similar to: Linustatin; ΔMass: 89.0842 Da]	C12 H16 O10	320.074	2.137	349234			5	18	17	PreferredMS2	71730.5674312322; 109871.391023187	85.4595202511847; 74.3568116432752	0.653	-0.62	0.411547
[Similar to: 6-O-{6-Deoxy-2-O-[(2E)-3-phenyl-2-propenoyl]-α-L-mannopyranosyl}-1-O-[(2E)-3-phenyl-2-propenoyl]-β-D-glucopyranose; ΔMass: 152.0864 Da]	C17 H18 N6 O8	434.119	16.207	589674			5	18	17	PreferredMS2	319.835064142038; 298.242674513286	366.07147919018; 260.619022090556	1.072	0.1	0.411726
[Similar to: 5-[2-(3,5-Dichloro-4-pyridinyl)hydrazino]-3,3-dimethyl-5-oxopentanoic acid; ΔMass: -17.9983 Da]	C11 H17 N O7 P2	337.047	8.678	193656			5	25	19	PreferredMS2	322.553255479955; 319.30586418937	121.072889637084; 317.020354154987	1.01	0.01	0.412066
Erucamide	C22 H43 N O	337.334	18.263	1364220			4	4	1	PreferredMS2	1042026.02379795; 1055001.85715546	9.99733934362046; 8.78195117996386	0.988	-0.02	0.413301
[Similar to: Fenoxaprop-ethyl; ΔMass: 96.0457 Da]	C9 H7 N5 O3 S	265.026	4.525	137700			5	20	14	PreferredMS2	63069.2510809071; 42292.1130846842	52.0352958538488; 57.3782465733262	1.491	0.58	0.413329
[Similar to: Sucrose acetate isobutyrate; ΔMass: 608.3069 Da]	C8 H10 N6 O3	238.082	13.865	171001			5	12	9	PreferredMS2	53156.0438661942; 48072.5137871968	57.7239197142719; 43.6510997250873	1.106	0.15	0.414023
3-hydroxylauric acid	C12 H24 O3	216.172	18.127	2735930			5	9	5	PreferredMS2	2146851.5522289; 2267177.6379833	15.7762567262409; 11.9221645849563	0.947	-0.08	0.414295
[Similar to: Avanafil; ΔMass: 108.0554 Da]	C19 H22 N O5 P	375.123	18.468	121037			4	10	6	PreferredMS2	325.708235965524; 325.048615476699	34.0216791391712; 347.749371280485	1.002	0	0.414322
	C2 H Cl N2 O2	119.973	0.719	76864			5	9	5	OtherMS2	46439.4728808285; 51464.3690202085	23.0981755432817; 27.0119337587071	0.902	-0.15	0.414689
Disperse orange 3	C12 H10 N4 O2	242.08	17.904	156534	Other		5	7	5	PreferredMS2	5981.54770085605; 5503.80857444138	199.726724188904; 82.5783306520649	1.087	0.12	0.414889
[Similar to: Ranitidine; ΔMass: 45.0579 Da]	C11 H15 N3 O3 S	269.083	8.024	612487			5	11	10	PreferredMS2	3172.97731854169; 2327.29521333362	360.220829267242; 315.114200842084	1.363	0.45	0.414902
		215.943	0.714	641201			5	10	8	PreferredMS2	241436.991785528; 338237.913294557	42.0039690099556; 51.4639477124174	0.714	-0.49	0.415044
L-Pyroglutamic acid	C5 H7 N O3	129.043	1.585	4717050	Metabolic pathways;Arginine and proline metabolism;Other	Superpathway of butirocin biosynthesis;Other	5	14	11	PreferredMS2	1738392.4019677; 1654254.65829697	31.0097496404184; 52.0568877206211	1.051	0.07	0.41509
promacyl	C16 H23 N O3	277.168	18.132	74486			5	22	22	PreferredMS2	2212.62916015813; 2328.51545598771	136.429486427266; 181.214866432598	0.95	-0.07	0.41531
	C19 H36 N2 O3 P2 S	434.191	18.094	117821			5	24	22	NoMSn	26351.5987948567; 22209.2176923337	88.7508173375966; 119.069398389222	1.187	0.25	0.416735
alloxydim	C17 H25 N O5	323.173	11.401	121668			5	7	6	PreferredMS2	289.034799607303; 301.723724037261	90.5532448550732; 341.984779495872	0.958	-0.06	0.416757
2-beta-D-glucosyle anthranilate	C13 H17 N O7	299.1	2.876	203436	Metabolic pathways;Biosynthesis of secondary metabolites;Other	Other	5	16	10	PreferredMS2	30970.2031273684; 34039.3423776655	80.7055751484543; 93.1489448990306	0.91	-0.14	0.417094
[Similar to: Paracetamol; ΔMass: -868.1699 Da]	C53 H43 N5 O13 P2	1019.23	2.6	431082			5	8	7	OtherMS2	358.490202428602; 399.868336374682	219.5159840265; 269.081769933896	0.897	-0.16	0.41782
(8aR,12S,12aR)-12-Hydroxy-4-methyl-4,5,6,7,8,8a,12,12a-octahydro-2H-3-benzoxecine-2,9(1H)-dione	C14 H20 O4	252.134	18.039	458183			5	16	14	PreferredMS2	86868.1598906604; 103863.63096672	87.5031120161429; 55.4892128728568	0.836	-0.26	0.418036
[Similar to: Methyl (2R)-[(1S,2R,4S,5R,9R,10R,13R,14S,15S,17S)-17-acetoxy-9-(3-furyl)-1-hydroxy-10,14,16,16-tetramethyl-7,18-dioxo-3,8-dioxapentacyclo[12.3.1.02,4 04,13 05,10]octadec-15-yl](hydroxy)acetate; ΔMass: 162.1071 Da]	C14 H18 N6 O8	398.119	7.972	581991			5	15	12	PreferredMS2	6746.43761163393; 37571.3245998584	238.614977204982; 191.972250314324	0.18	-2.48	0.418098
[Similar to: 3-Methylhistidine; ΔMass: 0.9976 Da]	C4 H8 N8	168.088	0.761	104784			5	19	18	PreferredMS2	24377.5032382093; 12498.4770117316	88.8838937008349; 124.568761713245	1.95	0.96	0.418258
[Similar to: Mesoridazine; ΔMass: -80.9544 Da]	C19 H24 Cl N5 O3 P2	467.103	13.016	204336			5	7	7	PreferredMS2	234.736134005203; 239.633481963219	364.511159841782; 273.736096187948	0.98	-0.03	0.418259
Methylphenidate	C14 H19 N O2	233.142	14.16	260133			5	8	7	PreferredMS2	318.154628021883; 299.026269208279	14.5156929200738; 355.432406419105	1.064	0.09	0.418272
	C7 H7 N2 O6 P	246.005	3.677	321261	Metabolic pathways;Biosynthesis of secondary metabolites;Biosynthesis of antibiotics;Biosynthesis of plant secondary metabolites;Ubiquinone and other terpenoid-quinone biosynthesis;Other	Superpathway of chorismate metabolism;Novobiocin biosynthesis;Other	5	20	14	PreferredMS2	4225.77452992052; 3511.26891351075	243.30377497902; 57.0527463043659	1.203	0.27	0.418422
	C15 H33 N O	243.256	18.131	76829			5	14	11	PreferredMS2	67570.6312417603; 64851.090463327	11.4298048892517; 12.7169608900709	1.042	0.06	0.418878
Vanillin	C8 H8 O3	152.047	6.12	523360	Metabolic pathways;Biosynthesis of secondary metabolites;Microbial metabolism in diverse environments;Biosynthesis of antibiotics;Degradation of aromatic compounds;Phenylalanine metabolism;Biosynthesis of alkaloids derived from shikimate pathway;Aminobenzoate degradation;Tyrosine metabolism;Biosynthesis of phenylpropanoids;Isoquinoline alkaloid biosynthesis;Other	Superpathway of aromatic compound degradation via 2-oxopent-4-enoate;Superpathway of aromatic compound degradation via 3-oxoadipate;Mandelate degradation to acetyl-CoA;Other	5	19	13	PreferredMS2	6432.94492167396; 6137.41012937162	134.771157981549; 303.87157006186	1.048	0.07	0.418922
[Similar to: cis,cis-Muconic acid; ΔMass: -176.0320 Da]	C12 H14 O10	318.059	1.484	201495			5	17	13	PreferredMS2	7663.06727695944; 6066.63712526697	177.1551857195; 77.3778394466284	1.263	0.34	0.420267
linsidomine	C6 H10 N4 O2	170.08	2.081	93532	Metabolic pathways;Microbial metabolism in diverse environments;Other	Other	5	14	9	PreferredMS2	18429.4943982196; 19673.3241315179	97.0042138195423; 101.169659446645	0.937	-0.09	0.420495
N-Amino(methylthio)methylidene-N'-(4-chlorophenyl)guanidine hydrochloride	C9 H11 Cl N4 S	242.04	4.861	209925			5	16	13	PreferredMS2	48124.2957617265; 20723.9703130304	101.536734135182; 128.52156989194	2.322	1.22	0.420609
[Similar to: 2-(4-Nitrobenzylidene)-2,3,6,7-tetrahydro-5H-imidazo[2,1-b][1,3]thiazin-3-one; ΔMass: -134.0313 Da]	C15 H23 N O9 P2	423.083	7.117	98123			5	15	13	PreferredMS2	284.189129627039; 275.164201276191	371.468469527408; 30.2463692886925	1.033	0.05	0.420615
[Similar to: Luotonin F; ΔMass: 17.0278 Da]	C9 H18 O6 P2	284.057	6.345	109305			5	15	11	PreferredMS2	2747.60423418335; 14498.0171854021	206.628276253968; 106.707358936074	0.19	-2.4	0.421828
	C12 H18 N O P S	255.085	1.042	103288			5	13	11	NoMSn	57048.1854771003; 55089.9173741751	34.05898922871; 34.9294006037336	1.036	0.05	0.421847
[Similar to: Griseofulvin; ΔMass: 101.0609 Da]	C8 H5 N5 O3 S	251.01	4.538	234800			5	25	18	PreferredMS2	104667.004046797; 59258.021328299	63.9153069604911; 66.4529641816351	1.766	0.82	0.422039
[Similar to: 3-(4-Methoxyphenyl)-N-(1-naphthyl)-3-(propylamino)-2-propenethioamide; ΔMass: -90.0119 Da]	C21 H22 N8 O5	466.173	14.966	237139			5	18	13	OtherMS2	3055.20445699953; 559.305116089943	111.434430950659; 325.986091870949	5.463	2.45	0.422601
Rolipram	C16 H21 N O3	275.152	18.067	229545	Isoquinoline alkaloid biosynthesis		5	15	13	PreferredMS2	2579.54224104695; 2561.03144309175	291.325039045548; 75.2565490385059	1.007	0.01	0.422995
[Similar to: Aflatoxin G2; ΔMass: -138.0269 Da]	C21 H25 O8 P S	468.101	6.121	123903			4	13	7	PreferredMS2	237.270546310202; 240.991478782549	34.9900737079601; 351.53617437271	0.985	-0.02	0.423122
Guanidinosuccinic acid	C5 H9 N3 O4	175.059	0.842	871230			5	12	8	PreferredMS2	314144.878087591; 238228.3167642	37.3775294963895; 67.5979736051115	1.319	0.4	0.423348
6-[(1Z)-1-Propen-1-yl]-2,3,4,5-tetrahydropyridine	C8 H13 N	123.105	5.232	186580			5	18	14	PreferredMS2	244.011926205746; 261.656865990511	368.838408655124; 17.3014613917312	0.933	-0.1	0.423467
[Similar to: N8-Acetylspermidine; ΔMass: 17.0766 Da]		170.092	2.833	737003			5	12	9	PreferredMS2	2127.52828292288; 2796.45327549291	291.43464703774; 257.638017363313	0.761	-0.39	0.423683
[Similar to: Tentoxin; ΔMass: 176.1426 Da]	C5 H14 N6 O3 S	238.084	3.124	74777			4	8	7	PreferredMS2	1183.47347803072; 1391.57290571657	177.667291960138; 129.356011523297	0.85	-0.23	0.423793
[Similar to: {5-Chloro-3-[(1E,3E)-3,5-dimethylhepta-1,3-dienyl]-8a-hydroxy-1-methoxy-7-methyl-6,8-dioxo-1H-isochromen-7-yl} acetate; ΔMass: 200.1431 Da]	C6 H3 N6 O3 P	238.001	1.492	74427			5	8	7	PreferredMS2	310.834753335523; 332.179949988259	363.793606694306; 17.332624864793	0.936	-0.1	0.423981
Histidylglycine	C8 H12 N4 O3	212.091	4.602	237076			5	8	7	PreferredMS2	82162.4728284778; 106514.058111139	66.8101660907659; 83.1813990756406	0.771	-0.37	0.424104
	C12 H14 N2 P2	248.064	0.845	119654			5	15	13	NoMSn	64582.0789486123; 62882.5097694647	29.5911520992567; 35.1776584219635	1.027	0.04	0.424196
[Similar to: Ethyl (4-oxo-7,9-diphenylpyrido[3',2' 4,5]furo[3,2-d]pyrimidin-3(4H)-yl)acetate; ΔMass: 103.0645 Da]	C12 H20 O6 P2	322.073	12.764	210293			5	25	17	PreferredMS2	515.307683270273; 485.832469880524	320.223932481402; 226.543661600176	1.061	0.08	0.425161
[Similar to: 5-Formyl-4,8-dihydroxy-3-(3-methoxy-3-oxo-1-propen-2-yl)-8a-methyldecahydro-2-naphthalenyl 3,4-dihydroxy-2-methylenebutanoate; ΔMass: 6.0497 Da]	C17 H20 N6 O7	420.139	15.313	6519133			5	17	14	PreferredMS2	345.655137709551; 328.61440801371	385.403957934757; 343.681173198169	1.052	0.07	0.426454
[Similar to: Kynurenic acid; ΔMass: -243.1106 Da]	C21 H24 N2 O8	432.153	17.385	396775			5	15	13	PreferredMS2	595.360436490142; 578.243302423296	43.2853071741915; 353.604755516319	1.03	0.04	0.426574
Norepinephrine sulfate	C8 H11 N O6 S	249.031	1.311	360215			5	12	10	PreferredMS2	187581.200512822; 143374.114315748	50.2052507103156; 31.3159609232341	1.308	0.39	0.426626
	C18 H21 O6 P3	426.056	13.237	183180			5	21	17	PreferredMS2	441.073765131479; 400.429881356706	236.85424221294; 268.314567745805	1.102	0.14	0.427319
[Similar to: N1-{4-(2-Chlorophenyl)-6-[(2,2-dimethylpropanoyl)amino]-1,3,5-triazin-2-yl}-2,2-dimethylpropanamide; ΔMass: 0.0032 Da]	C19 H23 N3 O6	389.159	15.574	182283			5	16	14	PreferredMS2	307.85310427128; 304.034513849603	41.1774936915441; 352.794861824666	1.013	0.02	0.427694
[Similar to: 3-Ethyl 5-methyl 2-[(2-methoxy-2-oxoethyl)thio]-6-methylpyridine-3,5-dicarboxylate; ΔMass: 50.0402 Da]	C8 H13 N3 O4 P2	277.037	9.964	175940	Other		5	26	22	PreferredMS2	267.794124493664; 284.195077019027	356.847810444501; 286.771428540534	0.942	-0.09	0.428043
thr-pro	C9 H16 N2 O4	216.111	2.24	854891	Metabolic pathways;Arginine and proline metabolism	Other	5	15	13	PreferredMS2	378637.57421234; 376835.286785499	46.4493548426562; 51.8989058278412	1.005	0.01	0.428285
Boc-D-Asn-OH	C9 H16 N2 O5	232.106	1.94	82835	Metabolic pathways;Biosynthesis of secondary metabolites;Biosynthesis of amino acids;Arginine and proline metabolism;Other	Other	5	16	13	PreferredMS2	31056.7659283315; 29599.8016573482	61.2236018447185; 29.9913138453311	1.049	0.07	0.42838
N~2~-(1-Carboxyethyl)-N~5~-(diaminomethylene)ornithine	C9 H18 N4 O4	246.133	0.875	216458	Biosynthesis of antibiotics;Arginine and proline metabolism;Other		5	14	13	PreferredMS2	73810.2472293903; 86538.193005929	44.844485700565; 58.250502802707	0.853	-0.23	0.428513
Hexadecanamide	C16 H33 N O	255.256	18.166	113129			5	21	7	PreferredMS2	69475.3893225032; 74740.5771385228	15.119594243728; 17.8178233357515	0.93	-0.11	0.428955
[Similar to: Clonazolam; ΔMass: 0.0033 Da]	C11 H22 N3 O2 P3 S	353.065	17.292	6574595			5	7	6	PreferredMS2	1021.88511562248; 990.304194074562	386.340792403273; 61.2586195716769	1.032	0.05	0.429681
[Similar to: (R)-Prunasin; ΔMass: 91.0600 Da]	C8 H12 O4 S	204.046	2.363	795172			5	16	13	PreferredMS2	354883.506748654; 260105.182729454	52.2529657062625; 67.8714258197271	1.364	0.45	0.430096
Crotanecine	C8 H13 N O3	171.09	9.747	404199	Other		5	8	5	PreferredMS2	49169.2459657937; 43848.0888206632	103.851594382016; 86.7594295412411	1.121	0.17	0.430245
[Similar to: Carnosine; ΔMass: 30.0007 Da]	C6 H16 N2 O5	196.106	0.889	60385			5	10	4	PreferredMS2	13785.8431760824; 13028.2076842755	84.1598865032551; 86.4298393166015	1.058	0.08	0.43082
[Similar to: N,N'-Dicyclohexylurea; ΔMass: -71.9481 Da]	C14 H20 N2 O5	296.137	17.798	386569			5	25	16	PreferredMS2	1394.18240875143; 1845.4954570747	296.942261883658; 139.430185320414	0.755	-0.4	0.431629
	C12 H19 N2 O7 P	334.094	9.965	210853			5	12	11	OtherMS2	2443.82637513217; 1505.17925298469	114.969372575863; 317.163952416152	1.624	0.7	0.432517
	C15 H21 N5 O6	367.149	1.841	160151			5	22	21	OtherMS2	24569.9034456602; 21004.3418740224	110.812633558503; 34.2520275541162	1.17	0.23	0.432952
	C5 H4 N6 O3	196.035	1.071	157987			5	16	10	PreferredMS2	105823.802466479; 103153.366093712	26.1137603656574; 25.0386583528886	1.026	0.04	0.433051
[Similar to: Microcystin LF; ΔMass: 831.4419 Da]	C7 H10 N2 O2	154.074	1.482	1254725			5	16	12	PreferredMS2	7195.40151144076; 11415.6603636407	97.7352347709372; 317.364388941768	0.63	-0.67	0.43341
[Similar to: 6-Deoxy-α-L-mannopyranosyl-(1->4)-β-D-glucopyranosyl-(1->6)-1-O-[(3β,5ξ,9ξ,18ξ)-3-{[2-O-(6-deoxy-α-L-mannopyranosyl)-α-L-arabinopyranosyl]oxy}-23-hydroxy-28-oxoolean-12-en-28-yl]-β-D-glucopyranose; ΔMass: 946.5162 Da]	C8 H14 N6 O5	274.103	1.731	134746			5	7	5	PreferredMS2	10643.7683448976; 15557.9588800333	77.8788934558048; 122.317073132123	0.684	-0.55	0.433497
	C H Cl2 N2 O2 P S	205.887	0.77	180152			5	15	14	NoMSn	20904.0170312495; 53644.4958450789	73.7816457676498; 88.0135578332586	0.39	-1.36	0.433723
2-Acetamidooctanoic acid	C10 H19 N O3	201.137	17.257	488028			5	10	8	PreferredMS2	164070.340217076; 124571.414021046	69.3235525787851; 77.0775032328316	1.317	0.4	0.434353
3-Hydroxyanthranilic acid	C7 H7 N O3	306.085	3.129	133123			5	18	13	OtherMS2	48898.6285559487; 53509.4285297451	74.485546500902; 69.0176556236552	0.914	-0.13	0.434396
[Similar to: Paracetamol; ΔMass: -358.5533 Da]		509.617	2.592	458543			5	8	7	PreferredMS2	355.316779245996; 409.304451530443	223.743941230243; 272.58430537134	0.868	-0.2	0.434403
	C23 H36 N10 O9	596.265	17.877	106890			4	22	12	PreferredMS2	1006.04342917434; 628.426040190873	143.246665574754; 315.359171711815	1.601	0.68	0.43533
Methyl (2R,3S)-3-hydroxy-8-methyl-8-azabicyclo[3.2.1]octane-2-carboxylate	C10 H17 N O3	199.121	15.245	346975	Metabolic pathways;Biosynthesis of secondary metabolites;Tropane, piperidine and pyridine alkaloid biosynthesis;Other		5	11	9	PreferredMS2	182566.969771783; 145578.19784199	49.3915856650505; 64.0094977715979	1.254	0.33	0.436141
Cetirizine	C21 H25 Cl N2 O3	388.155	18.198	2030582			5	8	8	PreferredMS2	389.834054904835; 386.20387004113	386.1348777577; 83.4879783213277	1.009	0.01	0.436219
[Similar to: (8E)-11,13-Dihydroxy-4-methyl-4,5,6,7-tetrahydro-2H-3-benzoxacyclododecine-2,10(1H)-dione; ΔMass: 0.0025 Da]	C13 H25 O P3	290.113	17.859	161781	Metabolic pathways;Microbial metabolism in diverse environments;Biosynthesis of amino acids;Other	Other	5	24	21	PreferredMS2	36558.8062059367; 28618.5714533535	87.6464134841371; 60.3266038332723	1.277	0.35	0.436271
	C H O10 P S3	299.846	0.76	102499			5	12	10	PreferredMS2	54913.6144177325; 40670.3536138346	53.3130581571739; 45.5682247311389	1.35	0.43	0.436852
5-Methoxy-1H-indol-6-yl beta-D-glucopyranosiduronic acid	C15 H17 N O8	339.095	3.619	503857			5	11	10	PreferredMS2	17402.586752068; 5630.6578324384	191.872716663324; 174.572328052403	3.091	1.63	0.437146
[Similar to: 2-(3,4-Dichlorobenzoyl)-5H-[1,3,4]thiadiazolo[3,2-a]quinazolin-5-one; ΔMass: 203.0186 Da]		171.945	0.738	453036			5	21	18	PreferredMS2	150540.208444921; 150705.387402652	58.3850362906773; 71.295604335655	0.999	0	0.4372
[Similar to: Fluvoxamine; ΔMass: -56.9374 Da]	C14 H13 N7 O6	375.093	5.04	143211			5	20	19	PreferredMS2	525.022162015245; 513.425943179609	259.996912273341; 289.553235158262	1.023	0.03	0.438547
[Similar to: Azaspiracid-3; ΔMass: 531.3347 Da]	C12 H24 O8	296.147	9.964	1933371			5	6	6	PreferredMS2	24193.6735391675; 13645.4093550554	113.263669705693; 311.932174081774	1.773	0.83	0.438809
Dihydrouridine	C9 H14 N2 O6	246.085	1.007	257096			5	14	12	PreferredMS2	91249.1455734974; 76721.5269286074	57.7540053060234; 65.6716382322823	1.189	0.25	0.43962
(2E)-2-Cyano-N-(ethylcarbamoyl)-2-(methoxyimino)acetamide	C7 H10 N4 O3	198.075	2.087	432871	Other		5	16	15	PreferredMS2	64005.2712539704; 63617.535151648	117.83224163454; 122.695738095053	1.006	0.01	0.439846
Tetranor-12(S)-HETE	C16 H26 O3	248.175	18.059	86755			5	16	14	PreferredMS2	48499.5896837709; 60970.4096373812	43.5174970334407; 33.2042772473118	0.795	-0.33	0.439959
	C7 H19 N2 O2 P3	256.067	0.887	76387			5	17	11	NoMSn	40664.4982278058; 34067.8185545264	35.9218685818045; 42.8478286181568	1.194	0.26	0.440134
		137.899	0.783	227927			5	11	9	NoMSn	36477.7810123801; 79163.4937498168	65.0303911842526; 77.8822074926914	0.461	-1.12	0.440148
	C10 H18 N6 O6	318.129	9.963	1472013			5	6	5	PreferredMS2	18137.190076354; 10702.285389455	113.221405242666; 311.163558861321	1.695	0.76	0.440398
[Similar to: Melezitose; ΔMass: 216.0874 Da]	C8 H12 N6 O6	288.082	7.993	1301577			5	14	13	PreferredMS2	16053.2935018803; 8021.76847239495	118.153006623986; 334.38110360923	2.001	1	0.440637
		1384.27	2.607	1043340			5	17	16	OtherMS2	250.973733073046; 273.854456862396	218.664116279792; 274.88630776147	0.916	-0.13	0.44144
[Similar to: Terbutaline; ΔMass: -284.0028 Da]	C18 H28 N3 O12 P	509.139	2.6	352164			5	18	17	PreferredMS2	266.307258763591; 233.016095083575	192.733523163453; 331.261075720947	1.143	0.19	0.441651
[Similar to: N1-Benzyl-2-[(2-oxo-3-piperidyl)carbonyl]hydrazine-1-carbothioamide; ΔMass: 149.0299 Da]	C6 H11 N3 O2	157.085	1.925	195222			5	13	9	PreferredMS2	70857.0332466151; 88690.3798456387	35.8954102512355; 54.0737259454733	0.799	-0.32	0.44377
	C13 H19 N O9 P2	395.053	6.303	126614			5	30	15	OtherMS2	21577.9736118622; 15897.0550623283	85.5526178132548; 130.835439549206	1.357	0.44	0.444209
[Similar to: Cefatriaxone; ΔMass: 258.0251 Da]	C9 H14 O7 P2	296.021	6.126	2291707			5	17	15	PreferredMS2	2172.11967091535; 2123.15920963649	53.7863235171822; 355.897776040026	1.023	0.03	0.444374
[Similar to: Isoprenaline; ΔMass: 18.0492 Da]	C6 H7 N7 O	193.072	9.745	207679			5	8	5	PreferredMS2	25303.1063949809; 23041.5755127181	104.092276062546; 85.8375825139104	1.098	0.14	0.444787
α-Pinene-2-oxide	C10 H16 O	152.12	9.774	364108	Biosynthesis of secondary metabolites;Biosynthesis of antibiotics;Degradation of aromatic compounds;Other		5	13	8	PreferredMS2	10057.0639114662; 28527.143383207	217.062723978325; 152.979179059012	0.353	-1.5	0.445023
6-Hydroxytremetone	C13 H14 O3	218.094	16.207	548974			5	10	10	PreferredMS2	317.177867301669; 336.219147797778	360.694593333273; 266.906262368921	0.943	-0.08	0.445065
[Similar to: 4-(β-D-Glucopyranosyloxy)benzyl 4,5-dideoxy-3-C-methylpentonate; ΔMass: 246.1129 Da]		170.055	3.048	1157100			5	14	11	PreferredMS2	32427.9030250758; 28279.0469233721	207.789901384069; 83.7522620216253	1.147	0.2	0.445469
[Similar to: (4E)-8-Hydroxy-4-(1-hydroxy-2-propanylidene)-10-oxatricyclo[7.2.1.01,5]dodecane-8-carboxylic acid; ΔMass: 47.0825 Da]	C8 H9 N7 S	235.064	18.016	83123			5	17	13	PreferredMS2	53360.8904376061; 64992.6433606247	32.5931837468335; 22.084134207625	0.821	-0.28	0.445801
[Similar to: 5-(1-Ethyl-3-methyl-1H-pyrazol-5-yl)-4-(3-methoxypropyl)-4H-1,2,4-triazole-3-thiol; ΔMass: 72.0589 Da]	C7 H15 N O4 S	209.072	1.172	112957			5	21	18	PreferredMS2	528.513092156746; 488.233118968739	277.47878319052; 187.657298308847	1.083	0.11	0.445908
apronalide	C9 H16 N2 O2	184.121	7.036	2838636			5	6	6	PreferredMS2	1580953.54206007; 1408299.93908942	40.7284689171149; 44.1133061036906	1.123	0.17	0.446509
Coenzyme Q1	C14 H18 O4	250.118	18.076	406109			5	22	17	PreferredMS2	256901.691437044; 268053.590334388	47.6563581879016; 38.1100353627659	0.958	-0.06	0.446699
[Similar to: Mirtazapine; ΔMass: -176.0320 Da]	C24 H23 N7 O2	441.19	15.363	725249			5	14	9	PreferredMS2	350.376619923999; 358.944014094548	63.8222342570965; 358.197934163163	0.976	-0.03	0.446835
[Similar to: Cefatriaxone; ΔMass: 240.0148 Da]	C11 H11 N2 O7 P	314.031	6.125	2410289			5	18	15	PreferredMS2	2692.83310506266; 2329.62727438877	50.4701856128755; 355.683635134352	1.156	0.21	0.446957
[Similar to: Myricetin; ΔMass: -9.9841 Da]	C9 H8 N6 O6 S	328.022	1.006	77996			5	29	21	PreferredMS2	48085.9780565807; 43649.2700120358	23.2821032647676; 33.0014042197332	1.102	0.14	0.447075
		329.746	0.786	74116			5	12	9	NoMSn	8251.94590819243; 17079.8589259951	105.801286058599; 91.7436192229698	0.483	-1.05	0.447176
indospicine	C7 H15 N3 O2	173.116	2.095	1177023			5	17	9	PreferredMS2	453442.464361483; 346913.462761144	72.9456956404877; 77.0813406836954	1.307	0.39	0.447625
	C6 H3 N3 O	133.028	19.22	472384			5	10	10	PreferredMS2	302561.753752097; 289908.075525702	17.0005960095098; 6.52946795288702	1.044	0.06	0.447634
5-(3-hydroxypropionyl)-2,3-dihydro-1H-pyrrolizine	C10 H13 N O2	179.095	6.759	131161	Biosynthesis of secondary metabolites;Biosynthesis of alkaloids derived from shikimate pathway;2-Oxocarboxylic acid metabolism;Other		5	10	6	PreferredMS2	2625.16046827868; 4396.08122786778	263.544583748978; 114.921300676444	0.597	-0.74	0.447708
	C22 H33 N5 O2	399.262	17.921	288924			5	14	7	PreferredMS2	34114.6203829884; 15522.5388773983	67.0220480985328; 152.972655888761	2.198	1.14	0.447848
4-(Hydroxymethyl)-6,7a-dihydro-1H-spiro[cyclopenta[c]pyran-7,2'-oxirane]-1,6-diol	C10 H12 O5	212.068	6.12	14872887			5	14	11	PreferredMS2	8615.91893216635; 7268.66321651885	55.9186341960388; 358.122187910833	1.185	0.25	0.448114
[Similar to: Carazolol; ΔMass: 16.0103 Da]	C14 H22 N2 O4	282.158	2.797	601066			5	11	9	PreferredMS2	192.826910098974; 179.289332306551	269.181541090074; 357.602066332717	1.076	0.11	0.449625
3-Hydroxyanthranilic acid	C7 H7 N O3	153.043	3.124	276173	Metabolic pathways;Microbial metabolism in diverse environments;Biosynthesis of antibiotics;Aminobenzoate degradation;Tryptophan metabolism;Other	L-tryptophan degradation XI (mammalian, via kynurenine);Other	5	20	12	PreferredMS2	99217.3023681867; 108203.130110757	77.8972676567672; 72.3074864343323	0.917	-0.13	0.449713
[Similar to: {(1R,2R)-2-[(2Z)-5-(Hexopyranosyloxy)-2-penten-1-yl]-3-oxocyclopentyl}acetic acid; ΔMass: 162.0554 Da]	C8 H14 N6 O2	226.118	1.507	219227			5	19	18	PreferredMS2	7423.36052572; 14454.7619557386	185.7461538865; 112.18213607091	0.514	-0.96	0.449729
		237.855	0.776	177966			5	17	15	PreferredMS2	108444.641920676; 129480.069301511	35.5946514362378; 38.0395383241692	0.838	-0.26	0.44987
Ethanal tetramer	C8 H16 O4	176.105	13.984	589743			5	11	8	PreferredMS2	29432.2298900516; 17538.9568363204	181.622079995411; 106.40402629039	1.678	0.75	0.450233
Ethamivan	C12 H17 N O3	223.118	17.254	257892			5	13	11	PreferredMS2	87784.5547252401; 67340.7075473303	69.7107483778838; 78.1235186366507	1.304	0.38	0.450372
Xylitol	C5 H12 O5	152.068	0.827	197920	Metabolic pathways;Other	Other	5	22	16	PreferredMS2	32984.3429329744; 28653.7700635022	62.8390817510025; 93.5662974728215	1.151	0.2	0.450853
Trifluoromethyl-bismethyl ketone	C5 H7 F3 O	140.045	3.069	157168			5	21	17	PreferredMS2	62854.9184364985; 50061.1089208962	43.0891158702903; 60.3733206412382	1.256	0.33	0.451144
[Similar to: Methyl 1-(hexopyranosyloxy)-4a-hydroxy-7-methyl-5-oxo-1,4a,5,6,7,7a-hexahydrocyclopenta[c]pyran-4-carboxylate; ΔMass: 68.0500 Da]	C12 H12 N6 O6	336.082	4.112	363503			5	19	16	PreferredMS2	300.358168603336; 548.807539638494	269.798232516209; 335.383382175089	0.547	-0.87	0.45148
[Similar to: Soyasaponin I; ΔMass: 600.3899 Da]	C12 H18 N6 O6	342.129	17.891	188525			5	18	16	PreferredMS2	39416.0217103389; 19041.0716023003	108.76558009666; 119.797729839833	2.07	1.05	0.451574
Monobutyl phthalate	C12 H14 O4	222.087	7.328	120818			5	14	12	PreferredMS2	8908.73299606093; 6316.6445617477	162.920804531568; 83.4843624270984	1.41	0.5	0.451583
pyrazinamide	C5 H5 N3 O	123.043	3.687	124801			5	19	13	PreferredMS2	40351.8981957934; 38768.3068489919	72.5761071777517; 69.2290457961518	1.041	0.06	0.451728
[Similar to: 3,4,5-Trimethoxyphenyl 6-O-pentopyranosyl-β-D-glucopyranoside; ΔMass: 162.0551 Da]	C11 H12 N10 O2	316.114	11.052	189450			5	14	13	PreferredMS2	34839.9023510418; 21520.0064626622	98.3684870428179; 79.0805516108796	1.619	0.7	0.451736
2-Furoic acid	C5 H4 O3	112.016	1.884	102492	Microbial metabolism in diverse environments;Other		5	16	13	PreferredMS2	4023.83292319938; 20133.3109748166	139.163734811258; 94.1772921880351	0.2	-2.32	0.451926
	C H Cl2 O6 P S2	273.832	0.78	338636			5	14	13	NoMSn	204814.217030975; 227336.295793535	39.7493365832937; 37.2704641466382	0.901	-0.15	0.452087
[Similar to: (2E,4E,14E)-13-Hydroperoxy-N-(2-methylpropyl)icosa-2,4,14-trienamide; ΔMass: 195.2375 Da]	C6 H10 N6 O2	198.087	13.984	482590			5	12	10	PreferredMS2	23630.1592906333; 14609.5764204075	181.9645299364; 106.257697573099	1.617	0.69	0.452252
2,3-Bis(octanoyloxy)propanimidic acid	C19 H35 N O5	357.251	18.046	1591402			5	4	3	PreferredMS2	541355.237956713; 321769.481929965	55.1107877111474; 86.5057133684521	1.682	0.75	0.452819
4-Methylene-2-oxoglutarate	C6 H6 O5	158.022	12.545	121331	Metabolic pathways;Microbial metabolism in diverse environments;Degradation of aromatic compounds;Aminobenzoate degradation;Tryptophan metabolism;Other	Superpathway of aromatic compound degradation via 2-oxopent-4-enoate;L-tryptophan degradation XI (mammalian, via kynurenine);Superpathway of aerobic toluene degradation;Toluene degradation IV (aerobic) (via catechol);Other	5	20	17	PreferredMS2	359.080245003425; 597.503411580639	143.549792149412; 312.052081957062	0.601	-0.73	0.453946
[Similar to: Oxohongdenafil; ΔMass: -198.0205 Da]	C26 H42 N6 O15	678.269	15.468	136444			5	6	6	OtherMS2	760.188937643802; 374.373813805433	184.289888998548; 344.377840982274	2.031	1.02	0.454226
	C3 H Cl O6 S2	231.89	0.763	280929			5	11	9	PreferredMS2	106975.646550315; 149179.055802063	58.7110722195895; 49.2413668507422	0.717	-0.48	0.454463
Norepinephrine sulfate	C8 H11 N O6 S	249.031	1.12	170339			5	16	16	PreferredMS2	85055.9180323378; 94995.9981233753	46.8273639503353; 41.1894925534029	0.895	-0.16	0.454556
Boc-D-Asn-OH	C9 H16 N2 O5	232.106	1.632	166392	Metabolic pathways;Biosynthesis of secondary metabolites;Biosynthesis of amino acids;Arginine and proline metabolism;Other	Other	5	17	14	PreferredMS2	94250.8359544117; 75070.8863325096	40.7815652468174; 46.6358476548155	1.255	0.33	0.45456
6-Methoxyquinoline	C10 H9 N O	159.068	7.733	136922	Metabolic pathways;Biosynthesis of antibiotics;Tryptophan metabolism;Other		5	11	10	PreferredMS2	1252.86200203251; 281.614508867315	342.239711337784; 343.563145160404	4.449	2.15	0.454703
	C8 H3 O3 P S	209.954	0.828	76271			5	13	12	NoMSn	1078.26014870182; 920.109413536042	207.30270050452; 182.567193001186	1.172	0.23	0.454745
L-Ethionine	C6 H13 N O2 S	163.067	2.258	1704221	Biosynthesis of secondary metabolites;2-Oxocarboxylic acid metabolism;Other		5	14	13	PreferredMS2	475446.145825544; 241401.010687378	60.5615241066451; 121.799475179252	1.97	0.98	0.455555
	C13 H20 O10 P2	398.052	4.12	114397			5	24	22	PreferredMS2	281.630639942013; 457.813733442568	190.840064513788; 324.924933834122	0.615	-0.7	0.456007
	C6 H13 Cl2 O4 P	249.993	18.275	110196			5	8	5	PreferredMS2	94650.2665840169; 97814.9282563722	25.2571248839129; 18.9194120407536	0.968	-0.05	0.456017
Euxanthone	C13 H8 O4	228.042	13.235	217366			5	15	13	PreferredMS2	708.3690489685; 414.851155810247	236.117588821574; 264.878499184673	1.708	0.77	0.456196
		200.926	0.787	89854			5	19	16	NoMSn	23303.7646447748; 22332.5201195883	75.592267070831; 93.2353018513804	1.043	0.06	0.456199
	C9 H7 N7 O	229.071	11.65	256398			5	17	14	PreferredMS2	22412.2273791889; 12295.9843974779	100.218652059953; 201.805756627906	1.823	0.87	0.45765
3,7-Dimethyluric acid	C7 H8 N4 O3	196.06	5.477	683411	Metabolic pathways;Biosynthesis of secondary metabolites;Other	Caffeine degradation IV (bacteria, via demethylation and oxidation)	5	13	10	PreferredMS2	268293.195552633; 219290.790713245	73.0375649360176; 81.4740823153093	1.223	0.29	0.459077
[Similar to: Metobromuron; ΔMass: 116.0596 Da]		141.941	0.768	3791434			5	18	13	PreferredMS2	2015422.78704873; 2321777.6953156	35.3671679234706; 39.944338207027	0.868	-0.2	0.459106
[Similar to: 5α-Tetrahydrocortisol; ΔMass: -198.0139 Da]	C24 H40 N2 O13	564.255	17.978	349234			5	25	18	PreferredMS2	117046.124765594; 100042.586534789	53.2923201478221; 50.1478306439396	1.17	0.23	0.459634
Methyl O-sulfo-L-tyrosinate	C10 H13 N O6 S	275.046	4.303	141850			5	11	10	PreferredMS2	2673.39741032287; 2005.75733294454	74.8529071261849; 256.738036392375	1.333	0.41	0.45977
[Similar to: Sedanolide; ΔMass: -186.0163 Da]	C20 H20 N4 O4	380.147	14.955	344782		Other	5	20	9	PreferredMS2	357.256307137452; 359.30803396155	380.316131007965; 115.459318040332	0.994	-0.01	0.460581
N-[(2S)-2-Hydroxypropanoyl]methionine	C8 H15 N O4 S	221.072	2.367	714334			5	16	13	PreferredMS2	318445.590235737; 234578.436997343	52.3841631426353; 67.1740765944315	1.358	0.44	0.460856
Ferulic acid	C10 H10 O4	194.058	6.731	556733	Metabolic pathways;Biosynthesis of secondary metabolites;Phenylpropanoid biosynthesis;Biosynthesis of phenylpropanoids	Superpathway of scopolin and esculin biosynthesis;Other	5	16	12	PreferredMS2	70267.700677779; 64918.6665810681	105.931511274433; 116.011101582263	1.082	0.11	0.461779
[Similar to: Creatinine; ΔMass: -210.0529 Da]	C14 H17 N3 O6	323.112	5.445	116383			5	16	15	PreferredMS2	236.33916704513; 224.772467549939	41.5303859111276; 351.106780988964	1.051	0.07	0.462281
Sulfurol acetate	C8 H11 N O2 S	185.051	7.089	498545			5	14	10	PreferredMS2	384.176832762503; 443.400127329235	382.694393865371; 27.5860919710558	0.866	-0.21	0.462599
[Similar to: 2,5-Dimethyl-3-[4-(trifluoromethyl)phenyl]-7-{[4-(trifluoromethyl)phenyl]methylene}-3,3a,4,5,6,7-hexahydro-2H-pyrazolo[4,3-c]pyridine; ΔMass: 202.0735 Da]	C11 H13 N3 O4	251.09	2.967	101118			5	12	9	PreferredMS2	350.769002147868; 327.926391282676	24.1834927564027; 345.055305085717	1.07	0.1	0.462727
Fusarin C	C23 H29 N O7	431.194	17.901	6253857			5	17	17	PreferredMS2	1469.41286606052; 583.436136953348	366.385590800716; 360.056538938031	2.519	1.33	0.464495
Urolithin B	C13 H8 O3	212.047	18.036	272039			5	7	6	PreferredMS2	595.194252377366; 576.507428988728	361.316884830712; 195.029406060048	1.032	0.05	0.465163
	C17 H25 N6 O4 P	408.167	13.231	354534			5	10	9	OtherMS2	7524.01045441882; 3458.51880132885	86.7966962802374; 297.255401255859	2.176	1.12	0.465411
4-[2-(3-Cyano-2-pyridinyl)hydrazino]-4-oxobutanoic acid	C10 H10 N4 O3	234.073	3.322	152201	Microbial metabolism in diverse environments;2-Oxocarboxylic acid metabolism;Other		5	9	8	PreferredMS2	43121.4533772301; 69698.3699798259	72.1621625457458; 85.0630248582793	0.619	-0.69	0.466269
Moxaverine	C20 H21 N O2	307.157	17.974	1229440			5	21	20	PreferredMS2	6037.91066123132; 5520.27195008311	357.975567697989; 54.2240691816791	1.094	0.13	0.466492
Glutaric acid	C5 H8 O4	132.042	0.88	182502	Metabolic pathways;Biosynthesis of secondary metabolites;Microbial metabolism in diverse environments;Biosynthesis of antibiotics;Degradation of aromatic compounds;Biosynthesis of amino acids;Phenylalanine metabolism;2-Oxocarboxylic acid metabolism;Other	Superpathway of aromatic compound degradation via 2-oxopent-4-enoate;Superpathway of aromatic compound degradation via 3-oxoadipate;Superpathway of L-lysine degradation;Superpathway of aerobic toluene degradation;Mandelate degradation to acetyl-CoA;Toluene degradation IV (aerobic) (via catechol);Other	5	23	17	PreferredMS2	82096.1311346633; 94797.2751235427	42.5976148347915; 46.3172763126859	0.866	-0.21	0.466593
[Similar to: AVE9423; ΔMass: 152.9602 Da]	C19 H14 N O2 P S	351.049	18.478	17201915			5	19	17	PreferredMS2	1373.82370109899; 1428.28842723354	386.806509955716; 162.110095939075	0.962	-0.06	0.467404
Uric acid	C5 H4 N4 O3	168.028	1.072	18538236	Metabolic pathways;Microbial metabolism in diverse environments;Other	Caffeine degradation IV (bacteria, via demethylation and oxidation);Other	5	17	12	PreferredMS2	14187185.8682305; 13189916.0591087	16.9036172799757; 25.5867622073055	1.076	0.11	0.467869
[Similar to: {(1R,2R)-2-[(2Z)-5-(Hexopyranosyloxy)-2-penten-1-yl]-3-oxocyclopentyl}acetic acid; ΔMass: 162.0554 Da]	C8 H14 N6 O2	226.118	1.715	234128			5	9	8	PreferredMS2	7113.45851290029; 24140.4411360124	195.875255101406; 104.500371727833	0.295	-1.76	0.468864
2-Cyclohexyl-4,6-dinitrophenol	C12 H14 N2 O5	266.09	7.486	364514			5	13	11	PreferredMS2	369.408733298796; 316.370635320094	97.1563209116254; 352.175230197625	1.168	0.22	0.469156
Ipronidazole-OH	C7 H11 N3 O3	185.08	1.185	302774			5	21	20	PreferredMS2	48731.4423632089; 50610.1875256047	91.7896095305891; 71.1819068949173	0.963	-0.05	0.469251
N-Nitrosoproline	C5 H8 N2 O3	144.053	1.194	394109			5	23	20	PreferredMS2	53776.4065622496; 67047.8001701058	92.2426707391866; 76.196339626623	0.802	-0.32	0.469269
4-Chloro-2-hydroxy-N-(propylcarbamoyl)benzenesulfonamide	C10 H13 Cl N2 O4 S	292.028	2.702	648780			5	10	9	PreferredMS2	2431.62592398553; 3467.46685633909	332.697965856716; 269.477151840771	0.701	-0.51	0.469747
	C6 H N6 P	188	1.564	179368			5	15	14	PreferredMS2	76106.3263998697; 68840.8286380602	34.2766549505465; 42.7740611599767	1.106	0.14	0.469977
[Similar to: L-Histidine; ΔMass: 1.1351 Da]		153.934	0.739	555399			5	25	21	PreferredMS2	172812.625721957; 190229.82341395	61.3857490852461; 68.4280289675767	0.908	-0.14	0.470455
Tetrahydrocortisone	C21 H32 O5	364.225	18.031	1398393	Other		5	14	11	PreferredMS2	245862.181250034; 228326.853876459	93.8898420278497; 40.5695118000898	1.077	0.11	0.470687
Catramilast	C17 H22 N2 O3	302.163	18.276	131893	Biosynthesis of antibiotics;Other		5	22	8	PreferredMS2	3023.19771781832; 3656.58909256792	175.547676640665; 134.248407534307	0.827	-0.27	0.470708
4-Acetamido-3-hydroxyphenyl hydrogen sulfate	C8 H9 N O6 S	247.015	2.058	372685			5	7	6	PreferredMS2	779.309584989065; 594.910816865249	250.194412000173; 298.6894930621	1.31	0.39	0.470782
Panipenem	C15 H21 N3 O4 S	339.125	3.849	422247			5	19	18	PreferredMS2	158.797338470937; 166.381121413388	385.052158165473; 82.7299840281488	0.954	-0.07	0.470833
Hexanoylcarnitine	C13 H25 N O4	259.178	9.648	310337			5	6	6	PreferredMS2	695.324139177214; 577.17022090956	336.691161114537; 221.632337766248	1.205	0.27	0.471673
[Similar to: Thiothixene; ΔMass: 209.1197 Da]	C8 H6 N6 O3	234.05	13.348	234256			5	13	11	PreferredMS2	56958.5112703686; 49220.9477219283	80.7491566044987; 63.126469157048	1.157	0.21	0.471947
Isocytosine	C4 H5 N3 O	111.043	1.123	58144	Metabolic pathways;Other	Other	5	16	11	PreferredMS2	22293.487793019; 22071.7295636091	23.6224977280071; 58.6398134791115	1.01	0.01	0.472331
	C H2 Cl4 O4 P2	279.819	0.771	81066			5	13	13	NoMSn	18510.4769803051; 35069.4318498415	85.9062415219522; 72.7707540868585	0.528	-0.92	0.472357
1,7-Dimethyluric acid	C7 H8 N4 O3	196.06	6.566	3509084	Metabolic pathways;Biosynthesis of secondary metabolites;Other	Caffeine degradation IV (bacteria, via demethylation and oxidation)	5	13	10	PreferredMS2	1010977.83780577; 1072971.34217346	79.3334537907662; 93.5298757183834	0.942	-0.09	0.472807
[Similar to: (1-{[3,5-Bis(trifluoromethyl)phenyl]sulfonyl}piperidin-4-yl)(phenyl)methanone; ΔMass: 296.0306 Da]	C11 H7 N O	169.053	13.602	677119			5	18	14	PreferredMS2	187886.950241859; 304235.103622018	70.7870923679114; 64.2616794441714	0.618	-0.7	0.474144
[Similar to: AB-FUBINACA metabolite 3; ΔMass: 213.0726 Da]		156.076	3.282	2080941			5	10	9	PreferredMS2	29658.0199247432; 39449.4229883215	281.833299991021; 36.4790799696413	0.752	-0.41	0.47428
	C9 H14 N6	206.128	18.444	112245			5	10	9	PreferredMS2	96358.5382439419; 92997.8641162795	8.73080160076664; 8.0898828501171	1.036	0.05	0.474643
[Similar to: AB-FUBINACA metabolite 3; ΔMass: -22.9232 Da]	C15 H8 N10 O4	392.072	10.996	119381			5	21	18	PreferredMS2	22022.5067795153; 46089.6421130494	106.10610355567; 70.7068566793806	0.478	-1.07	0.47482
5-Hydroxyomeprazole	C17 H19 N3 O4 S	361.109	16.105	886152			5	11	10	PreferredMS2	722.628589518247; 669.138398440209	308.22553960047; 327.782624794219	1.08	0.11	0.474827
Orotic acid	C5 H4 N2 O4	156.017	0.908	286773	Metabolic pathways;Other	Superpathway of histidine, purine, and pyrimidine biosynthesis;Other	5	21	20	PreferredMS2	5778.13829995762; 6140.64179752401	278.029675730634; 134.372129225001	0.941	-0.09	0.474977
Pregabalin	C8 H17 N O2	159.126	5.224	10860993			5	11	10	PreferredMS2	4880.79936861131; 5169.23445975151	377.181132652505; 47.0202146568188	0.944	-0.08	0.47498
5-acetylamino-6-amino-3-methyluracil	C7 H10 N4 O3	198.075	1.162	4660965	Other		5	15	13	PreferredMS2	1000292.70976288; 769012.76953889	104.332299713273; 91.6163165598741	1.301	0.38	0.475082
tilisolol	C17 H24 N2 O3	304.179	18	573806			5	10	10	PreferredMS2	16110.9851693404; 13893.0862961719	183.888427763898; 183.921688169206	1.16	0.21	0.475179
Z-Maleylacetic acid	C6 H6 O5	158.021	14.753	147814	Metabolic pathways;Microbial metabolism in diverse environments;Degradation of aromatic compounds;Aminobenzoate degradation;Tryptophan metabolism;Other	Superpathway of aromatic compound degradation via 2-oxopent-4-enoate;L-tryptophan degradation XI (mammalian, via kynurenine);Superpathway of aerobic toluene degradation;Toluene degradation IV (aerobic) (via catechol);Other	5	20	8	PreferredMS2	654.734575054097; 649.738213253196	350.547985563848; 145.054959468552	1.008	0.01	0.475244
[Similar to: N4-Acetylcytidine; ΔMass: -0.0250 Da]	C13 H19 N O6	285.121	3.306	367820			5	11	10	PreferredMS2	53940.1338434274; 51414.7986799273	68.7965236356523; 106.566046265191	1.049	0.07	0.475513
[Similar to: Chromomycin A3; ΔMass: 686.3379 Da]	C22 H25 N8 O4 P	496.172	17.958	108910			5	20	9	PreferredMS2	2339.09109047904; 1744.72807789164	293.871853092064; 190.557383438812	1.341	0.42	0.475633
2-Acetamido-2-deoxyglucose	C8 H15 N O6	221.09	0.868	557038	Metabolic pathways;Other	Other	5	15	12	OtherMS2	371343.175031595; 336369.706028771	27.7224932542263; 26.8781361930441	1.104	0.14	0.475713
[Similar to: 15-Deoxy-Δ12,14-prostaglandin J2-2-glycerol ester; ΔMass: 236.2165 Da]		154.024	3.032	103438			5	22	19	PreferredMS2	16734.2077118731; 26895.3051990192	110.292392520923; 52.1087055790798	0.622	-0.68	0.475936
[Similar to: 4-(1,3-Benzodioxol-5-yl)-3-[4-(tert-butyl)phenyl]-5-[(1-methyl-4-nitro-1H-imidazol-5-yl)sulfanyl]-4H-1,2,4-triazole; ΔMass: 157.0499 Da]	C19 H16 N O2 P	321.092	17.407	497691			5	18	8	PreferredMS2	313.323609284148; 307.837916414633	383.446344387252; 180.921245179095	1.018	0.03	0.475976
Z-Maleylacetic acid	C6 H6 O5	158.021	9.74	298722	Metabolic pathways;Microbial metabolism in diverse environments;Degradation of aromatic compounds;Aminobenzoate degradation;Tryptophan metabolism;Other	Superpathway of aromatic compound degradation via 2-oxopent-4-enoate;L-tryptophan degradation XI (mammalian, via kynurenine);Superpathway of aerobic toluene degradation;Toluene degradation IV (aerobic) (via catechol);Other	5	15	11	PreferredMS2	1295.16049812354; 3079.49471155229	165.524402624974; 298.435840578746	0.421	-1.25	0.476049
(4S)-4-[(6-Carboxyhexanoyl)oxy]-4-(trimethylammonio)butanoate	C14 H25 N O6	303.168	6.673	252481			5	9	6	PreferredMS2	32926.2231457436; 30916.449338184	121.058200901183; 56.4996941692643	1.065	0.09	0.476211
	C23 H49 N6 O10 P3	662.273	17.98	77069			5	23	22	OtherMS2	2036.05192110126; 1731.28767042765	116.3422677588; 273.614260354038	1.176	0.23	0.476286
promolate	C16 H23 N O4	293.163	15.132	677721		Other	5	14	10	PreferredMS2	885.53452845537; 844.067923746921	375.439295657498; 93.1155890082135	1.049	0.07	0.476817
[Similar to: Actinomycin D; ΔMass: 824.5046 Da]	C16 H23 N4 O8 P	430.124	17.965	130029			5	16	14	PreferredMS2	1727.05369476095; 1197.14239252532	222.425735328627; 315.782640394235	1.443	0.53	0.477107
	C2 H Cl N4 O2 P2 S3	305.843	0.766	44277			5	16	12	NoMSn	29697.8079177835; 32798.6299268482	40.5216981435047; 36.3168201524697	0.905	-0.14	0.477267
Fasoracetam	C10 H16 N2 O2	196.121	8.9	545749			5	13	10	PreferredMS2	177889.63377972; 167009.438597706	42.8551881667103; 65.6831593907479	1.065	0.09	0.477502
L-(-)-methionine	C5 H11 N O2 S	149.051	1.501	798560	Metabolic pathways;Biosynthesis of secondary metabolites;Biosynthesis of plant secondary metabolites;Biosynthesis of amino acids;2-Oxocarboxylic acid metabolism;Other	Superpathway of butirocin biosynthesis;Other	5	15	12	PreferredMS2	440047.571847262; 427172.915217262	33.8090667044924; 26.2673497535095	1.03	0.04	0.478185
Imidazolelactic acid	C6 H8 N2 O3	156.053	2.356	104277	Metabolic pathways;Other		5	16	12	PreferredMS2	4896.12160226341; 1596.51522632447	106.894807077511; 251.249646135727	3.067	1.62	0.478266
Sedanolide	C12 H18 O2	176.12	15.312	9113035			5	12	10	PreferredMS2	3101.48840658737; 2666.5893717395	382.992224803733; 295.944434515814	1.163	0.22	0.478301
Homocarnosine	C10 H16 N4 O3	240.122	1.365	78681	Metabolic pathways;Arginine and proline metabolism;Other		5	18	13	PreferredMS2	10387.4454321486; 15052.2209202945	123.81197846472; 63.595494296892	0.69	-0.54	0.478319
Phloroglucinol	C6 H6 O3	126.032	3.685	85370	Metabolic pathways;Microbial metabolism in diverse environments;Biosynthesis of antibiotics;Aminobenzoate degradation;Other		5	24	17	PreferredMS2	21725.209639253; 12906.4114341363	100.424378587125; 73.3200666360481	1.683	0.75	0.478521
	C2 H3 N3 O2 P2	162.97	0.79	240715			5	16	13	PreferredMS2	76503.7888390008; 60168.642709323	68.5890064921865; 86.1002941319746	1.271	0.35	0.47867
(E)-Dacarbazine	C6 H10 N6 O	182.092	9.967	639044			5	20	13	PreferredMS2	2732.80380342369; 1329.6948734086	319.341055985469; 345.3900100984	2.055	1.04	0.479593
[Similar to: Maltitol; ΔMass: 102.0207 Da]	C7 H18 N2 O7	242.111	0.829	371121			5	15	13	PreferredMS2	18092.269519158; 23977.488441624	79.7249649970295; 162.253229640978	0.755	-0.41	0.479978
[Similar to: 5-Methyltetrahydrofolic acid; ΔMass: 134.0481 Da]	C14 H15 N9 O	325.139	5.633	244125			5	8	6	PreferredMS2	153343.014998763; 145977.960815982	32.1658839742592; 29.5671207238772	1.05	0.07	0.480007
L-Norleucine	C6 H13 N O2	131.095	1.382	549232	Metabolic pathways;Biosynthesis of secondary metabolites;Microbial metabolism in diverse environments;Biosynthesis of antibiotics;Biosynthesis of plant secondary metabolites;Biosynthesis of amino acids;2-Oxocarboxylic acid metabolism;Tropane, piperidine and pyridine alkaloid biosynthesis;Other	Other	5	16	11	PreferredMS2	151847.678884525; 157102.474159234	44.3221828455254; 70.8236413999453	0.967	-0.05	0.480531
[Similar to: Ceftiofur; ΔMass: 239.0221 Da]	C7 H5 N6 O5 P	284.007	2.607	93584			5	6	4	PreferredMS2	21845.106731468; 35863.8983695115	89.3449894776546; 74.0570539969521	0.609	-0.72	0.480579
[Similar to: Panthenol; ΔMass: 54.9947 Da]		150.137	0.894	3213040			5	12	11	PreferredMS2	931343.543916801; 439378.438304229	78.1185222883703; 106.604988544104	2.12	1.08	0.48068
	C8 H13 N O6 P2	281.021	7.895	1265896			5	16	13	PreferredMS2	945185.175708487; 916224.284344953	44.5531086145497; 34.0665115947213	1.032	0.04	0.480733
[Similar to: Trimethylolpropane trimethacrylate; ΔMass: 86.0393 Da]	C10 H16 N6 O2	252.134	18.449	210724			5	14	3	PreferredMS2	171147.499273391; 174287.989205884	4.78017056054276; 9.15427505942984	0.982	-0.03	0.480835
(Hydroxyethyl)methacrylate	C6 H10 O3	130.063	3.052	92821	Metabolic pathways;Biosynthesis of secondary metabolites;Microbial metabolism in diverse environments;Biosynthesis of antibiotics;Degradation of aromatic compounds;Biosynthesis of amino acids;2-Oxocarboxylic acid metabolism;Other	Other	5	14	8	PreferredMS2	2534.98406824367; 1968.53772474394	208.381841536454; 59.1124315861827	1.288	0.36	0.482302
[Similar to: Triisobutyl phosphate; ΔMass: 0.0154 Da]	C11 H18 N6 O2	266.149	18.409	273433			5	19	18	PreferredMS2	237441.427897458; 236452.103109099	10.0214978531967; 9.34472331042923	1.004	0.01	0.482587
1-(beta-D-Ribofuranosyl)-1,2-dihydropyrimidine	C9 H14 N2 O4	214.095	2.356	587670			5	17	16	PreferredMS2	114535.503289575; 116894.123533246	95.0968242837316; 48.2486822619697	0.98	-0.03	0.483781
Zalcitabine	C9 H13 N3 O3	211.096	0.897	617363	Other		5	19	18	NoMSn	14848.4949731261; 56089.926810915	155.608076668487; 150.701409029534	0.265	-1.92	0.483888
4-[2-(3-Cyano-2-pyridinyl)hydrazino]-4-oxobutanoic acid	C10 H10 N4 O3	234.073	4.607	146011	Microbial metabolism in diverse environments;2-Oxocarboxylic acid metabolism;Other		5	13	10	PreferredMS2	41820.9330459581; 57772.3862937201	70.1721553766578; 86.7370047919235	0.724	-0.47	0.484698
[Similar to: 2-{[5-(tert-Butyl)-4H-1,2,4-triazol-3-yl]thio}-1-(4-nitrophenyl)ethan-1-one; ΔMass: 46.9984 Da]	C10 H15 N3 O6	273.096	2.563	169719			5	13	9	PreferredMS2	62870.261684547; 58726.4094285631	50.3758472175632; 49.5508076180449	1.071	0.1	0.484955
[Similar to: Spectinomycin; ΔMass: 161.1254 Da]	C3 H5 N7 S	171.033	1.503	658953			5	15	12	PreferredMS2	366789.154073555; 360008.316835623	33.148517439585; 26.3857834325342	1.019	0.03	0.485195
	C10 H19 N2 O2 P3	292.067	2.298	239294			5	12	11	NoMSn	171979.535017955; 161343.302258134	40.9985838768103; 28.7885394980151	1.066	0.09	0.485285
[Similar to: 4-[2-(Acetylamino)ethyl]phenyl acetate; ΔMass: -46.0054 Da]	C13 H17 N O5	267.111	12.068	118250			5	4	4	PreferredMS2	356.261930490967; 412.603845420074	98.4855063596955; 332.960060375943	0.863	-0.21	0.485412
ornithinoalanine	C8 H17 N3 O4	219.122	1.483	1874462			5	16	14	PreferredMS2	492389.60914437; 411905.501121892	83.8670045655204; 114.93690057534	1.195	0.26	0.485423
[Similar to: Sedanolide; ΔMass: 36.0213 Da]	C12 H14	158.109	14.448	130657			5	17	14	PreferredMS2	1596.65898076097; 1522.52230045535	305.726386220542; 26.2398857793473	1.049	0.07	0.485998
veratrylglycerol beta-guaiacyl ether	C18 H22 O6	334.141	15.31	195117			5	15	11	PreferredMS2	281.748447733183; 281.146087105093	378.007312240028; 141.205891212604	1.002	0	0.486681
	C20 H36 N6 O12	552.239	17.61	385245			5	12	11	PreferredMS2	3416.74962112558; 1122.70347222269	123.56456246489; 332.333084941057	3.043	1.61	0.486741
Diethanolamine	C4 H11 N O2	105.079	0.891	205222	Other		5	17	11	NoMSn	63602.9985058567; 66288.0785729142	48.9517671979868; 51.6611048342752	0.959	-0.06	0.487821
3-[2-(3-Hydroxyphenyl)ethyl]-5-methoxyphenol	C15 H16 O3	244.107	18.39	83613			5	17	15	PreferredMS2	66778.3447880378; 70222.9407670616	11.9335347400936; 7.80700810474041	0.951	-0.07	0.488559
asn-val	C9 H17 N3 O4	231.122	2.359	597283			5	19	18	PreferredMS2	135139.410369445; 137975.162158875	88.0468341007874; 47.7951772283457	0.979	-0.03	0.488859
[Similar to: Fraxetin; ΔMass: -48.9362 Da]	C7 H3 N3 O6 S	256.973	4.611	792117			5	16	11	PreferredMS2	306275.458932883; 239023.564620677	49.2592966768302; 46.2253294994028	1.281	0.36	0.489714
Indolyl-3-acryloylglycine	C13 H12 N2 O3	244.085	13.603	1006880			5	12	10	PreferredMS2	282754.341101398; 424927.467896177	70.0393452483796; 64.800910414963	0.665	-0.59	0.489786
7-Methylxanthine	C6 H6 N4 O2	166.049	3.688	9052237	Metabolic pathways;Biosynthesis of secondary metabolites;Microbial metabolism in diverse environments;Other	Caffeine degradation IV (bacteria, via demethylation and oxidation)	5	15	12	PreferredMS2	3769043.87858473; 3357446.51512637	61.1380457657215; 63.036212910653	1.123	0.17	0.490396
[Similar to: Peniciside; ΔMass: 298.2871 Da]	C20 H20 N4 O4	380.147	14.433	978577		Other	5	20	12	PreferredMS2	786.22296690286; 709.532000611356	347.658254686054; 175.648262882432	1.108	0.15	0.490918
6-Phenoxynicotinic acid	C12 H9 N O3	215.056	9.236	314506	Other		5	19	15	PreferredMS2	17703.8202283934; 37603.5133693384	70.8574906393961; 140.200245776639	0.471	-1.09	0.491533
Norephedrine	C9 H13 N O	151.1	2.881	103229	Metabolic pathways;Phenylalanine metabolism;Biosynthesis of alkaloids derived from shikimate pathway;Tyrosine metabolism		5	16	11	PreferredMS2	300.522953966519; 453.540982673966	254.802482261249; 52.401749146966	0.663	-0.59	0.49246
[Similar to: (1R,3R,8S,10R,13S,16S,17R)-6,12,17-Trihydroxy-16-methyl-8-(2-methyl-2-propanyl)-2,4,14,19-tetraoxahexacyclo[8.7.2.01,11 03,7 07,11 013,17]nonadecane-5,15,18-trione; ΔMass: 84.0424 Da]	C13 H17 N4 O5 P	340.095	10.946	123478	Other	Other	5	19	18	PreferredMS2	17266.186002253; 15627.3729633721	116.046343590631; 88.7163079806379	1.105	0.14	0.493376
Piperonylonitrile	C8 H5 N O2	147.032	2.235	377279	Metabolic pathways;Tyrosine metabolism		5	19	16	PreferredMS2	72814.689092789; 74329.4410232958	86.2634672566438; 54.9009073148337	0.98	-0.03	0.493683
[Similar to: Bis(2-ethylhexyl)adipate; ΔMass: 130.1382 Da]	C10 H20 N6 O	240.17	18.237	698225			5	11	7	PreferredMS2	604375.357260129; 646871.836723245	10.1820281410302; 8.21663326109662	0.934	-0.1	0.494666
6,7,8-Triphenyl-2,3-dihydro[1,2,4]triazolo[4,3-b]pyridazin-3-one	C23 H16 N4 O	364.129	19.003	139993			5	10	3	PreferredMS2	118621.655118133; 116490.802784885	9.28365337787007; 10.8285513504146	1.018	0.03	0.495945
Phenylacetylglycine	C10 H11 N O3	193.074	9.241	508023	Phenylalanine metabolism;Other		5	16	14	PreferredMS2	30360.875151194; 68229.7636993589	73.264831163878; 134.508797004101	0.445	-1.17	0.496561
[Similar to: Levallorphan; ΔMass: -176.0319 Da]	C26 H29 N5 O3	459.226	17.9	1268243			5	15	15	PreferredMS2	325.12352886846; 295.092244838945	83.0172966505524; 358.97004408431	1.102	0.14	0.496622
		178.033	0.711	88472			5	14	6	NoMSn	53357.1632516323; 53445.2659240357	28.5348363598385; 17.0242512851105	0.998	0	0.496835
Vanillin	C8 H8 O3	152.047	6.732	160741	Metabolic pathways;Biosynthesis of secondary metabolites;Microbial metabolism in diverse environments;Biosynthesis of antibiotics;Degradation of aromatic compounds;Phenylalanine metabolism;Biosynthesis of alkaloids derived from shikimate pathway;Aminobenzoate degradation;Tyrosine metabolism;Biosynthesis of phenylpropanoids;Isoquinoline alkaloid biosynthesis;Other	Superpathway of aromatic compound degradation via 2-oxopent-4-enoate;Superpathway of aromatic compound degradation via 3-oxoadipate;Mandelate degradation to acetyl-CoA;Other	5	17	12	PreferredMS2	19603.6916314616; 17080.3840917318	114.149943623155; 123.554908467328	1.148	0.2	0.497961
[Similar to: Linoleic acid-biotin; ΔMass: 282.2519 Da]	C7 H10 N8 O2	238.093	2.23	283842			5	16	14	PreferredMS2	120303.171962415; 129012.794324806	42.653393166696; 52.6526515429882	0.932	-0.1	0.498131
Dibenzothiophene	C12 H8 S	184.035	3.254	257417			5	21	17	PreferredMS2	3197.99392263705; 5239.12900080601	271.305567372628; 192.820827002618	0.61	-0.71	0.498956
[Similar to: (5aS,9S,9aR)-9b-Hydroxy-6,6,9a-trimethyl-3-oxo-1,3,5,5a,6,7,8,9,9a,9b-decahydronaphtho[1,2-c]furan-9-yl N-acetylvalinate; ΔMass: 247.2087 Da]	C5 H9 N2 P S	160.022	0.886	334891			5	20	18	PreferredMS2	26616.246593396; 55608.0832012883	144.194298738874; 44.1630336719688	0.479	-1.06	0.499742
	C7 H8 N4 O5 S	260.021	5.139	417349			5	25	21	PreferredMS2	19339.7271038503; 30311.0523438857	222.74809847859; 103.77826931644	0.638	-0.65	0.49998
[Similar to: Mesoridazine; ΔMass: -177.0297 Da]	C25 H30 Cl N5 O8	563.178	11.679	1994482			5	7	7	PreferredMS2	275.956459358535; 258.618571371332	385.30920036638; 302.06789905659	1.067	0.09	0.499993
DL-TYROSINE	C9 H11 N O3	181.074	3.082	1542596	Metabolic pathways;Biosynthesis of secondary metabolites;Biosynthesis of antibiotics;Biosynthesis of plant secondary metabolites;Biosynthesis of amino acids;Phenylalanine metabolism;Biosynthesis of alkaloids derived from shikimate pathway;Phenylpropanoid biosynthesis;2-Oxocarboxylic acid metabolism;Tyrosine metabolism;Ubiquinone and other terpenoid-quinone biosynthesis;Isoquinoline alkaloid biosy…	Superpathway of chorismate metabolism;Superpathway of aromatic amino acid biosynthesis;Superpathway of betalain biosynthesis;Superpathway of 4-hydroxybenzoate biosynthesis (yeast);Novobiocin biosynthesis;Other	5	18	17	PreferredMS2	3473.95061645833; 2688.86086276812	271.18672882138; 276.288322582647	1.292	0.37	0.500065
[Similar to: 1,5-Anhydro-1-[5,7-dihydroxy-2-(4-hydroxyphenyl)-4-oxo-4H-chromen-6-yl]hexitol; ΔMass: 18.0131 Da]	C17 H14 N6 O7	414.093	14.248	1091003			5	16	14	PreferredMS2	688.884498364528; 352.682525267192	265.7033245912; 299.171105686025	1.953	0.97	0.50028
7-Oxobenz[de]anthracene	C17 H10 O	230.077	1.32	4025938			5	8	6	PreferredMS2	266665.345320378; 207391.678662343	114.081384552135; 172.098554703928	1.286	0.36	0.500641
Arg-Asp	C10 H19 N5 O5	289.138	0.833	130626			5	17	15	NoMSn	57991.994448294; 34721.3684235819	54.0919422816269; 70.3899127080422	1.67	0.74	0.500794
N-Acetylcystathionine	C9 H16 N2 O5 S	264.078	1.033	356656			5	19	17	PreferredMS2	18246.5117665731; 15806.7478669133	57.6067503016889; 201.266947661759	1.154	0.21	0.501206
3-[(1S,4R)-4-Hydroxy-2-cyclohexen-1-yl]-L-alanine	C9 H15 N O3	185.105	2.08	199734	Tropane, piperidine and pyridine alkaloid biosynthesis		5	15	11	PreferredMS2	1972.85746745404; 6797.13586506034	224.444193364764; 163.106709495556	0.29	-1.78	0.501434
		133.989	19.26	26675896			5	9	8	PreferredMS2	22820873.1578783; 21995164.4720153	8.60344569477249; 10.5808410652558	1.038	0.05	0.501618
2,5-Furandicarboxylic acid	C6 H4 O5	156.006	1.195	789021	Microbial metabolism in diverse environments;Other		5	21	17	PreferredMS2	434838.429263694; 409881.798854317	35.3559077616803; 38.1288922588695	1.061	0.09	0.501687
[Similar to: Soyasaponin I; ΔMass: 632.4524 Da]	C10 H10 N6 O6	310.066	9.729	118096			5	11	9	PreferredMS2	2993.04580901374; 2574.63621543599	198.685934603065; 114.321618889803	1.163	0.22	0.5017
[Similar to: 4,4'-Methylenebis(2-chloroaniline); ΔMass: 18.9499 Da]	C10 H17 N O4 S	247.088	5.511	468544			5	8	7	PreferredMS2	259251.870639225; 202839.747834535	47.0021967407876; 52.9033737595198	1.278	0.35	0.502068
(Carbamoylamino)(4-hydroxyphenyl)acetic acid	C9 H10 N2 O4	210.064	4.122	124262			5	17	17	PreferredMS2	731.991653362255; 496.339657081565	361.911740856877; 47.044260872659	1.475	0.56	0.502236
5,7,12,13-Tetrahydroxy-11-methyl-6-methylene-16-oxo-15-oxapentacyclo[9.3.2.1~5,8~.0~1,10~.0~2,8~]heptadecane-9-carboxylic acid	C19 H24 O8	380.147	15.308	216939		Other	5	26	17	PreferredMS2	319.360921541024; 306.457249052235	377.218563504561; 182.914857440915	1.042	0.06	0.502453
3,4-dihydroxystyrene	C8 H8 O2	136.052	1.198	2313451	Metabolic pathways;Biosynthesis of secondary metabolites;Microbial metabolism in diverse environments;Biosynthesis of plant secondary metabolites;Degradation of aromatic compounds;Phenylalanine metabolism;Biosynthesis of alkaloids derived from shikimate pathway;Phenylpropanoid biosynthesis;Tyrosine metabolism;Isoquinoline alkaloid biosynthesis;Other	Anaerobic aromatic compound degradation (Thauera aromatica);Other	5	18	12	PreferredMS2	34200.2086494362; 29060.5674907299	57.5242543851619; 302.206344881482	1.177	0.23	0.502606
[Similar to: N1-Phenyl-2-{2-[2,6-dimethyl-4-(3-methyl-4-oxo-3,4-dihydrophthalazin-1-yl)phenoxy]acetyl}hydrazine-1-carboxamide; ΔMass: 135.0680 Da]	C11 H16 N10 O S	336.123	8.132	260728	Biosynthesis of secondary metabolites;Biosynthesis of alkaloids derived from shikimate pathway;Isoquinoline alkaloid biosynthesis;Other		5	9	7	PreferredMS2	2705.57461649597; 2034.18773207345	333.755445741661; 307.533365985765	1.33	0.41	0.503016
[Similar to: 5-Formyl-4,8-dihydroxy-3-(3-methoxy-3-oxo-1-propen-2-yl)-8a-methyldecahydro-2-naphthalenyl 3,4-dihydroxy-2-methylenebutanoate; ΔMass: 6.0497 Da]	C17 H20 N6 O7	420.139	16.385	874992			5	11	10	PreferredMS2	335.934234055355; 317.007099887856	362.892925973645; 275.284861849082	1.06	0.08	0.503221
Flusilazole	C16 H15 F2 N3 Si	315.104	15.848	304569			5	11	10	PreferredMS2	491.178450401646; 459.229865582543	309.835929172343; 233.9362150922	1.07	0.1	0.503239
thiodiglycol	C4 H10 O2 S	122.04	1.453	644547			5	17	12	PreferredMS2	13919.4671777161; 9426.36597133616	279.714016482161; 206.590333401413	1.477	0.56	0.50414
	C30 H53 N4 O10 P S	692.32	18.04	130259			5	14	13	OtherMS2	5152.2188423082; 3782.24368705874	112.814443759609; 246.023492178698	1.362	0.45	0.505089
		132.027	18.847	2366224			5	24	12	PreferredMS2	1374347.533058; 1611782.15234768	36.4287256378048; 24.1278984017365	0.853	-0.23	0.505471
	C17 H19 N3 O5 S	377.104	17.513	262250			5	6	5	PreferredMS2	366.668512047372; 353.903941070296	283.640180241387; 220.266657125688	1.036	0.05	0.50599
Enalapril	C20 H28 N2 O5	376.2	17.86	6316774			5	7	7	PreferredMS2	11782.7078970073; 13221.9433687817	370.999980465372; 57.5021832050099	0.891	-0.17	0.506521
[Similar to: Pectenotoxin-2; ΔMass: 646.3741 Da]	C7 H12 N6 O2	212.102	14.186	439668			5	7	6	PreferredMS2	44426.6019321251; 56690.7046610068	132.804453864538; 93.4709972647233	0.784	-0.35	0.506564
[Similar to: N-[4-(2-{4-[3-Chloro-5-(trifluoromethyl)pyridin-2-yl]piperazino}-2-oxoethoxy)phenyl]acetamide; ΔMass: 117.0222 Da]	C16 H13 N5 O4	339.095	3.751	549188			5	12	10	PreferredMS2	18994.9581259985; 6227.95587174894	195.015634084467; 169.472663213783	3.05	1.61	0.50673
gamma-Glutamylleucine	C11 H20 N2 O5	260.137	1.172	149476			5	15	14	PreferredMS2	57477.3626092381; 53304.6614126296	53.2395069881897; 50.3451731666952	1.078	0.11	0.506976
[Similar to: S-Adenosylmethionine; ΔMass: -13.9792 Da]	C9 H21 N10 O5 P S	412.116	4.097	185017	Biosynthesis of antibiotics;Other		5	16	15	PreferredMS2	78584.6599365539; 77802.7837303613	59.1347882641228; 43.2181464339847	1.01	0.01	0.507297
Arecoline	C8 H13 N O2	155.095	1.808	198180	Biosynthesis of secondary metabolites;Tropane, piperidine and pyridine alkaloid biosynthesis;Other		5	21	17	PreferredMS2	11333.8723548004; 6340.51783832295	177.931278382498; 76.4163705603033	1.788	0.84	0.507828
Jasmonic acid	C12 H18 O3	210.123	6.497	386559			4	2	2	PreferredMS2	51257.7251796006; 19614.7107972185	129.664584197974; 132.978351840076	2.613	1.39	0.50825
N-(3-Carboxypropanoyl)-5-hydroxynorvaline	C9 H15 N O6	233.09	3.067	172729			5	15	13	PreferredMS2	51444.7425143877; 49181.4322217884	68.3585707440161; 39.2896832298787	1.046	0.06	0.50837
[Similar to: Bromocriptine; ΔMass: 366.2438 Da]	C6 H11 N O6 P2 S	286.977	2.375	981981			5	10	7	PreferredMS2	5052.06629561285; 7878.28877397235	235.224456716652; 246.962234032395	0.641	-0.64	0.508427
Ethyl 5-amino-4-cyano-3-methyl-1-(4-methylphenyl)-1H-pyrrole-2-carboxylate	C16 H17 N3 O2	283.132	13.244	129798	Biosynthesis of antibiotics;Other	Other	5	4	4	PreferredMS2	299.660430558069; 302.847162674587	271.66459311025; 295.070798527999	0.989	-0.02	0.509677
PHENYLBUTYRIC ACID	C10 H12 O2	164.084	14.644	142759	Microbial metabolism in diverse environments;Degradation of aromatic compounds;Phenylpropanoid biosynthesis;Other	Other	5	14	9	PreferredMS2	3195.10831906397; 2163.05075522999	129.222348423492; 247.540991152882	1.477	0.56	0.510788
[Similar to: N2-[4-(4-Chlorophenoxy)phenyl]-1,3,5-triazine-2,4-diamine; ΔMass: -45.0356 Da]	C16 H22 O7 S	358.109	17.685	429267			5	17	13	PreferredMS2	4541.12750219616; 1578.4720195879	114.104912839662; 334.236157025043	2.877	1.52	0.510805
[Similar to: Metharbital; ΔMass: -103.0266 Da]	C12 H19 N3 O6	301.127	0.917	312938			5	15	13	PreferredMS2	106337.364227313; 72203.0030184763	56.284437418707; 80.9567147977806	1.473	0.56	0.511389
Sedanolide	C12 H18 O2	176.12	17.685	983433			5	23	19	PreferredMS2	4024.59755183508; 3186.54043482872	332.043439827967; 261.460099096801	1.263	0.34	0.511563
[Similar to: N1-(3-Methoxypropyl)-2-(3,4,5-trimethoxy-2-nitrobenzoyl)hydrazine-1-carbothioamide; ΔMass: 180.0788 Da]	C5 H10 N4 O4 S	222.042	0.875	530056			5	21	19	OtherMS2	2419.35316849837; 7130.46705105444	341.646115299385; 149.661554905027	0.339	-1.56	0.511742
		271.787	0.785	98093			5	10	10	NoMSn	14381.5896763251; 29204.0392081298	97.0271926227854; 80.6319604666953	0.492	-1.02	0.512066
[Similar to: Ethylphthalyl ethylglycolate ; ΔMass: 46.0442 Da]	C8 H6 N6 O3	234.05	6.121	10761536			5	15	12	PreferredMS2	4597.23006084604; 3439.0536880361	61.2128013957972; 358.704345070903	1.337	0.42	0.512596
	C10 H21 N5 O3	259.164	0.883	72440			5	15	14	NoMSn	4557.0868114837; 3786.04685957395	159.118832922837; 112.055473835624	1.204	0.27	0.512727
	C11 H16 N2 O4	240.111	3.699	353653			5	16	10	PreferredMS2	351.266292166326; 411.773597675834	53.2973047126039; 355.69212744112	0.853	-0.23	0.512882
3-ethylcytosine	C6 H9 N3 O	139.075	4.063	123781	Metabolic pathways;Biosynthesis of secondary metabolites;Other	Superpathway of histidine, purine, and pyrimidine biosynthesis;Other	5	14	11	PreferredMS2	6901.92606437057; 7672.50554742873	137.79753339882; 182.081021233447	0.9	-0.15	0.512986
Asp-tyr	C13 H16 N2 O6	296.101	2.315	126839			5	17	14	PreferredMS2	33809.5434534531; 37015.1883517382	73.2470517495697; 57.0428289014413	0.913	-0.13	0.513098
Tributyl phosphate	C12 H27 O4 P	266.165	18.485	159754			5	8	6	PreferredMS2	140400.576267904; 139768.954343047	6.14762627230852; 6.6081444379493	1.005	0.01	0.513664
N-methylethanolamine phosphate	C3 H10 N O4 P	155.035	0.746	71762	Other	Other	5	12	10	PreferredMS2	37164.8970311139; 44319.5591578976	41.3995590675243; 29.0373525232116	0.839	-0.25	0.5138
[Similar to: N8-Acetylspermidine; ΔMass: 17.0766 Da]	C5 H10 N6 O	170.092	2.491	147336			5	19	18	PreferredMS2	5059.8541269863; 5565.6342495592	93.7272193115086; 190.579025258312	0.909	-0.14	0.514163
4-Imino-1-(beta-D-ribofuranosyl)-1,4-dihydro-3-pyridinecarboxylic acid	C11 H14 N2 O6	270.085	2.3	898780			5	17	15	PreferredMS2	586626.616760177; 582697.81737566	31.6622595711787; 33.5883794842443	1.007	0.01	0.514957
Amoxicillin	C16 H19 N3 O5 S	365.105	10.261	3587314			5	10	8	PreferredMS2	563.629799495646; 520.463026608325	386.267235306512; 143.109831198509	1.083	0.11	0.515002
Sulfafurazole	C11 H13 N3 O3 S	267.068	6.569	902798			5	11	9	PreferredMS2	284.799259187481; 344.808945956045	280.572140867301; 286.039442288351	0.826	-0.28	0.515849
Hydroxycitronellal dimethyl acetal	C12 H26 O3	218.188	18.234	744656			5	8	5	PreferredMS2	644301.705463965; 686741.740268612	8.94864376892704; 7.18461462225238	0.938	-0.09	0.516118
[Similar to: (1S,3R,17S,19S)-3-Hydroxy-9,9,16,16-tetramethyl-8-oxa-14,23,25-triazaheptacyclo[17.5.2.01,17 03,15 04,13 07,12 019,23]hexacosa-4,6,10,12,14-pentaene-24,26-dione; ΔMass: 296.2012 Da]	C2 H6 N3 O3 P	151.015	0.968	306070			5	15	12	PreferredMS2	200225.178285717; 185436.114247809	29.815756741215; 31.6922550714763	1.08	0.11	0.51673
Diphenylamine	C12 H11 N	169.089	18.298	200078	Other		5	13	5	PreferredMS2	141100.230305947; 154087.794051481	21.7361079798563; 20.3331865951638	0.916	-0.13	0.517237
gamma-L-glutamyl-L-tyrosine	C14 H18 N2 O6	310.116	13.547	299677			5	8	7	PreferredMS2	593.742277997741; 659.783771830184	215.90234714422; 350.652284211879	0.9	-0.15	0.517638
[Similar to: Quercitrin; ΔMass: -16.0284 Da]	C18 H28 N2 O8 S2	464.129	10.933	132332			5	12	12	PreferredMS2	269.058942267296; 289.925723056278	375.61724313905; 71.9489111436034	0.928	-0.11	0.517702
[Similar to: 2-Acetyl-6-(3-butyryl-2,4,6-trihydroxy-5-methylbenzyl)-3,5-dihydroxy-4,4-dimethyl-2,5-cyclohexadien-1-one; ΔMass: 206.1334 Da]	C6 H15 O2 P3	212.029	1.927	900682			5	17	11	PreferredMS2	3017.11015450667; 7867.98360557359	102.68134754631; 327.880037965535	0.383	-1.38	0.517896
6-[(1R,2S)-1,2-Dihydroxypropyl]-3,4-dihydro-2,4-pteridinediol	C9 H12 N4 O4	240.086	2.697	369862			5	11	10	PreferredMS2	136749.31010214; 128414.795016141	61.5749947178186; 46.7547502024708	1.065	0.09	0.518141
[Similar to: FR073317; ΔMass: 190.0613 Da]	C9 H7 N7 O	229.072	14.148	125730			5	5	3	PreferredMS2	332.805432616527; 314.531269072993	372.368827474572; 61.9205443658556	1.058	0.08	0.51893
1,2,3,4-Tetrahydro-4,6,7-isoquinolinetriol	C9 H11 N O3	181.074	3.404	123443	Metabolic pathways;Biosynthesis of secondary metabolites;Biosynthesis of antibiotics;Biosynthesis of plant secondary metabolites;Biosynthesis of amino acids;Phenylalanine metabolism;Biosynthesis of alkaloids derived from shikimate pathway;Phenylpropanoid biosynthesis;2-Oxocarboxylic acid metabolism;Tyrosine metabolism;Ubiquinone and other terpenoid-quinone biosynthesis;Isoquinoline alkaloid biosy…	Superpathway of chorismate metabolism;Superpathway of aromatic amino acid biosynthesis;Superpathway of betalain biosynthesis;Superpathway of 4-hydroxybenzoate biosynthesis (yeast);Novobiocin biosynthesis;Other	5	18	17	PreferredMS2	1422.72545060137; 1791.50392027307	121.334729429825; 306.547000551578	0.794	-0.33	0.520166
(4E)-4-Octenoic acid	C8 H14 O2	142.099	9.967	580882	Biosynthesis of secondary metabolites;Other	Other	5	18	10	PreferredMS2	3278.26614687238; 2390.03180576135	320.56917534132; 342.037958871738	1.372	0.46	0.520941
Hydroxyhexanoycarnitine	C13 H25 N O5	275.173	5.308	134333			5	11	10	PreferredMS2	46306.5461506633; 35437.2423802764	60.7027823536818; 56.4445255927825	1.307	0.39	0.521023
[Similar to: 5-(Acetyloxy)-2',5'-bis(acetyloxy)-4,4'-dimethoxy[1,1'-biphenyl]-2-yl acetate; ΔMass: 84.0237 Da]	C14 H14 N6 O6	362.098	17.58	312782			5	15	12	PreferredMS2	13561.7233937065; 10402.9564685482	102.566624464483; 206.524578527339	1.304	0.38	0.521241
4-[5-(Trifluoromethyl)-1H-pyrazol-3-yl]pyridine	C9 H6 F3 N3	213.049	0.778	202622			5	19	15	PreferredMS2	41053.3717818092; 30193.8509180475	55.3129166438988; 105.520094528959	1.36	0.44	0.521361
	C16 H11 N6 O4 P	382.058	12.555	332086			5	23	21	PreferredMS2	335.560025246891; 319.464382793958	281.446877742988; 338.110764000634	1.05	0.07	0.522343
[Similar to: Diethyl 2,4,6-trimethyl-1,4-dihydropyridine-3,5-dicarboxylate; ΔMass: 28.0703 Da]	C7 H9 N7 O3	239.077	2.296	77827			5	16	13	PreferredMS2	25816.7418379575; 24334.2070344405	72.6046820125573; 42.6842445788046	1.061	0.09	0.523069
2-Hydroxycinnamic acid	C9 H8 O3	146.037	4.744	1544688	Biosynthesis of secondary metabolites;Phenylpropanoid biosynthesis		5	22	17	PreferredMS2	460833.705271069; 201171.064541564	87.5811758686055; 106.145320652299	2.291	1.2	0.523449
N-(3-(S)-Hydroxybutyryl)homoserine lactone	C8 H13 N O4	187.084	2.41	154854	Other	Superpathway of L-lysine degradation	5	15	12	PreferredMS2	11462.5322589934; 10645.3694534817	172.390017752301; 64.6087888735313	1.077	0.11	0.52415
[Similar to: N,N'-Dicyclohexylurea; ΔMass: 104.1240 Da]	C2 H8 N4 O2	120.065	0.833	8289602			5	12	6	PreferredMS2	5906596.78795132; 5261622.66303624	24.0320132595503; 19.9433904430499	1.123	0.17	0.524221
O-octanoyl-L-carnitine	C15 H29 N O4	287.21	16.954	156513			5	2	2	PreferredMS2	18107.8977248276; 18864.3304612031	115.940807950321; 78.8768404003382	0.96	-0.06	0.524783
	C8 H14 N4 O5 S	278.068	5.111	111968			5	22	16	PreferredMS2	10517.9487572507; 11798.1903454128	123.071671247057; 125.076605039731	0.891	-0.17	0.524826
Naringenin	C15 H12 O5	272.068	16.65	251538	Metabolic pathways;Biosynthesis of secondary metabolites;Biosynthesis of phenylpropanoids;Other	Other	5	13	11	PreferredMS2	4617.51630108269; 7673.07922636289	148.521966447861; 270.326719647873	0.602	-0.73	0.524898
DEHYDROASCORBIC ACID	C6 H6 O6	174.016	0.933	2085765	Metabolic pathways;Biosynthesis of secondary metabolites;Microbial metabolism in diverse environments;Biosynthesis of antibiotics;Biosynthesis of plant secondary metabolites;Biosynthesis of alkaloids derived from shikimate pathway;2-Oxocarboxylic acid metabolism;Biosynthesis of phenylpropanoids;Other	Superpathway of betalain biosynthesis;Other	5	20	15	PreferredMS2	642799.968683412; 717515.085457049	62.6989696633303; 60.0750394760995	0.896	-0.16	0.524971
N-Acetylcystathionine	C9 H16 N2 O5 S	264.078	2.313	76253			5	14	9	PreferredMS2	12710.6001303781; 10430.304688291	103.88364376075; 68.2021679023707	1.219	0.29	0.525883
	C9 H23 O4 P3	288.082	1.961	101441			5	16	14	NoMSn	1379.35874947358; 1221.31099464284	268.533793951817; 160.421172831573	1.129	0.18	0.526437
2-[4-(1-Hydroxy-2-methylpropyl)phenyl]propanoic acid	C13 H18 O3	222.126	17.688	1093207			5	13	10	PreferredMS2	887.973440245131; 519.511685340057	340.335658944638; 328.836518114878	1.709	0.77	0.527029
[Similar to: Protirelin; ΔMass: -40.9709 Da]	C19 H22 Cl N5 O3	403.141	15.982	674734			5	6	5	PreferredMS2	320.307140868516; 333.778814925166	381.750286956699; 261.965135374135	0.96	-0.06	0.527219
	C5 H9 N8 O4 P S2	339.993	0.818	115722			5	9	7	NoMSn	5872.31371347773; 7002.04715579118	93.88746310761; 166.823823860192	0.839	-0.25	0.527891
[Similar to: Creatinine; ΔMass: -242.9835 Da]	C12 H12 N4 O7 S	356.042	1.185	184639			5	17	16	PreferredMS2	39115.3996275442; 47318.7460538555	94.2041093600531; 84.794244824094	0.827	-0.27	0.527951
Dacarbazine	C6 H10 N6 O	182.092	9.695	534751			5	15	10	PreferredMS2	1257.35399657969; 715.663270233531	338.845585449795; 351.798894864144	1.757	0.81	0.528478
[Similar to: 1-Dodecyl-2-pyrrolidinone; ΔMass: -18.9216 Da]	C14 H24 O5	272.162	18.078	1643745			5	20	15	PreferredMS2	124360.842305906; 144867.503986189	68.92604582219; 166.46170428117	0.858	-0.22	0.528583
Pulcherriminic acid	C12 H20 N2 O4	256.142	10.947	2663165			5	17	11	PreferredMS2	367701.366513214; 346503.63817508	118.469276751406; 78.9497346921391	1.061	0.09	0.528829
[Similar to: Hexazinone; ΔMass: 54.1445 Da]	C4 H2 N6 O4	198.014	1.394	169189			5	22	15	PreferredMS2	9627.6242629722; 5209.29003682281	210.355994815995; 122.934658787826	1.848	0.89	0.528855
[Similar to: N-Acetyl-D-lactosamine; ΔMass: -174.0892 Da]	C22 H39 N O15	557.232	2.713	130587			5	6	6	PreferredMS2	301.61424028523; 268.416938491003	340.20030254094; 197.140141607652	1.124	0.17	0.528931
[Similar to: 2-Hydroxyhippuric acid; ΔMass: -79.9568 Da]	C9 H9 N O7 S	275.01	2.71	143113			5	10	8	PreferredMS2	27014.9923220379; 13573.4445522845	118.438167041232; 154.630720303319	1.99	0.99	0.529072
linsidomine	C6 H10 N4 O2	170.08	2.521	112691	Metabolic pathways;Microbial metabolism in diverse environments;Other	Other	5	15	10	PreferredMS2	27435.3066152698; 30409.2483663953	90.5223780864601; 95.4258641835987	0.902	-0.15	0.5291
[Similar to: 3,5-di-tert-Butyl-4-hydroxybenzaldehyde; ΔMass: 0.1116 Da]	C9 H17 O P3	234.05	6.732	184636			5	11	9	PreferredMS2	25621.4673311854; 21126.935392634	106.213847000965; 119.371833908203	1.213	0.28	0.530281
[Similar to: Ethyl 5-sulfanyl[1,2,3]triazolo[1,5-a]quinazoline-3-carboxylate; ΔMass: -133.0363 Da]	C19 H23 N O3 P2 S	407.089	6.071	121939			5	14	12	PreferredMS2	267.189646229021; 291.706934492187	374.607978027698; 88.5110345100156	0.916	-0.13	0.53072
15-Deoxy-Δ12,14-prostaglandin A1	C20 H30 O3	318.219	18.389	467711	Metabolic pathways;Biosynthesis of secondary metabolites;Other	Other	5	18	4	PreferredMS2	2937.79085123561; 5532.74176861041	207.641999147606; 169.894147286034	0.531	-0.91	0.530844
		355.77	0.78	52884			5	12	10	NoMSn	16018.6150922742; 25217.3253307732	56.7444804827728; 70.101356798684	0.635	-0.65	0.531453
(+)-Lacosamide	C13 H18 N2 O3	250.132	6.939	128629			5	17	16	PreferredMS2	3711.57483323528; 13970.5004599109	192.973279375147; 79.1985170875707	0.266	-1.91	0.531684
[Similar to: Spectinomycin; ΔMass: 174.1569 Da]	C2 H2 N6 O S	158.001	1.503	100456			5	23	20	PreferredMS2	44608.6590402405; 44426.4965526877	37.4769139529918; 45.5475233611162	1.004	0.01	0.531819
Pyrogallol	C6 H6 O3	126.032	2.311	421770	Metabolic pathways;Microbial metabolism in diverse environments;Biosynthesis of antibiotics;Aminobenzoate degradation;Other		5	19	18	PreferredMS2	14923.8250215144; 39653.2382022572	166.353834563343; 87.3364327520946	0.376	-1.41	0.532455
	C20 H43 N4 O16 P	626.24	14.548	434474			5	15	13	PreferredMS2	1622.25427227715; 681.594590789681	159.620035840792; 341.932179272276	2.38	1.25	0.532585
		148.005	19.259	17501909			5	5	3	PreferredMS2	14647535.6869597; 14748822.3464441	23.8324010704633; 9.16149189635738	0.993	-0.01	0.533152
Enterolactone	C18 H18 O4	298.121	17.825	351762			5	11	9	PreferredMS2	30860.2390225997; 24291.1909898246	113.556581335579; 118.454059627942	1.27	0.35	0.533191
	C11 H14 N4 O3	250.106	1.119	151108			5	9	8	PreferredMS2	50667.4824845037; 67448.1129496117	60.0302880426846; 48.0423655753804	0.751	-0.41	0.533341
Hexadecanamide	C16 H33 N O	255.256	18.701	347465			5	5	2	PreferredMS2	305888.18640517; 307733.477190178	6.76386662094072; 6.84126428031403	0.994	-0.01	0.533486
4-Coumaric acid	C9 H8 O3	164.047	4.744	2043632	Metabolic pathways;Biosynthesis of secondary metabolites;Microbial metabolism in diverse environments;Biosynthesis of antibiotics;Biosynthesis of plant secondary metabolites;Degradation of aromatic compounds;Biosynthesis of amino acids;Phenylalanine metabolism;Phenylpropanoid biosynthesis;2-Oxocarboxylic acid metabolism;Tyrosine metabolism;Biosynthesis of phenylpropanoids;Tropane, piperidine and …	Superpathway of chorismate metabolism;Anaerobic aromatic compound degradation (Thauera aromatica);Superpathway of scopolin and esculin biosynthesis;Superpathway of aromatic amino acid biosynthesis;Superpathway of 4-hydroxybenzoate biosynthesis (yeast);Other	5	18	14	PreferredMS2	626388.647772159; 276593.451879919	86.9496501079184; 104.652063440615	2.265	1.18	0.533681
Flubendazole	C16 H12 F N3 O3	313.088	19.059	205855			5	10	10	PreferredMS2	608.842090330063; 626.941299507227	282.185023270411; 272.932421509213	0.971	-0.04	0.533881
	C16 H35 N O3	289.261	18.114	836523			5	10	8	PreferredMS2	718305.842704287; 699602.947978321	8.31161635877118; 7.6719147061846	1.027	0.04	0.53437
Dihydrothymine	C5 H8 N2 O2	128.059	0.912	4396890	Metabolic pathways;Other		5	17	13	PreferredMS2	1713765.95166999; 1833428.77072213	41.1399746504232; 44.0783353131232	0.935	-0.1	0.5347
[Similar to: Atratone; ΔMass: 84.0686 Da]	C5 H9 N3 O	127.075	1.254	423955			5	29	20	PreferredMS2	178170.679068043; 175110.567807789	38.9745122421306; 65.6582330091052	1.017	0.02	0.534884
[Similar to: N-2-(4-{[(2,6-Dimethoxy-4-pyrimidinyl)amino]sulfonyl}phenyl)-2-furamide; ΔMass: 248.0392 Da]	C3 H4 N6 O2	156.04	2.116	93539			5	20	16	PreferredMS2	16726.4478793452; 23590.146436964	95.8014371659019; 79.9123308739808	0.709	-0.5	0.535513
[Similar to: AB-FUBINACA metabolite 3; ΔMass: -22.9593 Da]	C15 H16 N6 O7	392.108	14.61	172392			5	11	10	PreferredMS2	2347.35829896824; 2540.67541967801	296.184377209335; 92.7065004028183	0.924	-0.11	0.536573
[Similar to: N-(2,3-Dihydro-1,4-benzodioxin-6-yl)-2-{[4-methyl-5-(3-thienylmethyl)-4H-1,2,4-triazol-3-yl]sulfanyl}acetamide; ΔMass: 179.0601 Da]	C8 H5 N3 O5	223.022	7.895	647614			5	5	2	PreferredMS2	380289.217306552; 414492.531611943	37.3525595693701; 27.5367626501133	0.917	-0.12	0.537294
Cinnamic acid	C9 H8 O2	148.052	1.931	1753223	Metabolic pathways;Biosynthesis of secondary metabolites;Microbial metabolism in diverse environments;Biosynthesis of plant secondary metabolites;Degradation of aromatic compounds;Phenylalanine metabolism;Biosynthesis of alkaloids derived from shikimate pathway;Phenylpropanoid biosynthesis;Biosynthesis of phenylpropanoids;Ubiquinone and other terpenoid-quinone biosynthesis;Other	Superpathway of scopolin and esculin biosynthesis;Benzoate biosynthesis I (CoA-dependent, ss-oxidative);Benzoate biosynthesis III (CoA-dependent, non-ss-oxidative);Other	5	18	12	PreferredMS2	3175.13660206952; 3458.71952942705	39.1678017752969; 351.860199007446	0.918	-0.12	0.537381
BIISOCROTYL	C8 H14	110.11	18.643	70539			5	13	10	PreferredMS2	49859.0244389823; 48840.2169011772	10.7562218700243; 11.2314111812372	1.021	0.03	0.537613
Eicosatetraynoic acid	C20 H24 O2	308.196	18.643	1828368			5	10	10	PreferredMS2	1615869.96572746; 1590795.24866998	7.36477075479204; 8.30312906139962	1.016	0.02	0.537979
hexadecandioic acid	C16 H30 O4	286.214	18.644	1883858	Metabolic pathways;Other		5	8	8	PreferredMS2	1693723.83232832; 1642878.16517167	7.4048821481047; 8.38964756548019	1.031	0.04	0.538088
Trinexapac	C11 H12 O5	224.066	9.589	187000			5	14	11	PreferredMS2	14608.8758933132; 18082.8216845525	69.0427859023248; 158.406649190534	0.808	-0.31	0.538233
[Similar to: 5-Fluoro-3,5-AB-PFUPPYCA; ΔMass: 0.0003 Da]	C14 H28 N6 O7	392.202	13.225	2174850			5	24	10	PreferredMS2	56461.5370356503; 27169.1629761596	81.8137772278862; 289.419279584367	2.078	1.06	0.539658
N-Acetylvanilalanine	C12 H15 N O5	253.095	8.677	2097769			5	13	11	OtherMS2	1752.08689801557; 1561.79802515039	106.502942308192; 356.79598476739	1.122	0.17	0.539703
2949	C12 H22 N2 O4	258.158	11.964	188727			5	7	5	PreferredMS2	51035.2531100781; 58250.9171022348	78.9850105614468; 69.4786038414044	0.876	-0.19	0.540846
4-Hydroxyprolylleucine	C11 H20 N2 O4	244.142	2.597	207666			5	15	12	PreferredMS2	63147.4316078808; 70862.8514085559	64.7506313513133; 31.4237108956392	0.891	-0.17	0.541425
(2Z)-3-(1,3-Benzodioxol-5-yl)acrylaldehyde	C10 H8 O3	176.047	10.991	145249			5	16	12	PreferredMS2	29516.1683709901; 56730.3759177783	100.553947312782; 71.9515486710049	0.52	-0.94	0.542481
sphinganine	C18 H39 N O2	301.298	18.256	342327	Metabolic pathways;Other	Other	5	8	7	PreferredMS2	305282.602623159; 306680.496467994	5.09563846096037; 5.81436646406023	0.995	-0.01	0.542874
[Similar to: Griseofulvin; ΔMass: 69.0348 Da]	C8 H15 N O6 P2	283.037	4.539	115270			5	23	18	PreferredMS2	44792.3886206461; 22165.3539537345	70.6445443183557; 77.4551335527349	2.021	1.01	0.543055
[Similar to: 2-(3-Pyrazin-2-yl-1,2,4-oxadiazol-5-yl)ethanohydrazide; ΔMass: -466.1072 Da]	C26 H37 N6 O10 P3	686.178	3.07	165073			5	21	20	PreferredMS2	22557.9492457482; 16488.8260731465	113.342680783862; 136.405114016774	1.368	0.45	0.54328
		966.209	1.382	65464			5	7	2	NoMSn	275.629145814283; 284.59588583965	334.679595071078; 251.564095100579	0.968	-0.05	0.543329
	C9 H15 N O5 S	249.067	6.645	511544			5	15	9	PreferredMS2	53302.6021228623; 25655.2106845457	142.721042115662; 83.4826175680498	2.078	1.05	0.544165
Homo-L-arginine	C7 H16 N4 O2	188.127	0.954	379311			5	20	19	PreferredMS2	161499.418835742; 80386.0803138319	65.3314431185439; 83.9858427749297	2.009	1.01	0.544394
[Similar to: Ethyl 4-piperidino-3-[(2,2,2-trichloroacetyl)amino]benzoate; ΔMass: 71.9891 Da]	C12 H18 O6 P2	320.057	17.793	383539	Other		5	14	11	PreferredMS2	364.505094149545; 409.458287351954	284.281905744325; 247.66382817275	0.89	-0.17	0.545107
[Similar to: Warfarin; ΔMass: -74.9846 Da]	C14 H19 N5 O4 P2	383.089	4.745	73376			4	17	9	PreferredMS2	1534.82829993564; 148.073571411495	188.311827317191; 199.48731499656	10.365	3.37	0.546359
	C13 H25 N O5 S	307.145	2.403	93062			5	18	18	PreferredMS2	2493.39765020096; 6770.84641121225	199.491385797216; 131.947477239899	0.368	-1.44	0.547255
Oleamide	C18 H35 N O	281.272	18.912	1942586			5	11	11	PreferredMS2	1741554.80191757; 1776640.06923914	8.32528021636714; 6.00206579715791	0.98	-0.03	0.547614
PEG n8	C16 H34 O9	370.22	13.232	3632202			5	19	8	PreferredMS2	85428.8162053515; 41168.6316630046	83.0824788759786; 291.899580065129	2.075	1.05	0.549002
Epirizole	C11 H14 N4 O2	234.112	2.94	1413450			5	11	9	PreferredMS2	125474.509498865; 125114.231369547	32.1183654428242; 149.017343546094	1.003	0	0.549318
[Similar to: Sedanolide; ΔMass: 36.0212 Da]	C12 H14	158.109	17.072	919498			5	5	4	PreferredMS2	1568.71324070419; 1453.4779373807	264.932310677059; 279.786895502867	1.079	0.11	0.549618
5-Oxonorleucine	C6 H11 N O3	145.074	0.855	9966780	Metabolic pathways;Biosynthesis of secondary metabolites;Biosynthesis of antibiotics;Biosynthesis of plant secondary metabolites;Biosynthesis of amino acids;Arginine and proline metabolism;Tropane, piperidine and pyridine alkaloid biosynthesis;Other	Superpathway of L-lysine degradation;Other	5	14	9	PreferredMS2	1174011.12550759; 738206.745308861	126.862022376018; 156.566118893397	1.59	0.67	0.550145
DL-Arginine	C6 H14 N4 O2	174.112	0.771	318002	Metabolic pathways;Biosynthesis of secondary metabolites;Biosynthesis of antibiotics;Biosynthesis of plant secondary metabolites;Biosynthesis of amino acids;Arginine and proline metabolism;Other	Other	5	16	13	PreferredMS2	147257.120600894; 164155.119427907	41.0049722692028; 42.0149086498478	0.897	-0.16	0.550416
6-Hydroxy-8-methoxy-3-methyl-3,4-dihydro-1H-isochromen-1-one	C11 H12 O4	208.074	7.687	140801	Metabolic pathways;Biosynthesis of secondary metabolites;Microbial metabolism in diverse environments;Degradation of aromatic compounds;Phenylpropanoid biosynthesis;Biosynthesis of phenylpropanoids;Other	Anaerobic aromatic compound degradation (Thauera aromatica);Other	5	25	21	PreferredMS2	322.140987994282; 1130.47905851593	247.792077613752; 296.136585982946	0.285	-1.81	0.550433
[Similar to: Doxorubicin; ΔMass: 287.0495 Da]	C12 H20 N2 O2 S	256.125	7.327	688011	Other		5	8	5	PreferredMS2	290.04731976687; 299.685431579132	384.71072085136; 169.53617536892	0.968	-0.05	0.550505
2,4-Dimethylbenzaldehyde	C9 H10 O	134.073	18.209	164569	Biosynthesis of secondary metabolites;Biosynthesis of plant secondary metabolites;Phenylpropanoid biosynthesis		5	5	4	PreferredMS2	143073.61150125; 145581.010873808	6.53423375491564; 6.71628868627114	0.983	-0.03	0.550628
5-Phenylnicotinic acid	C12 H9 N O2	199.064	4.086	160539	Biosynthesis of alkaloids derived from shikimate pathway		5	13	10	PreferredMS2	34857.0686750954; 47663.8794089697	83.9323379053298; 58.244022310709	0.731	-0.45	0.5509
Gabapentin	C9 H17 N O2	171.126	6.817	143469814			5	11	9	PreferredMS2	6955.87518983122; 7368.81540538357	372.880230168124; 360.26822350834	0.944	-0.08	0.551037
2-Octanone	C8 H16 O	128.12	18.127	66454			5	21	15	PreferredMS2	42633.4869013472; 45051.9786808299	16.7875099905397; 21.3913580217412	0.946	-0.08	0.551197
	C14 H22 N2 O5	298.154	18.419	192440			5	20	17	NoMSn	172471.386154447; 170194.810843579	8.48921807730481; 10.182844954088	1.013	0.02	0.552018
[Similar to: Soyasaponin I; ΔMass: 698.4630 Da]	C6 H8 N6 O5	244.056	1.394	3192167			5	12	10	PreferredMS2	3683.39717134472; 4173.81065659487	319.210859504409; 285.537265704743	0.883	-0.18	0.552074
Valyltyrosine	C14 H20 N2 O4	280.142	17.809	371785			5	20	17	PreferredMS2	52277.1171476579; 45060.2478278611	117.088103205256; 47.0931289621581	1.16	0.21	0.552203
3,5,7-Octatriyn-1-ol	C8 H6 O	118.042	4.743	115719			5	23	18	PreferredMS2	35176.6140866179; 13900.3557343102	90.327793173825; 107.766193683141	2.531	1.34	0.552523
[Similar to: 5,7-Dihydroxy-2-(4-hydroxyphenyl)-6,8-bis[3,4,5-trihydroxy-6-(hydroxymethyl)tetrahydro-2H-pyran-2-yl]-4H-chromen-4-one; ΔMass: 376.1362 Da]	C4 H6 N6 O3 S	218.022	1.287	211459			5	13	12	PreferredMS2	5493.19667694489; 4775.91012309737	264.101180408016; 76.4197580247429	1.15	0.2	0.552823
triacetic acid	C6 H8 O4	144.042	1.511	144916	Microbial metabolism in diverse environments;Other	Other	5	15	15	PreferredMS2	37138.380078746; 51614.7372884093	81.8527175200456; 59.5451090400237	0.72	-0.47	0.552935
Styraxin	C20 H18 O7	370.105	18.068	314468	Biosynthesis of antibiotics;Other	Other	5	6	5	PreferredMS2	848.676001247241; 705.041743244249	258.591653363418; 338.310969756811	1.204	0.27	0.554654
[Similar to: N-(5-Methylisoxazol-3-yl)-3-(2-thienyl)-2-(3-thienyl)acrylamide; ΔMass: 111.9941 Da]		204.04	4.745	1497637			5	14	11	PreferredMS2	498537.563048417; 213432.74765063	84.8270140632132; 101.700005851752	2.336	1.22	0.555176
[Similar to: 5-Formyl-4,8-dihydroxy-3-(3-methoxy-3-oxo-1-propen-2-yl)-8a-methyldecahydro-2-naphthalenyl 3,4-dihydroxy-2-methylenebutanoate; ΔMass: 6.0497 Da]	C18 H16 N10 O3	420.139	17.292	702589			5	13	11	PreferredMS2	419.136386563946; 403.528023314397	381.161119579394; 165.382847810541	1.039	0.05	0.555472
[Similar to: Flumioxazin; ΔMass: 136.0550 Da]	C6 H10 N4 O3 S	218.047	3.579	513464			5	23	20	PreferredMS2	3176.1268611897; 4085.9320776133	340.711687070922; 25.9067761412927	0.777	-0.36	0.555929
[Similar to: Diphenhydramine; ΔMass: -162.0529 Da]	C24 H27 N5 O2	417.215	17.801	244893			5	6	5	PreferredMS2	1524.73339862286; 1870.45759782235	120.016018291984; 298.066974790334	0.815	-0.29	0.558313
	C21 H35 N5 O11 P2	595.179	2.708	109345			5	21	17	OtherMS2	310.840904202149; 283.932784105254	330.84745276319; 200.240439209597	1.095	0.13	0.558362
Xanthurenic acid	C10 H7 N O4	205.038	6.651	337732	Biosynthesis of antibiotics;Tryptophan metabolism;Other	L-tryptophan degradation XI (mammalian, via kynurenine)	5	14	9	PreferredMS2	165210.151551453; 135364.096202245	43.8177393994526; 48.8549904474157	1.22	0.29	0.558374
	C15 H24 N4 O10 P2	482.095	1.396	159346			5	28	14	OtherMS2	454.203458953594; 487.031033145167	366.161764094896; 174.047979010428	0.933	-0.1	0.558769
fosfocreatinine	C4 H8 N3 O4 P	193.026	0.763	517752			5	21	17	NoMSn	172128.477410278; 178802.396196141	51.4641812486347; 66.177786393432	0.963	-0.05	0.558872
(Z)-N-{(2S)-2-Amino-1-hydroxy-3-[(Z)-(hydroxy{(2R,3R)-3-[hydroxy(imino)methyl]-2-oxiranyl}methylene)amino]propylidene}-L-valine	C12 H20 N4 O6	316.137	8.072	4010013			5	7	6	PreferredMS2	3525.26685928503; 2569.8046150352	382.414661334399; 352.513623673667	1.372	0.46	0.559066
	C15 H28 N4 O8 P2	454.136	1.321	338261			5	13	12	OtherMS2	2574.6975726025; 2421.99988574129	191.454139365539; 296.452573514262	1.063	0.09	0.559338
[Similar to: 3-[5-Hydroxy-7-methoxy-2,3-dimethyl-6-(3-methyl-2-buten-1-yl)-4-oxo-3,4-dihydro-2H-chromen-8-yl]hexanoic acid; ΔMass: -158.0188 Da]	C27 H49 O2 P3 S2	562.239	18.035	288272			5	13	7	PreferredMS2	107929.93972512; 115180.041514517	56.4702235469613; 48.6509673267782	0.937	-0.09	0.559577
[Similar to: Prolylleucine; ΔMass: -0.8571 Da]	C8 H7 N O5 S	229.004	3.7	139509			5	18	17	PreferredMS2	22727.3996803006; 18803.4561475633	90.6810882791638; 116.527693586816	1.209	0.27	0.559773
6-Guanidinohexanoic Acid	C7 H15 N3 O2	173.116	1.899	1592614			5	17	10	PreferredMS2	621422.335968509; 533681.805788345	59.783066868011; 79.0265595392659	1.164	0.22	0.560874
	C15 H40 N8 O3 P2 S	474.24	17.86	137843			5	9	8	PreferredMS2	25421.7720929165; 23798.5384407392	80.7567047942372; 111.11435953277	1.068	0.1	0.561558
[Similar to: Quizalofop-methyl; ΔMass: 104.0506 Da]	C9 H3 N8 P	254.021	2.376	451222			5	5	4	PreferredMS2	68583.8698650023; 48548.3999616362	125.098959392092; 46.6881497527371	1.413	0.5	0.56197
[Similar to: α-Cyclodextrin; ΔMass: 702.2454 Da]	C8 H10 N6 O5	270.072	11.925	3105075	Other		5	10	8	PreferredMS2	14700.0304297555; 4108.22684763018	273.329038500859; 238.624481955145	3.578	1.84	0.562008
	C19 H34 N4 O9 P2	524.178	16.478	134028			5	16	14	OtherMS2	425.262243917073; 399.139609486153	125.450322657931; 340.909967696312	1.065	0.09	0.562085
Scopoletin	C10 H8 O4	192.042	6.124	184817	Metabolic pathways;Biosynthesis of secondary metabolites;Microbial metabolism in diverse environments;Degradation of aromatic compounds;Phenylpropanoid biosynthesis;Biosynthesis of phenylpropanoids;Other	Superpathway of aromatic compound degradation via 2-oxopent-4-enoate;Superpathway of scopolin and esculin biosynthesis;Other	5	14	11	PreferredMS2	370.622304968212; 259.534122772882	106.11399384462; 346.375130704344	1.428	0.51	0.562339
[Similar to: Υ-Aminobutyric acid (GABA); ΔMass: -342.1156 Da]	C14 H34 N5 O5 P3	445.179	0.871	98793			5	16	15	PreferredMS2	1122.26503866746; 1314.18338627397	138.676017685007; 246.943557218009	0.854	-0.23	0.562382
[Similar to: Acid red 26; ΔMass: 214.0195 Da]	C7 H12 O4 P2	222.02	12.266	184070			5	23	13	PreferredMS2	862.847609803195; 653.673147888914	250.360228738687; 159.194961962338	1.32	0.4	0.562444
Nevirapine	C15 H14 N4 O	266.113	17.85	221457			5	26	22	PreferredMS2	66652.7064496914; 66051.1911172681	54.3877659671133; 78.0564272950218	1.009	0.01	0.562821
Etiocholanolone	C19 H30 O2	272.214	18.469	108216			5	9	5	PreferredMS2	46091.1705426865; 37770.6359751578	60.4560079969768; 53.5386838727941	1.22	0.29	0.563106
N-Methyl homarylamine	C11 H15 N O2	193.11	18.508	90011			5	15	14	PreferredMS2	11588.4190543245; 16247.0678745142	102.790354028141; 76.7728376844831	0.713	-0.49	0.563289
D-(+)-Maltose	C12 H22 O11	364.098	0.865	1124638			5	16	14	PreferredMS2	131303.338213738; 227754.692182367	111.822472894586; 72.2758915276114	0.577	-0.79	0.56336
4-Hydroxybenzaldehyde	C7 H6 O2	122.037	4.742	376743	Metabolic pathways;Biosynthesis of secondary metabolites;Microbial metabolism in diverse environments;Degradation of aromatic compounds;Phenylalanine metabolism;Biosynthesis of alkaloids derived from shikimate pathway;Aminobenzoate degradation;Biosynthesis of phenylpropanoids;Other	Superpathway of aromatic compound degradation via 2-oxopent-4-enoate;Anaerobic aromatic compound degradation (Thauera aromatica);Superpathway of aromatic compound degradation via 3-oxoadipate;Superpathway of aerobic toluene degradation;Mandelate degradation to acetyl-CoA;Toluene degradation IV (aerobic) (via catechol);Benzoate biosynthesis I (CoA-dependent, ss-oxidative);Benzoate biosynthesis III…	5	9	9	PreferredMS2	113150.946520193; 53581.1408305549	88.0970271854413; 103.464821784998	2.112	1.08	0.563362
N-valeryl-Glycine	C7 H13 N O3	159.09	2.922	842840	Tropane, piperidine and pyridine alkaloid biosynthesis;Other	Superpathway of L-lysine degradation	5	10	8	PreferredMS2	217490.355651548; 117037.109066915	69.2266121266342; 97.8398788984948	1.858	0.89	0.56374
Heptenal	C7 H12 O	112.089	2.826	85469			5	22	11	PreferredMS2	577.819804057693; 462.273522817027	202.186996003182; 245.582145120879	1.25	0.32	0.56378
Acetanisole	C9 H10 O2	150.068	2.424	1130596	Metabolic pathways;Biosynthesis of secondary metabolites;Microbial metabolism in diverse environments;Degradation of aromatic compounds;Phenylalanine metabolism;Biosynthesis of alkaloids derived from shikimate pathway;Phenylpropanoid biosynthesis;Biosynthesis of phenylpropanoids;Isoquinoline alkaloid biosynthesis	Other	5	16	15	PreferredMS2	13261.7634093891; 13150.193238866	34.1244905094655; 313.588162331608	1.008	0.01	0.564845
Phenacetin	C10 H13 N O2	179.095	18.001	303834	Biosynthesis of secondary metabolites;Biosynthesis of alkaloids derived from shikimate pathway;2-Oxocarboxylic acid metabolism;Other		5	9	8	PreferredMS2	13910.4946904684; 12845.9510020866	172.017994071368; 144.360822837957	1.083	0.11	0.566077
Etilevodopa	C11 H15 N O4	225.1	2.928	424897			5	12	9	PreferredMS2	352.179543255578; 373.068941794405	59.4510221755645; 356.625397766565	0.944	-0.08	0.566253
[Similar to: Pentoxifylline; ΔMass: 35.0813 Da]	C10 H13 N O4 S	243.057	3.819	169222			5	16	14	PreferredMS2	168.463542075332; 153.170701649097	269.367596980127; 202.345753125844	1.1	0.14	0.566402
[Similar to: Soyasaponin I; ΔMass: 594.4367 Da]	C13 H12 N6 O6	348.082	16.759	847741			5	14	10	PreferredMS2	517.233109253394; 614.459176468971	381.927692442747; 74.8970097614385	0.842	-0.25	0.567173
		309.821	0.793	65470			5	15	13	NoMSn	12305.9182770099; 5689.858091299	90.2591431476333; 140.45483545634	2.163	1.11	0.567757
1,3,7-Trimethyluric acid	C8 H10 N4 O3	210.075	9.375	282055	Microbial metabolism in diverse environments;Other		5	14	11	PreferredMS2	93897.9362914707; 161951.140696288	63.6227734850409; 77.3476372202397	0.58	-0.79	0.567762
[Similar to: Soyasaponin I; ΔMass: 634.4680 Da]	C10 H8 N6 O6	308.051	5.721	120288			5	16	14	PreferredMS2	10092.819264822; 17757.0048189366	125.326436369384; 86.9731680950933	0.568	-0.82	0.567764
5-Sulfanyl-L-histidine	C6 H9 N3 O2 S	187.041	3.64	728112			5	15	11	PreferredMS2	461.761374538429; 375.680110104332	382.142017568873; 353.48995554846	1.229	0.3	0.567949
	C13 H29 N6 O5 P3	442.142	13.782	138479			5	13	12	PreferredMS2	306.108328768294; 257.491211878904	121.939128465785; 351.155900218564	1.189	0.25	0.568272
[Similar to: (3α,4β,8α)-3,8-Dihydroxy-12,13-epoxytrichothec-9-ene-4,15-diyl diacetate; ΔMass: -104.0375 Da]	C26 H26 N6 O4	486.2	11.476	168405			5	13	9	OtherMS2	302.058216061266; 319.938951467098	281.639836388988; 344.972002940894	0.944	-0.08	0.568334
[Similar to: 3-{[(4-Methoxy-1-methyl-1H-indazol-3-yl)amino]carbonyl}-2-pyrazinecarboxylic acid; ΔMass: 107.0394 Da]	C5 H4 N10 O	220.057	1.182	653236			5	11	9	PreferredMS2	150027.979784173; 133442.446926142	96.9966042218102; 89.2363747154269	1.124	0.17	0.568358
ortho-Phthalaldehyde	C8 H6 O2	134.037	6.12	2240233			5	21	18	PreferredMS2	3443.15212320668; 3589.97209033043	62.0291013623636; 353.189793964516	0.959	-0.06	0.569446
Methylone	C11 H13 N O3	207.09	15.516	1481645	Phenylalanine metabolism		5	13	11	PreferredMS2	1844.79741926852; 1658.09352453918	378.886234603509; 82.8669671623672	1.113	0.15	0.569478
N6-Acetyl-L-lysine	C8 H16 N2 O3	188.116	0.911	587099	Other	Superpathway of L-lysine degradation	5	16	13	PreferredMS2	274248.061745238; 219895.657140599	45.9011806997026; 48.9397917437569	1.247	0.32	0.569706
Triazolealanine	C5 H8 N4 O2	156.065	1.159	686734	Microbial metabolism in diverse environments;Other		5	19	15	PreferredMS2	143327.005533967; 111005.271222238	106.993547418122; 95.217482650306	1.291	0.37	0.56987
	C3 H2 N2 O8	193.98	0.83	86963			5	22	17	NoMSn	4459.54837894176; 4904.84004707812	169.841448047619; 134.272759137983	0.909	-0.14	0.570213
L-Glutamine	C5 H10 N2 O3	105.043	0.803	1334581	Metabolic pathways;Biosynthesis of secondary metabolites;Microbial metabolism in diverse environments;Biosynthesis of antibiotics;Biosynthesis of plant secondary metabolites;Biosynthesis of amino acids;Other	Superpathway of chorismate metabolism;Superpathway of aromatic amino acid biosynthesis;Other	5	16	14	OtherMS2	558093.811857732; 648881.586786354	41.0642584835546; 42.7520575287452	0.86	-0.22	0.570896
3-[2-(3-Hydroxyphenyl)ethyl]-5-methoxyphenol	C15 H16 O3	244.107	17.683	952558			5	17	14	PreferredMS2	252.399934664765; 288.331163466817	344.681381438098; 343.514693597697	0.875	-0.19	0.571674
	C5 H9 N4 O5 P	236.032	0.89	537928	Microbial metabolism in diverse environments;Biosynthesis of antibiotics;Other		5	12	9	PreferredMS2	293646.182297186; 276444.941267389	35.0258635980065; 30.0270155499893	1.062	0.09	0.573219
[Similar to: Labetalol; ΔMass: 122.0755 Da]	C7 H10 N8	206.103	7.023	1417485			5	6	2	PreferredMS2	823294.090466577; 591263.395416211	44.2850515155029; 48.585958726311	1.392	0.48	0.574575
Xanthopterin	C6 H5 N5 O2	179.044	1.501	61488			5	23	22	PreferredMS2	30053.541876291; 24967.4486313739	51.6629772194007; 40.9005775185406	1.204	0.27	0.574693
2-(6-Amino-1H-purin-1-yl)ethanol	C7 H9 N5 O	179.081	3.416	122931	Metabolic pathways;Other		5	19	19	PreferredMS2	4229.52227733828; 4942.57725856601	224.107415986995; 75.8842044384794	0.856	-0.22	0.575396
[Similar to: 2-[4-(Trifluoromethyl)phenyl]-1,3-thiazole-4-carbohydrazide; ΔMass: -9.9819 Da]	C8 H13 N O7 P2	297.016	4.533	293215			5	17	12	PreferredMS2	128947.505478447; 73973.9594198862	65.3212829193714; 68.9702408857755	1.743	0.8	0.575688
	C10 H10 N3 O4 P	267.042	7.891	822040			5	19	11	PreferredMS2	414522.056469282; 441566.32307563	43.568303497457; 32.691107188171	0.939	-0.09	0.576207
Dibenzothiophene	C12 H8 S	184.035	1.566	381927			5	14	11	PreferredMS2	215499.118433491; 207271.113239664	37.1530881709315; 34.5459206755344	1.04	0.06	0.576844
[Similar to: Mirodenafil; ΔMass: 154.1471 Da]	C18 H15 N7 O S	377.104	17.823	233807			5	13	7	PreferredMS2	417.783307165268; 336.841642620778	312.549832766636; 224.521544609367	1.24	0.31	0.576923
	C19 H18 N4 O7 P2	476.063	14.249	246469			5	18	16	PreferredMS2	384.57836235216; 369.838554692043	253.619539849485; 296.22428841467	1.04	0.06	0.577656
L-Histidine	C6 H9 N3 O2	155.07	0.776	5751853	Metabolic pathways;Biosynthesis of secondary metabolites;Biosynthesis of plant secondary metabolites;Biosynthesis of amino acids;Other	Superpathway of histidine, purine, and pyrimidine biosynthesis;Other	5	16	12	PreferredMS2	1760236.467377; 1772646.64327556	64.7409192584938; 53.8568785189323	0.993	-0.01	0.578437
	C6 H16 N2 O6	212.101	0.832	125062			5	20	16	PreferredMS2	30681.4461180223; 28272.329128892	58.3522013301163; 72.0880475376615	1.085	0.12	0.578906
Formyl-L-methionine	C6 H11 N O3 S	177.046	1.297	235324	Other	Other	5	13	13	PreferredMS2	2716.03143657474; 3567.98499017315	246.92556637846; 171.957969098205	0.761	-0.39	0.578909
3-Aminophenol	C6 H7 N O	109.053	2.596	834126	Microbial metabolism in diverse environments;Aminobenzoate degradation;Tryptophan metabolism		5	26	20	PreferredMS2	8923.60905569316; 4604.58610901357	222.912381512326; 242.655314397668	1.938	0.95	0.57925
	C12 H23 N O4 S	277.135	12.37	144451			5	10	8	PreferredMS2	41202.5040525915; 40151.8596387795	69.1063408350345; 84.7662342491162	1.026	0.04	0.579334
	C6 H10 N6 O4	230.077	1.191	691160			5	13	10	PreferredMS2	36438.3871306857; 44757.2722697133	148.692191325722; 112.720136337521	0.814	-0.3	0.579475
L-Proline	C5 H9 N O2	115.064	1.882	307377	Metabolic pathways;Biosynthesis of secondary metabolites;Biosynthesis of antibiotics;Biosynthesis of amino acids;Arginine and proline metabolism;Other	Other	5	12	11	PreferredMS2	17012.7568258275; 28969.4678749163	132.854920485216; 122.235150790071	0.587	-0.77	0.57968
	C17 H27 N O5	325.189	17.884	1384424			5	7	6	PreferredMS2	142673.433904847; 85864.9356650406	87.8969321187388; 153.356187594138	1.662	0.73	0.579776
[Similar to: Primisulfuron-methyl; ΔMass: 237.0307 Da]	C6 H6 N3 O5 P	231.006	1.587	381736			5	21	14	PreferredMS2	186106.615419065; 167839.294231235	21.6455138370747; 40.2716624186696	1.109	0.15	0.579815
[Similar to: 3',4'-Dihydroxyphenylacetone; ΔMass: -79.9570 Da]	C9 H10 O6 S	246.02	5.553	104038			5	19	18	PreferredMS2	245.799690655828; 277.56774508456	90.9323389431492; 342.723255154819	0.886	-0.18	0.580154
L-Homoserine	C4 H9 N O3	119.058	1.053	397139	Metabolic pathways;Biosynthesis of secondary metabolites;Microbial metabolism in diverse environments;Biosynthesis of antibiotics;Biosynthesis of plant secondary metabolites;Biosynthesis of amino acids;Other	Other	5	21	20	PreferredMS2	220160.832623136; 228666.01733149	36.0445480127172; 42.0173006482611	0.963	-0.05	0.580278
	C12 H24 N6	252.207	18.239	173877			5	30	19	PreferredMS2	139322.447907684; 149911.372162329	19.277360349603; 14.607957162691	0.929	-0.11	0.58135
N-Acetyl-L-glutamic acid	C7 H11 N O5	189.064	1.387	329640	Metabolic pathways;Biosynthesis of secondary metabolites;Biosynthesis of antibiotics;Biosynthesis of amino acids;2-Oxocarboxylic acid metabolism;Other	Other	5	16	13	PreferredMS2	171207.846985464; 153374.339841384	37.0877961756914; 46.820142927411	1.116	0.16	0.5814
	C8 H N5 O3	215.008	0.759	225585			5	24	22	NoMSn	108205.510269564; 85907.345773002	41.0557088460291; 51.3247456870427	1.26	0.33	0.581661
4-Methoxybenzaldehyde	C8 H8 O2	136.052	9.652	116089	Metabolic pathways;Biosynthesis of secondary metabolites;Microbial metabolism in diverse environments;Biosynthesis of plant secondary metabolites;Degradation of aromatic compounds;Phenylalanine metabolism;Biosynthesis of alkaloids derived from shikimate pathway;Phenylpropanoid biosynthesis;Tyrosine metabolism;Isoquinoline alkaloid biosynthesis;Other	Anaerobic aromatic compound degradation (Thauera aromatica);Other	5	27	22	PreferredMS2	3577.92332707526; 4313.34251478764	104.833123084687; 228.694419899292	0.83	-0.27	0.581963
[Similar to: Cefixime; ΔMass: 199.0311 Da]	C9 H7 N2 O5 P	254.01	12.277	374367			5	25	17	PreferredMS2	2351.22761560265; 2144.73944164282	258.2959077791; 186.171983891262	1.096	0.13	0.582535
Vanillin	C8 H8 O3	152.047	10.986	204706	Metabolic pathways;Biosynthesis of secondary metabolites;Microbial metabolism in diverse environments;Biosynthesis of antibiotics;Degradation of aromatic compounds;Phenylalanine metabolism;Biosynthesis of alkaloids derived from shikimate pathway;Aminobenzoate degradation;Tyrosine metabolism;Biosynthesis of phenylpropanoids;Isoquinoline alkaloid biosynthesis;Other	Superpathway of aromatic compound degradation via 2-oxopent-4-enoate;Superpathway of aromatic compound degradation via 3-oxoadipate;Mandelate degradation to acetyl-CoA;Other	5	21	18	PreferredMS2	2286.6755190668; 2182.43396576211	62.6265150785716; 311.642641636407	1.048	0.07	0.582587
		148.005	0.715	738637			5	9	8	PreferredMS2	316385.10715956; 451923.758668987	35.2376367975122; 51.4372373867984	0.7	-0.51	0.583192
(E)-Nitrofurazone	C6 H6 N4 O4	198.039	2.604	113485			5	3	3	PreferredMS2	22297.8811730193; 41467.9981944511	85.9354663339586; 71.0730026563884	0.538	-0.9	0.583369
	C2 H4 N4 O4 S	179.995	19.267	2451289			5	8	6	PreferredMS2	1773257.66326452; 1831257.3907153	23.8260423231014; 13.5545259238232	0.968	-0.05	0.584323
Piracetam	C6 H10 N2 O2	142.074	0.967	527185	Metabolic pathways;Microbial metabolism in diverse environments;Other		5	14	9	PreferredMS2	105082.51899095; 98607.2841116015	81.1492759334971; 104.16949630924	1.066	0.09	0.584488
Carnosine	C9 H14 N4 O3	226.107	0.792	334141	Metabolic pathways;Other		5	14	10	PreferredMS2	23813.7643163674; 23282.6234221064	143.804960276763; 141.377184040454	1.023	0.03	0.585242
[Similar to: 2-[(4-Fluorophenyl)imino]-3-(2-oxo-2-phenylethyl)-2,3-dihydro-4H-1,3-benzoxazin-4-one; ΔMass: -71.9567 Da]	C11 H17 N10 O4 P3	446.063	4.54	92644			5	27	15	OtherMS2	25209.5034109701; 10050.6125524463	98.265356051792; 106.359252919903	2.508	1.33	0.585406
N-[2-Pyrrolidin-1-yl-5-(trifluoromethyl)phenyl]-2,3-dihydro-1-benzofuran-5-carboxamide	C20 H19 F3 N2 O2	398.116	12.153	127500			5	28	16	PreferredMS2	808.348292944836; 354.759365186968	136.732927600434; 345.782559796328	2.279	1.19	0.585985
Trifluoromethyl-bismethyl ketone	C5 H7 F3 O	140.045	2.676	186337			5	21	17	PreferredMS2	55167.8962739908; 54440.1976975359	75.9302198679917; 52.14652529145	1.013	0.02	0.58676
2-O-ETHYL ASCORBIC ACID	C8 H12 O6	204.063	1.392	223913			5	13	3	PreferredMS2	449.63498161001; 629.062957665169	344.666495689483; 280.400347780882	0.715	-0.48	0.58741
2-methylbutyrylcarnitine	C12 H23 N O4	245.163	7.54	1580453			5	6	6	PreferredMS2	446654.830148242; 437965.86173857	76.9871269901062; 43.8606640155867	1.02	0.03	0.587752
[Similar to: Rabeprazole; ΔMass: 112.0788 Da]	C9 H13 N O5 S	247.052	1.727	533734			5	14	12	PreferredMS2	2214.8999128273; 2354.2171176266	363.34536770648; 183.986919543846	0.941	-0.09	0.588533
Piceatannol	C14 H12 O4	244.071	18.227	575697			5	16	10	PreferredMS2	467943.110265187; 518606.050675068	13.8619015597778; 11.5509469899616	0.902	-0.15	0.588836
[Similar to: 5-Hydroxyomeprazole; ΔMass: 132.0323 Da]	C10 H15 N O3 S	229.077	5.166	120581			5	11	8	PreferredMS2	206.471994251054; 237.455670063919	313.436963189326; 228.823791328402	0.87	-0.2	0.588926
2-Aminonicotinic acid	C6 H6 N2 O2	138.043	1.779	315408	Metabolic pathways;Other		5	14	13	PreferredMS2	48493.0979124954; 33010.6836135055	94.2624477410148; 116.744698179867	1.469	0.55	0.590352
[Similar to: Methyl 4-[(pyrimidin-2-ylthio)methyl]benzoate; ΔMass: 14.0421 Da]	C9 H10 O6 S	246.02	6.341	1012581			5	14	12	PreferredMS2	36782.4401893785; 29651.9346986915	228.061131187159; 93.0162983736675	1.24	0.31	0.591054
asp-leu	C10 H18 N2 O5	246.121	2.404	746300	Other		5	12	11	PreferredMS2	384860.788577006; 293864.538209399	35.3843730550452; 44.2969460266	1.31	0.39	0.591718
	C4 H3 O5 P3 S	255.891	0.788	299347			5	11	10	NoMSn	113467.594529389; 76391.6372959712	60.2698929101952; 92.4297672124672	1.485	0.57	0.592151
	C5 H11 N6 O4 P	250.059	0.847	229582			5	18	13	OtherMS2	51300.368939896; 46969.4065359703	85.9761141332293; 45.8677202408495	1.092	0.13	0.592426
	C19 H21 N2 O8 P	436.102	15.315	641170			5	27	17	PreferredMS2	400.33412116387; 475.431810853426	380.670375095975; 259.69819371563	0.842	-0.25	0.592873
[Similar to: Griseofulvin; ΔMass: -56.9602 Da]	C15 H12 N3 O9 P	409.032	6.426	841896			5	19	17	PreferredMS2	8139.61146788985; 3358.32863759855	187.434499055697; 179.766440999015	2.424	1.28	0.594539
Ethyl N-acetyl-L-tyrosinate	C13 H17 N O4	251.116	17.884	87097			5	6	6	PreferredMS2	674.316181394846; 814.442304209532	266.192800191243; 132.679787744003	0.828	-0.27	0.594606
D-(-)-Glutamine	C5 H10 N2 O3	146.069	0.806	1696654	Metabolic pathways;Microbial metabolism in diverse environments;Biosynthesis of plant secondary metabolites;Biosynthesis of amino acids;Other	Superpathway of chorismate metabolism;Superpathway of aromatic amino acid biosynthesis;Superpathway of butirocin biosynthesis;Superpathway of histidine, purine, and pyrimidine biosynthesis;Other	5	16	14	PreferredMS2	720204.355164552; 845370.308804751	38.8574280201188; 43.7857129528882	0.852	-0.23	0.594667
(3E)-3-(Hydroxymethyl)-2-oxo-5-[(1S,8aS)-5,5,8a-trimethyl-2-methylenedecahydro-1-naphthalenyl]-3-pentenoic acid	C20 H30 O4	334.212	18.575	116673			5	10	9	PreferredMS2	5280.84318042435; 3745.05140183396	159.860722751004; 192.52755502082	1.41	0.5	0.594803
[Similar to: Methylimidazoleacetic acid; ΔMass: -132.0421 Da]	C11 H16 N2 O6	272.101	1.231	93021			5	19	9	PreferredMS2	18151.734311181; 12348.3722280195	45.312757164744; 129.859988637413	1.47	0.56	0.595327
Valylvaline	C10 H20 N2 O3	216.147	0.892	248876			5	15	10	PreferredMS2	77172.9922693494; 73139.0724049106	75.5574312846972; 55.737087810273	1.055	0.08	0.596348
(2E)-2-Cyano-N-(ethylcarbamoyl)-2-(methoxyimino)acetamide	C7 H10 N4 O3	198.075	1.421	747815	Other		5	16	13	PreferredMS2	312201.592092482; 233020.11701722	64.8920534895272; 59.2412797813008	1.34	0.42	0.596571
1,5-Anhydro-6-deoxy-D-threo-hex-1-en-3-ulose	C6 H8 O4	144.042	3.455	911878	Microbial metabolism in diverse environments;Other	Other	5	14	13	PreferredMS2	240294.326759584; 246118.081430328	72.0606485741638; 72.5535267993591	0.976	-0.03	0.597214
HC BLUE NO. 2	C12 H19 N3 O5	285.132	1.202	226086			5	15	14	NoMSn	10672.7422267353; 22914.5442148089	176.047219432613; 49.5622013578454	0.466	-1.1	0.597556
[Similar to: Pendimethalin; ΔMass: 103.0998 Da]	C8 H6 N2 O3	178.038	0.999	119221			5	21	19	PreferredMS2	77252.6309409935; 80494.4366295031	27.5416196316359; 28.2160772433456	0.96	-0.06	0.598009
[Similar to: 5,7-Dihydroxy-2-(4-hydroxyphenyl)-6,8-bis[3,4,5-trihydroxy-6-(hydroxymethyl)tetrahydro-2H-pyran-2-yl]-4H-chromen-4-one; ΔMass: -238.0600 Da]	C43 H34 N10 O5 P2	832.218	18.056	220725			4	10	8	PreferredMS2	616.564191453373; 560.15930158602	362.828651937644; 278.006128395968	1.101	0.14	0.598607
	C9 H20 N2 O3	204.147	0.798	648607			5	17	13	PreferredMS2	197099.186606461; 171381.319757736	37.4858890666232; 63.4413525973238	1.15	0.2	0.598913
[Similar to: Methylone; ΔMass: 0.0023 Da]	C7 H9 N7 O	207.087	11.033	341828			5	13	10	PreferredMS2	46688.387658179; 97077.3571368518	113.519667906847; 72.2853962905398	0.481	-1.06	0.599311
[Similar to: 5-(2-Chloro-6-fluorobenzyl)-6-methyl-2-(prop-2-ynylthio)pyrimidin-4-yl N,N-dimethylcarbamate; ΔMass: 57.0260 Da]	C11 H8 N6 O7	336.045	8.127	1606232			5	9	9	PreferredMS2	3454.78227686742; 1744.10734463219	276.900214136056; 240.068370570454	1.981	0.99	0.599418
3-Amino-5-morpholinomethyl-2-oxazolidinone (AMOZ)	C8 H15 N3 O3	201.111	1.485	4323249			5	15	14	PreferredMS2	515518.906580944; 445176.830135941	75.1769322563467; 130.941500273556	1.158	0.21	0.599613
Nadolol	C17 H27 N O4	309.194	16.919	1628007		Other	5	16	16	PreferredMS2	371947.168940771; 416777.557988476	78.315306870861; 49.7214349654432	0.892	-0.16	0.600014
[Similar to: 5-Chloro-3-[(1E)-3,4-dihydroxy-3,5-dimethyl-1-hepten-1-yl]-7,8-dihydroxy-7-methyl-1,7,8,8a-tetrahydro-6H-isochromen-6-one; ΔMass: 124.1131 Da]	C6 H16 O7 P2	262.037	1.76	250718			5	21	11	PreferredMS2	3174.4275318343; 3227.86401095459	223.703652803224; 115.235606346801	0.983	-0.02	0.600163
3-[(1S)-2-Cyclohexen-1-yl]-L-alanine	C9 H15 N O2	169.11	6.111	418450			5	15	13	PreferredMS2	510.561488482579; 561.102908538163	250.333081285666; 353.538801667909	0.91	-0.14	0.600387
ANAGESTONE ACETATE	C24 H36 O3	372.266	18.074	1262391			5	15	14	PreferredMS2	7051.29544967967; 6423.51631675838	201.879921750939; 324.802423196288	1.098	0.13	0.600904
	C27 H45 N8 O5 P	592.326	18.061	218013	Other		5	14	10	NoMSn	1316.26775742123; 1659.04634761034	136.986269476772; 227.456960180077	0.793	-0.33	0.600916
Diethyl phthalate	C12 H14 O4	222.089	18.226	658786	Metabolic pathways;Biosynthesis of secondary metabolites;Phenylpropanoid biosynthesis;Ubiquinone and other terpenoid-quinone biosynthesis		5	10	5	PreferredMS2	562008.213377175; 587562.326213587	10.8762426352961; 9.03507240188571	0.957	-0.06	0.602052
3-(Benzylsulfinyl)alanine	C10 H13 N O3 S	227.062	9.324	131685			5	13	11	PreferredMS2	314.143519360346; 326.386169107022	258.796026920494; 229.859136869637	0.962	-0.06	0.602178
[Similar to: Citroflex A-2; ΔMass: 70.0420 Da]	C10 H16 O7	248.09	11.927	3887871			5	9	8	PreferredMS2	17663.4661624141; 4597.67631083892	273.517619445896; 239.086167180625	3.842	1.94	0.602498
5-Hydroxy-2-furoic acid	C5 H4 O4	128.011	0.952	460772			5	16	15	PreferredMS2	110103.323233848; 115285.314396507	48.7689818490564; 81.5623862507262	0.955	-0.07	0.60283
[Similar to: AB-FUBINACA metabolite 3; ΔMass: 213.0727 Da]		156.076	3.574	1566469			5	12	11	PreferredMS2	9033.0458634805; 13184.345184956	330.147583366556; 24.9160901232002	0.685	-0.55	0.602895
Cynaroside	C21 H20 O11	448.101	16.926	1846039	Biosynthesis of secondary metabolites;Other	Other	5	15	13	PreferredMS2	18719.4735937164; 16793.3133288389	149.432741510147; 297.64648982863	1.115	0.16	0.604094
	C8 H15 N3 O10	313.077	0.9	80225			5	13	10	NoMSn	57053.4198005312; 49793.9188019674	25.5435889148285; 24.079963145091	1.146	0.2	0.605063
[Similar to: Ethyl 3,5-dimethyl-4-{[(2-oxo-3-azepanyl)amino]sulfonyl}-1H-pyrrole-2-carboxylate; ΔMass: 176.0643 Da]	C5 H7 N7 O	181.072	2.921	542414			5	10	8	PreferredMS2	137073.090357304; 78922.0969108297	69.461594157368; 97.2469777903237	1.737	0.8	0.605199
	C5 H4 N6 O2	180.04	6.327	142637			5	17	13	PreferredMS2	20571.8814892598; 27077.484473787	89.719955771576; 73.274416303731	0.76	-0.4	0.605254
Valyltyrosine	C14 H20 N2 O4	280.142	17.65	117268			5	10	10	PreferredMS2	20442.3325493654; 18954.6446468691	109.775575707249; 65.3628776451558	1.078	0.11	0.605256
(2Z)-2,4-Dihydroxy-2-heptenedioic acid	C7 H10 O6	190.048	1.369	438123	Metabolic pathways;Biosynthesis of secondary metabolites;Microbial metabolism in diverse environments;Biosynthesis of antibiotics;Biosynthesis of amino acids;Tyrosine metabolism;Other	Superpathway of aromatic compound degradation via 2-oxopent-4-enoate;Superpathway of chorismate metabolism;Superpathway of aromatic compound degradation via 3-oxoadipate;Superpathway of aromatic amino acid biosynthesis;Other	5	12	10	PreferredMS2	269130.434877339; 224181.26920673	39.1702280926174; 35.6194205327796	1.201	0.26	0.605547
	C16 H18 N2 O8 P2	428.053	4.533	108852			5	14	9	PreferredMS2	28339.1314336785; 9897.90928271466	94.0775443736667; 112.766426553477	2.863	1.52	0.606245
3-[(6-Oxodecanoyl)oxy]-4-(trimethylammonio)butanoate	C17 H31 N O5	329.22	15.18	325366			5	6	5	PreferredMS2	19169.5386347223; 51777.3406734796	161.12957467346; 124.955674442351	0.37	-1.43	0.606297
[Similar to: Aminotadalafil; ΔMass: 150.0355 Da]	C8 H12 N6 O3	240.097	11.643	340734			5	15	12	PreferredMS2	43502.3015434652; 52254.6450826465	92.1864946606903; 88.0280277559858	0.833	-0.26	0.60769
Ranitidine S-oxide	C13 H22 N4 O4 S	330.136	3.583	5504507			5	7	5	PreferredMS2	915.957490478024; 802.910799877887	385.733651431976; 357.525305235821	1.141	0.19	0.608199
		856.106	4.537	115695			5	14	8	OtherMS2	29297.8624384528; 10019.0245801346	93.2129609455782; 114.067732896291	2.924	1.55	0.6092
Dihydrothymine	C5 H8 N2 O2	128.059	2.498	65742	Metabolic pathways;Other		5	16	14	PreferredMS2	36330.3435540792; 38830.4773005882	33.926988866662; 37.6039958551753	0.936	-0.1	0.610581
[Similar to: (3α,4β,8α)-3,8-Dihydroxy-12,13-epoxytrichothec-9-ene-4,15-diyl diacetate; ΔMass: 78.0343 Da]	C13 H16 N6 O3	304.128	18.092	103298			5	7	7	PreferredMS2	77844.861769784; 74183.3492147785	31.1570913287493; 21.1272862862227	1.049	0.07	0.611737
	C6 H13 N8 O3 P	276.086	1.086	316064			5	15	7	PreferredMS2	47167.3254791718; 46023.867546694	84.4742622231124; 106.013852218746	1.025	0.04	0.612953
Diphenylphosphine oxide	C12 H11 O P	202.056	18.319	475532			5	4	4	PreferredMS2	434465.244854563; 433351.798822077	5.6243233489341; 6.49411813534773	1.003	0	0.61336
	C8 H16 O14 P2	398.002	1.085	179741			5	15	12	NoMSn	102030.510081333; 105033.401822388	25.5846864360049; 31.7357236709646	0.971	-0.04	0.614349
Albiflorin-3	C16 H18 O5	272.102	18.31	172120			5	19	17	PreferredMS2	135932.75547408; 144219.219249706	16.8976316849254; 14.14444639727	0.943	-0.09	0.614804
3-((2-carboxy-2-hydroxyethyl)dithio)- L-Alanine	C6 H11 N O5 S2	241.008	0.963	642526			5	12	10	PreferredMS2	264285.473442172; 233373.766727882	46.0033565480072; 49.3078384796379	1.132	0.18	0.615463
[Similar to: 5-Acetoxy-3-(hydroxymethyl)-6-isopropyl-2-oxo-3-cyclohexen-1-yl 3-methylpentanoate; ΔMass: -116.0084 Da]	C18 H28 N6 O8	456.197	17.869	306704			5	15	14	PreferredMS2	95804.1748512652; 111638.473430237	78.141428276834; 81.0941777335625	0.858	-0.22	0.615512
[Similar to: C-12 NBD-dihydro-ceramide; ΔMass: 203.2652 Da]	C19 H26 N10 O4	458.213	18.002	119820			5	15	8	PreferredMS2	18745.1550490779; 16197.1306403321	60.7037962317905; 101.62045842014	1.157	0.21	0.61655
	C H Cl O2 P2 S4	269.803	0.77	83019			5	19	19	PreferredMS2	25536.8775178711; 16664.318588416	60.527793453783; 96.4009969835336	1.532	0.62	0.616678
5-Methyl-N'-({[3-(trifluoromethyl)anilino]carbonyl}oxy)isoxazole-3-carboximidamide	C13 H11 F3 N4 O3	350.061	12.967	229646			5	16	13	PreferredMS2	585.826923650251; 342.168208495906	334.949522279064; 309.382965812043	1.712	0.78	0.617246
[Similar to: L-Cystine; ΔMass: 18.0106 Da]	C6 H10 N2 O3 S2	222.013	1.691	379575			5	13	11	PreferredMS2	195699.022233173; 170521.395447468	25.0152023185267; 42.5403081456667	1.148	0.2	0.617525
tyramine sulfate	C8 H11 N O4 S	217.041	1.799	427748			5	18	15	PreferredMS2	20419.0753521968; 10186.6916242578	67.1884114899922; 248.311643631787	2.004	1	0.617717
	C4 H2 O8 S2	241.918	0.758	178532			5	9	7	NoMSn	92082.3722962334; 96482.9342992329	44.4904589723938; 39.4229246434673	0.954	-0.07	0.618189
2-{3-[4-(3-Chloro-4-hydroxyphenyl)-1-piperazinyl]propyl}[1,2,4]triazolo[4,3-a]pyridin-3(2H)-one	C19 H22 Cl N5 O2	387.146	18.066	2708805			5	16	13	PreferredMS2	918.764020198507; 934.350937616247	373.89218053876; 332.488469753013	0.983	-0.02	0.618367
Acetanisole	C9 H10 O2	150.068	2.171	391733	Metabolic pathways;Biosynthesis of secondary metabolites;Microbial metabolism in diverse environments;Degradation of aromatic compounds;Phenylalanine metabolism;Biosynthesis of alkaloids derived from shikimate pathway;Phenylpropanoid biosynthesis;Biosynthesis of phenylpropanoids;Isoquinoline alkaloid biosynthesis	Other	5	21	17	PreferredMS2	4866.58045114436; 4298.83374410135	24.4584330730633; 314.360573841555	1.132	0.18	0.618502
(2R,3S)-3-Hydroxy-8-methyl-8-azabicyclo[3.2.1]octane-2-carboxylic acid	C9 H15 N O3	185.105	11.032	654841	Tropane, piperidine and pyridine alkaloid biosynthesis		5	12	9	PreferredMS2	93423.5694048852; 185005.079750462	115.025012898075; 75.3036364483821	0.505	-0.99	0.62122
pcb 1	C12 H9 Cl	188.04	0.831	244644	Microbial metabolism in diverse environments;Degradation of aromatic compounds;Other		5	17	13	PreferredMS2	133039.613886626; 137342.080073626	45.8808581117329; 37.3800634980798	0.969	-0.05	0.621916
	C63 H70 O17 P2 S3	1256.33	18.067	112307			4	13	12	NoMSn	681.206501946407; 568.186839691477	259.657878038846; 335.883021792566	1.199	0.26	0.622871
2-Phenylglycine	C8 H9 N O2	134.037	1.065	648905			5	12	11	OtherMS2	9347.32826989793; 9477.25747236998	48.9379955544883; 308.11327993611	0.986	-0.02	0.622962
Undecanedioic acid	C11 H20 O4	216.136	14.869	170845			5	9	7	PreferredMS2	47139.675164342; 63399.0019218716	74.8955587939773; 66.6331297573047	0.744	-0.43	0.623638
[Similar to: 1-O-{(3β,5ξ,9ξ,18ξ)-3-[(3-O-Hexopyranosylhexopyranuronosyl)oxy]-28-oxoolean-12-en-28-yl}hexopyranose; ΔMass: 607.2879 Da]	C16 H31 N O7	349.21	18.054	92171			5	29	18	PreferredMS2	10320.6767233643; 5610.58708195738	91.5227379690572; 121.615234574492	1.84	0.88	0.623944
(2S,3S)-2,3-dihydro-3-hydroxyanthranilic acid zwitterion	C7 H9 N O3	155.058	2.846	182400	Biosynthesis of antibiotics;Other		5	27	22	PreferredMS2	896.553074845857; 969.011012149029	362.05073315836; 30.2534643110757	0.925	-0.11	0.624105
S-3-oxodecanoyl cysteamine	C12 H23 N O2 S	245.145	17.847	92575			5	8	3	PreferredMS2	41199.0197849834; 37147.6745192174	60.764404775513; 52.1546995492932	1.109	0.15	0.624143
α-Hydroxyhippuric acid	C9 H9 N O4	195.053	3.506	7832930	Metabolic pathways;Microbial metabolism in diverse environments;Tyrosine metabolism;Other	Superpathway of betalain biosynthesis	5	14	11	PreferredMS2	1457679.84592805; 1080637.95113492	96.642781774646; 38.1724780886005	1.349	0.43	0.62469
[Similar to: (1R,3R,8S,10R,13S,16S,17R)-6,12,17-Trihydroxy-16-methyl-8-(2-methyl-2-propanyl)-2,4,14,19-tetraoxahexacyclo[8.7.2.01,11 03,7 07,11 013,17]nonadecane-5,15,18-trione; ΔMass: 104.0497 Da]	C12 H12 N6 O5	320.087	12.553	764447			5	15	14	PreferredMS2	351.342138978243; 306.80084593478	283.193628055055; 344.32512237885	1.145	0.2	0.624723
3-[4-[[4-(aminomethyl)cyclohexyl]-oxomethoxy]phenyl]propanoic acid	C17 H23 N O4	305.163	16.645	129471	Metabolic pathways;Biosynthesis of secondary metabolites;Tropane, piperidine and pyridine alkaloid biosynthesis	Other	5	6	5	PreferredMS2	7322.44984046672; 13580.2104347959	140.950614815987; 117.83004608299	0.539	-0.89	0.625033
Carbidopa	C10 H14 N2 O4	226.095	1.747	1064123	Metabolic pathways;Biosynthesis of secondary metabolites;Microbial metabolism in diverse environments;Other	Other	5	21	18	PreferredMS2	347.028144922849; 329.80162631798	207.433896535755; 358.898230211646	1.052	0.07	0.625157
[Similar to: Ranitidine N-oxide; ΔMass: 107.0458 Da]	C7 H18 N3 O P S	223.09	8.479	231501			5	12	5	PreferredMS2	422.840138334577; 541.733293852573	375.733685672328; 283.073649002642	0.781	-0.36	0.625865
[Similar to: 5-(2-Nitroprop-1-enyl)-1,3-benzodioxole; ΔMass: -453.1206 Da]	C23 H35 N8 O9 P3	660.174	7.978	162045			5	15	13	OtherMS2	59667.3014724195; 49601.9378768241	77.7083480791795; 72.7928950620305	1.203	0.27	0.626061
1,5-Dimethyl-8-[(1E)-3-oxo-1-buten-1-yl]-6-oxabicyclo[3.2.1]octan-3-one	C13 H18 O3	222.125	15.716	279486			5	19	17	PreferredMS2	325.030134402836; 327.767587650349	379.43965191247; 227.757398212897	0.992	-0.01	0.626676
Trolox	C14 H18 O4	250.12	18.265	427513	Metabolic pathways;Biosynthesis of secondary metabolites;Ubiquinone and other terpenoid-quinone biosynthesis;Other		5	10	4	PreferredMS2	250220.965244525; 250130.985279503	17.3245560190093; 7.69659299972715	1	0	0.62719
[Similar to: Sultamicillin; ΔMass: 228.0567 Da]	C17 H14 N6 O2 S	366.089	2.752	11297713			5	12	9	PreferredMS2	516.478363133274; 475.550023195787	387.01073589557; 236.876488132533	1.086	0.12	0.627979
[Similar to: Ceftiofur; ΔMass: 287.0293 Da]	C9 H5 N2 O4 P	236	7.064	263349			5	21	9	PreferredMS2	41926.0499959656; 69011.6102366855	96.2483552631351; 84.6225358838046	0.608	-0.72	0.628016
Triethanolamine	C6 H15 N O3	149.105	0.846	215614	Other		5	13	12	PreferredMS2	17497.6413698924; 13890.0526568667	143.470363574973; 87.0963203232474	1.26	0.33	0.62877
3-(1-hydroxyethyl)-2,3,6,7,8,8a-hexahydropyrrolo[1,2-a]pyrazine-1,4-dione	C9 H14 N2 O3	198.1	4.308	508692			5	11	8	PreferredMS2	93791.0261058359; 70551.9371859528	38.8884501664699; 98.8777815419124	1.329	0.41	0.628831
[Similar to: Felodipine; ΔMass: 104.0638 Da]	C8 H11 N O6 P2	279.005	3.507	177311			5	14	11	PreferredMS2	53419.1258334436; 55524.0849237216	64.1495687050989; 31.9149677272004	0.962	-0.06	0.629049
Dothiepin	C19 H21 N S	295.142	6.518	475125			5	9	8	PreferredMS2	55518.939008597; 65789.3216597607	106.816930826863; 58.1371426220502	0.844	-0.24	0.629549
Acetyl-β-methylcholine	C8 H17 N O2	159.126	1.75	3478579			5	15	11	PreferredMS2	944233.847811876; 1104865.0215918	58.8603559313587; 65.6168811896044	0.855	-0.23	0.629818
Nadolol	C17 H27 N O4	309.194	16.433	410702		Other	5	7	6	PreferredMS2	18193.9852038093; 22013.6826047807	153.412690671997; 142.375085358147	0.826	-0.27	0.630486
Adefovir	C8 H12 N5 O4 P	273.061	8.821	101318	Other		5	18	16	PreferredMS2	3150.89175888684; 7185.84131924743	156.154199544252; 176.618651496744	0.438	-1.19	0.630489
Benzaldehyde	C7 H6 O	106.042	6.098	104118	Microbial metabolism in diverse environments;Degradation of aromatic compounds;Aminobenzoate degradation;Other	Superpathway of aromatic compound degradation via 2-oxopent-4-enoate;Superpathway of aromatic compound degradation via 3-oxoadipate;Superpathway of aerobic toluene degradation;Mandelate degradation to acetyl-CoA;Toluene degradation IV (aerobic) (via catechol);Benzoate biosynthesis III (CoA-dependent, non-ss-oxidative)	5	18	12	PreferredMS2	7843.29794219797; 9772.44277230947	141.170811075069; 111.295211557324	0.803	-0.32	0.630783
2-Hydroxy-3-(4-methoxybenzyl)-4-methyl-3,4-dihydro-5H-1,4-benzodiazepin-5-one	C18 H18 N2 O3	310.132	16.188	336978			5	14	12	PreferredMS2	2982.20649928565; 4888.73299989928	284.991278896579; 96.6851810236141	0.61	-0.71	0.630845
[Similar to: β-Cortolone; ΔMass: -176.0318 Da]	C28 H48 O4 P2 S	542.272	18.01	444406			5	6	6	PreferredMS2	150791.808866819; 135847.931063786	61.8219026907969; 43.2015748517498	1.11	0.15	0.631329
Formestane	C19 H26 O3	302.188	18.048	246427	Metabolic pathways;Biosynthesis of secondary metabolites;Other	Other	5	21	10	PreferredMS2	2687.01999369003; 27312.1243978272	176.670809147418; 122.853477392539	0.098	-3.35	0.631451
Indolyl-3-acryloylglycine	C13 H12 N2 O3	244.085	15.997	549985			5	14	12	PreferredMS2	58696.4889392931; 53561.3656961197	89.7524767500386; 123.115864148988	1.096	0.13	0.631944
	C2 H2 N4 O3 S	161.984	19.262	2780183			5	10	5	PreferredMS2	2084941.03155041; 2132767.12088818	21.3484393795634; 13.173669407248	0.978	-0.03	0.632754
DL-Cerulenin	C12 H17 N O3	223.121	17.912	266617	Biosynthesis of alkaloids derived from shikimate pathway		5	19	18	PreferredMS2	124080.232825738; 76334.8903834142	43.1469459893612; 69.9592751063203	1.625	0.7	0.632793
[truncated: 831 more rows]
